# Supplementary material for: Investigating population‐scale allelic differential expression in wild populations of Oithona similis (Cyclopoida, Claus, 1866)
Source: Ecol Evol. 2020 Aug 4;10(16):8894–905. doi: 10.1002/ece3.6588 (PMC7452778; doi:10.1002/ece3.6588)
Supplement: Supplementary file 2 — Table S5 [file ECE3-10-8894-s002.xlsx]

## Sheet: Final_Table_Osimilis
Table S5 : Variants dataset
GA/GB : number of metagenomic reads supporting the allele A/B
TA/TB : number of metatranscriptomic reads supporting the allele A/B
NA means the variant was excluded for the test(s) (see manuscript)
							TARA_155										TARA_158										TARA_178										TARA_206										TARA_208
Variant_ID	ref	alt	Transcript_ID	Predicted_transcript_ID	FST	Pcadapt q-value	GA	GB	TA	TB	BAF	BARE	Difference	Fisher p-value	Fisher q-value	psADE significance	GA	GB	TA	TB	BAF	BARE	Difference	Fisher p-value	Fisher q-value	psADE significance	GA	GB	TA	TB	BAF	BARE	Difference	Fisher p-value	Fisher q-value	psADE significance	GA	GB	TA	TB	BAF	BARE	Difference	Fisher p-value	Fisher q-value	psADE significance	GA	GB	TA
111783	C	T	male6_27227	NA	0.188176200306601	0.947093481338638	8	12	5	5	0.6	0.5	0.1	0.705480593036815	1	-	1	41	3	34	0.976190476190476	0.918918918918919	0.0572715572715572	0.335650358968147	0.970933132459252	-	1	20	0	8	0.952380952380952	1	-0.0476190476190477	1	1	-	6	38	4	45	0.863636363636364	0.918367346938776	-0.0547309833024119	0.508726147439795	0.889079569385842	-	3	45	2
138903	A	G	male3_26854	male3_26854.p1	0.352620983797628	0.00385748153599445	5	15	2	18	0.75	0.9	-0.15	0.407484407484408	1	-	6	14	0	28	0.7	1	-0.3	0.00315853498737564	0.271330789555517	-	9	2	4	12	0.181818181818182	0.75	-0.568181818181818	0.0063295493636051	0.212684580004842	-	9	20	21	64	0.689655172413793	0.752941176470588	-0.0632860040567951	0.625676812647646	0.955492867899984	-	5	16	0
155179	A	G	juvenile4_43351	juvenile4_43351.p2	0.10773397695653	0.753038754589468	0	28	1	21	1	0.954545454545455	NA	NA	NA	NA	4	23	6	39	0.851851851851852	0.866666666666667	-0.0148148148148148	1	1	-	2	10	3	4	0.833333333333333	0.571428571428571	0.261904761904762	0.3046955624355	0.836720900986802	-	9	44	20	100	0.830188679245283	0.833333333333333	-0.00314465408805031	1	1	-	17	43	3
173081	C	T	NA	NA	0.0833697552447551	NA	0	20	0	9	1	1	NA	NA	NA	NA	3	25	3	11	0.892857142857143	0.785714285714286	0.107142857142857	0.382524372896645	1	-	0	10	2	15	1	0.882352941176471	NA	NA	NA	NA	0	43	1	50	1	0.980392156862745	NA	NA	NA	NA	4	44	0
202815	A	C	juvenile6_44104	NA	0.271520259685163	0.923397247019128	5	8	17	3	0.615384615384615	0.15	0.465384615384615	0.00918062474139275	0.353181825429612	-	2	13	7	22	0.866666666666667	0.758620689655172	0.108045977011494	0.695126535589861	1	-	0	20	0	10	1	1	NA	NA	NA	NA	0	35	2	34	1	0.944444444444444	NA	NA	NA	NA	2	36	0
203969	G	T	male3_27388	male3_27388.p2	0.0662977873362086	0.900084546484296	15	1	8	1	0.0625	0.111111111111111	-0.0486111111111111	1	1	-	33	10	48	16	0.232558139534884	0.25	-0.0174418604651163	1	1	-	19	4	21	3	0.173913043478261	0.125	0.0489130434782609	0.700775998358697	1	-	36	16	57	31	0.307692307692308	0.352272727272727	-0.0445804195804196	0.71146815175255	0.997610727255563	-	24	14	44
207945	C	G	male3_20776	male3_20776.p1	0.0673757803396715	0.999063698075695	1	12	1	18	0.923076923076923	0.947368421052632	-0.0242914979757084	1	1	-	0	16	2	34	1	0.944444444444444	NA	NA	NA	NA	0	12	0	8	1	1	NA	NA	NA	NA	5	34	1	87	0.871794871794872	0.988636363636364	-0.116841491841492	0.010432439673356	0.195309803437007	-	1	26	4
209384	A	C	juvenile4_44499	juvenile4_44499.p1	0.0421335896470651	NA	13	0	5	1	0	0.166666666666667	NA	NA	NA	NA	35	2	23	1	0.0540540540540541	0.0416666666666667	0.0123873873873874	1	1	-	17	0	9	0	0	0	NA	NA	NA	NA	67	4	88	5	0.0563380281690141	0.0537634408602151	0.00257458730879903	1	1	-	47	2	25
215822	A	G	juvenile3_30149	juvenile3_30149.p3	0.110819404581723	0.917158893033949	19	2	8	0	0.0952380952380952	0	0.0952380952380952	1	1	-	30	1	33	8	0.032258064516129	0.195121951219512	-0.162863886703383	0.068287900912504	0.728516721163981	-	21	2	16	3	0.0869565217391304	0.157894736842105	-0.0709382151029748	0.643996247654784	1	-	42	1	86	14	0.0232558139534884	0.14	-0.116744186046512	0.0391858018288315	0.333737093055962	-	43	8	33
220803	C	T	juvenile2_30509	juvenile2_30509.p4	0.156539625271108	0.299506613332196	20	8	16	0	0.285714285714286	0	0.285714285714286	0.0364962090191216	0.574532790014824	-	17	4	23	5	0.19047619047619	0.178571428571429	0.0119047619047619	1	1	-	14	3	4	5	0.176470588235294	0.555555555555556	-0.379084967320261	0.0781136483653646	0.534476425584817	-	49	14	49	15	0.222222222222222	0.234375	-0.0121527777777778	1	1	-	31	6	14
223302	A	G	juvenile3_29088	juvenile3_29088.p1	0.0546345665602787	NA	0	24	0	9	1	1	NA	NA	NA	NA	4	30	7	32	0.882352941176471	0.82051282051282	0.0618401206636501	0.527277346709398	1	-	0	14	1	10	1	0.909090909090909	NA	NA	NA	NA	4	52	1	65	0.928571428571429	0.984848484848485	-0.0562770562770563	0.178485408157049	0.613837554511782	-	1	35	2
226473	C	T	male3_47115	NA	0.172380368732755	0.999063698075695	1	12	0	7	0.923076923076923	1	-0.0769230769230769	1	1	-	1	15	5	43	0.9375	0.895833333333333	0.0416666666666666	1	1	-	7	15	0	6	0.681818181818182	1	-0.318181818181818	0.288294314381271	0.836415526133233	-	0	30	3	42	1	0.933333333333333	NA	NA	NA	NA	0	40	0
239436	A	G	juvenile2_26684	juvenile2_26684.p1	0.142632080556929	0.985718040012443	9	11	5	10	0.55	0.666666666666667	-0.116666666666667	0.728236688107559	1	-	2	17	7	24	0.894736842105263	0.774193548387097	0.120543293718166	0.452377716081651	1	-	1	13	5	12	0.928571428571429	0.705882352941177	0.222689075630252	0.184773204795452	0.724283819618378	-	3	28	14	51	0.903225806451613	0.784615384615385	0.118610421836228	0.252101539002204	0.696774213195222	-	5	31	2
241289	G	T	juvenile4_35854	juvenile4_35854.p1	0.261029051659575	0.408038343409783	2	24	0	20	0.923076923076923	1	-0.0769230769230769	0.497584541062802	1	-	1	34	1	35	0.971428571428571	0.972222222222222	-0.000793650793650791	1	1	-	5	5	2	8	0.5	0.8	-0.3	0.34984520123839	0.872329418231495	-	7	56	1	65	0.888888888888889	0.984848484848485	-0.095959595959596	0.0302660215898991	0.301073973089032	-	2	53	5
247601	C	G	juvenile6_22307	juvenile6_22307.p1	0.0611878550589842	0.999063698075695	1	13	1	11	0.928571428571429	0.916666666666667	0.011904761904762	1	1	-	3	30	7	39	0.909090909090909	0.847826086956522	0.0612648221343873	0.508135594650996	1	-	1	15	6	13	0.9375	0.684210526315789	0.253289473684211	0.0963774366051406	0.578105318082736	-	2	31	2	60	0.939393939393939	0.967741935483871	-0.0283479960899315	0.607965334242173	0.948372984656942	-	2	28	2
247602	G	T	juvenile3_28522	juvenile3_28522.p2	0.0593874049821382	0.999063698075695	4	13	2	11	0.764705882352941	0.846153846153846	-0.081447963800905	0.672468527640942	1	-	6	30	5	39	0.833333333333333	0.886363636363636	-0.053030303030303	0.530575416727099	1	-	1	15	3	13	0.9375	0.8125	0.125	0.599555061179088	1	-	8	31	11	60	0.794871794871795	0.845070422535211	-0.0501986276634164	0.599783884299834	0.943227731400826	-	7	28	6
249842	C	T	male6_24886	male6_24886.p1	0.141859838527174	0.600374881096327	15	2	15	0	0.117647058823529	0	0.117647058823529	0.485887096774194	1	-	24	1	21	8	0.04	0.275862068965517	-0.235862068965517	0.0283431904089802	0.587546676856427	-	20	0	3	2	0	0.4	NA	NA	NA	NA	28	8	56	6	0.222222222222222	0.0967741935483871	0.125448028673835	0.132576029592358	0.545383373212133	-	29	7	20
250288	A	T	juvenile4_37422	juvenile4_37422.p1	0.0565903955342589	0.700699541436282	41	8	6	0	0.163265306122449	0	0.163265306122449	0.576693702154301	1	-	43	11	24	8	0.203703703703704	0.25	-0.0462962962962963	0.788582643444155	1	-	11	6	6	2	0.352941176470588	0.25	0.102941176470588	1	1	-	51	11	86	25	0.17741935483871	0.225225225225225	-0.0478058703865155	0.559180584275127	0.92343323813369	-	40	22	27
271968	C	T	male3_52881	male3_52881.p1	0.0978735509565465	0.987551939707582	6	1	12	0	0.142857142857143	0	0.142857142857143	0.368421052631579	1	-	17	0	53	0	0	0	NA	NA	NA	NA	6	0	8	0	0	0	NA	NA	NA	NA	27	1	102	6	0.0357142857142857	0.0555555555555556	-0.0198412698412698	1	1	-	25	5	44
275006	G	T	juvenile3_21279	juvenile3_21279.p1	0.166435254834304	0.999063698075695	7	16	5	14	0.695652173913043	0.736842105263158	-0.0411899313501144	1	1	-	3	37	0	35	0.925	1	-0.075	0.243243243243243	0.918728788584574	-	0	16	0	6	1	1	NA	NA	NA	NA	1	51	0	72	0.980769230769231	1	-0.0192307692307693	0.419354838709677	0.839676618338692	-	1	38	1
277563	A	G	juvenile3_24957	juvenile3_24957.p3	0.0309609757949683	0.999063698075695	7	30	0	5	0.810810810810811	1	-0.189189189189189	0.569138606365821	1	-	12	29	5	18	0.707317073170732	0.782608695652174	-0.0752916224814423	0.569525580956755	1	-	8	21	3	18	0.724137931034483	0.857142857142857	-0.133004926108374	0.318633892680108	0.839228643311704	-	11	42	12	88	0.792452830188679	0.88	-0.0875471698113207	0.160794624172077	0.58839886945821	-	9	32	4
277640	A	C	juvenile4_35374	juvenile4_35374.p1	0.060583293016407	0.79731372989809	1	22	2	19	0.956521739130435	0.904761904761905	0.05175983436853	0.598837209302326	1	-	7	36	13	33	0.837209302325581	0.717391304347826	0.119817997977755	0.210104174313886	0.898721803840094	-	7	21	4	10	0.75	0.714285714285714	0.0357142857142857	1	1	-	10	69	23	93	0.873417721518987	0.801724137931034	0.0716935835879529	0.24376331421706	0.688354596444989	-	16	36	16
280044	G	T	male2_43141	male2_43141.p1	0.101860458251661	0.999063698075695	29	5	12	2	0.147058823529412	0.142857142857143	0.00420168067226892	1	1	-	31	5	32	2	0.138888888888889	0.0588235294117647	0.0800653594771242	0.429740927469675	1	-	17	5	15	2	0.227272727272727	0.117647058823529	0.109625668449198	0.438304701462596	0.972856614903167	-	56	0	107	10	0	0.0854700854700855	NA	NA	NA	NA	45	5	32
280088	A	T	juvenile6_28902	juvenile6_28902.p3	0.338822524141875	0.999063698075695	13	24	15	12	0.648648648648649	0.444444444444444	0.204204204204204	0.129892170756279	0.858722282808431	-	0	27	0	23	1	1	NA	NA	NA	NA	0	15	0	14	1	1	NA	NA	NA	NA	0	40	0	80	1	1	NA	NA	NA	NA	1	37	0
282182	A	G	male3_71921	male3_71921.p1	0.115159667411759	NA	22	4	22	1	0.153846153846154	0.0434782608695652	0.110367892976589	0.35319872629903	1	-	28	0	28	2	0	0.0666666666666667	NA	NA	NA	NA	13	1	11	0	0.0714285714285714	0	0.0714285714285714	1	1	-	41	0	65	0	0	0	NA	NA	NA	NA	35	0	22
282496	G	T	male3_23815	male3_23815.p2	0.56910569105691	0.669170309610546	9	10	17	3	0.526315789473684	0.15	0.376315789473684	0.0187011260426166	0.458264417781789	-	23	0	33	0	0	0	NA	NA	NA	NA	15	0	19	0	0	0	NA	NA	NA	NA	26	0	87	0	0	0	NA	NA	NA	NA	22	0	56
287025	A	G	male6_9201	NA	0.0876778179448883	0.800043459263031	4	18	4	11	0.818181818181818	0.733333333333333	0.084848484848485	0.689650751320581	1	-	14	16	19	20	0.533333333333333	0.512820512820513	0.0205128205128206	1	1	-	19	24	7	6	0.558139534883721	0.461538461538462	0.0966010733452594	0.751997948918628	1	-	31	23	55	44	0.425925925925926	0.444444444444444	-0.0185185185185185	0.86578981139588	1	-	22	14	24
287110	A	G	juvenile6_23739	juvenile6_23739.p1	0.061756875320235	0.790972059594069	3	17	2	16	0.85	0.888888888888889	-0.0388888888888889	1	1	-	10	36	8	43	0.782608695652174	0.843137254901961	-0.0605285592497868	0.60189689257904	1	-	2	16	4	15	0.888888888888889	0.789473684210526	0.0994152046783625	0.65988065988066	1	-	18	29	27	74	0.617021276595745	0.732673267326733	-0.115651990730988	0.180726530294738	0.617123779737851	-	14	39	8
287513	C	T	male3_27388	male3_27388.p2	0.19289175635061	0.986789901606619	0	14	0	22	1	1	NA	NA	NA	NA	2	20	2	31	0.909090909090909	0.939393939393939	-0.0303030303030304	1	1	-	7	10	2	17	0.588235294117647	0.894736842105263	-0.306501547987616	0.0551189633503316	0.477547133564427	-	5	41	6	53	0.891304347826087	0.898305084745763	-0.00700073691967584	1	1	-	5	32	1
290249	A	G	juvenile3_27218	juvenile3_27218.p1	0.123231471493683	0.99431532915981	0	24	0	12	1	1	NA	NA	NA	NA	1	27	0	44	0.964285714285714	1	-0.0357142857142857	0.388888888888889	1	-	5	27	1	20	0.84375	0.952380952380952	-0.108630952380952	0.383712846531936	0.915269572587692	-	3	51	15	104	0.944444444444444	0.873949579831933	0.0704948646125116	0.189216672682653	0.625953704883361	-	4	46	3
290633	A	C	juvenile4_36574	juvenile4_36574.p1	0.120711019860757	0.738685215483932	24	7	17	6	0.225806451612903	0.260869565217391	-0.0350631136044881	1	1	-	22	0	26	3	0	0.103448275862069	NA	NA	NA	NA	8	4	15	2	0.333333333333333	0.117647058823529	0.215686274509804	0.19806323944255	0.751465920982713	-	33	4	78	4	0.108108108108108	0.0487804878048781	0.0593276203032301	0.252937232124155	0.697901969831189	-	35	6	47
291514	G	T	male6_42564	male6_42564.p1	0.17675786553794	0.100951830114971	4	13	7	6	0.764705882352941	0.461538461538462	0.30316742081448	0.132219604483473	0.860587513682833	-	26	12	14	6	0.315789473684211	0.3	0.0157894736842105	1	1	-	10	6	1	5	0.375	0.833333333333333	-0.458333333333333	0.148606811145511	0.679873380314299	-	34	12	35	12	0.260869565217391	0.25531914893617	0.0055504162812211	1	1	-	27	10	20
291839	C	T	male4_33493	male4_33493.p1	0.0696740016455706	0.999063698075695	20	6	8	0	0.230769230769231	0	0.230769230769231	0.297466584975582	0.996817617528121	-	46	13	31	5	0.220338983050847	0.138888888888889	0.0814500941619586	0.422491478372744	1	-	28	7	10	0	0.2	0	0.2	0.320398892718802	0.839383760894164	-	64	23	59	12	0.264367816091954	0.169014084507042	0.0953537315849118	0.179741239988804	0.61592817275596	-	40	10	58
294972	C	T	NA	NA	0.103742524119336	0.999063698075695	26	0	11	0	0	0	NA	NA	NA	NA	21	4	28	2	0.16	0.0666666666666667	0.0933333333333333	0.394284344339838	1	-	10	0	8	0	0	0	NA	NA	NA	NA	30	3	108	11	0.0909090909090909	0.092436974789916	-0.00152788388082506	1	1	-	33	6	38
296875	A	C	juvenile6_29441	juvenile6_29441.p1	0.0697673143400133	0.999063698075695	19	0	19	0	0	0	NA	NA	NA	NA	22	1	27	0	0.0434782608695652	0	0.0434782608695652	0.46	1	-	13	0	24	0	0	0	NA	NA	NA	NA	25	2	89	10	0.0740740740740741	0.101010101010101	-0.0269360269360269	1	1	-	22	3	24
301385	A	G	male4_45299	male4_45299.p1	0.0868289915158196	0.412664204761322	4	19	0	10	0.826086956521739	1	-0.173913043478261	0.288978494623656	0.994562565468505	-	2	36	6	29	0.947368421052632	0.828571428571429	0.118796992481203	0.142147269340786	0.839591517151464	-	2	45	0	8	0.957446808510638	1	-0.0425531914893617	1	1	-	6	73	10	92	0.924050632911392	0.901960784313726	0.0220898485976669	0.792791460599432	1	-	18	41	1
303478	G	T	male4_38690	male4_38690.p2	0.0596052218718743	0.999063698075695	3	9	2	16	0.75	0.888888888888889	-0.138888888888889	0.364405709233295	1	-	10	27	16	23	0.72972972972973	0.58974358974359	0.13998613998614	0.232675614165854	0.917827588771473	-	14	14	7	11	0.5	0.611111111111111	-0.111111111111111	0.551020691094398	1	-	17	43	20	45	0.716666666666667	0.692307692307692	0.0243589743589744	0.845444009361315	1	-	11	37	11
308001	A	G	male2_44928	male2_44928.p2	0.158253749947523	0.999063698075695	7	20	2	12	0.740740740740741	0.857142857142857	-0.116402116402116	0.692451494007033	1	-	4	40	0	21	0.909090909090909	1	-0.0909090909090909	0.295781637717122	0.950943981048425	-	0	25	0	5	1	1	NA	NA	NA	NA	3	66	5	47	0.956521739130435	0.903846153846154	0.052675585284281	0.287167469707689	0.734110861759535	-	1	43	3
309706	C	T	juvenile6_27570	juvenile6_27570.p1	0.0531342511993138	0.999063698075695	26	4	9	0	0.133333333333333	0	0.133333333333333	0.555750082065872	1	-	50	2	17	0	0.0384615384615385	0	0.0384615384615385	1	1	-	21	4	8	0	0.16	0	0.16	0.550342130987292	1	-	67	7	62	3	0.0945945945945946	0.0461538461538462	0.0484407484407484	0.336342683861578	0.779756709268652	-	53	1	28
309826	A	G	juvenile3_27786	juvenile3_27786.p3	0.0614838005734202	0.999063698075695	40	0	8	0	0	0	NA	NA	NA	NA	16	4	34	3	0.2	0.0810810810810811	0.118918918918919	0.226102982309536	0.917827588771473	-	10	0	10	1	0	0.0909090909090909	NA	NA	NA	NA	33	5	66	10	0.131578947368421	0.131578947368421	0	1	1	-	46	7	21
310094	C	T	juvenile2_30506	juvenile2_30506.p2	0.0477950193828098	0.999063698075695	23	1	12	4	0.0416666666666667	0.25	-0.208333333333333	0.137615348141664	0.867008703771449	-	43	12	19	8	0.218181818181818	0.296296296296296	-0.0781144781144781	0.584879472281573	1	-	26	9	2	7	0.257142857142857	0.777777777777778	-0.520634920634921	0.00662423177872321	0.217747618885748	-	47	11	55	24	0.189655172413793	0.30379746835443	-0.114142295940637	0.165952218806817	0.595724032229271	-	46	11	17
318638	C	T	juvenile4_43657	juvenile4_43657.p1	0.119484834731633	0.246946505936172	5	5	4	6	0.5	0.6	-0.1	1	1	-	25	8	7	8	0.242424242424242	0.533333333333333	-0.290909090909091	0.0962789464398617	0.778789700091326	-	12	5	13	0	0.294117647058824	0	0.294117647058824	0.0524539317642766	0.46988551178956	-	38	6	71	24	0.136363636363636	0.252631578947368	-0.116267942583732	0.182617102475962	0.619667114151821	-	19	11	30
328216	C	T	male2_42624	male2_42624.p1	0.07522172388106	0.999063698075695	29	1	18	1	0.0333333333333333	0.0526315789473684	-0.0192982456140351	1	1	-	43	2	15	0	0.0444444444444444	0	0.0444444444444444	1	1	-	20	0	8	0	0	0	NA	NA	NA	NA	63	3	50	5	0.0454545454545455	0.0909090909090909	-0.0454545454545455	0.466223124991002	0.868943843160545	-	60	5	10
336756	A	T	NA	NA	0.0936088783934955	0.907769413744883	1	6	3	17	0.857142857142857	0.85	0.00714285714285712	1	1	-	4	12	6	50	0.75	0.892857142857143	-0.142857142857143	0.213839711424506	0.902372628488373	-	2	7	0	14	0.777777777777778	1	-0.222222222222222	0.142292490118577	0.674653052835532	-	4	23	3	82	0.851851851851852	0.964705882352941	-0.112854030501089	0.0565218799952412	0.388951845941041	-	2	24	0
337687	A	G	juvenile3_24799	juvenile3_24799.p2	0.0332116293110389	0.999063698075695	0	27	1	6	1	0.857142857142857	NA	NA	NA	NA	5	28	5	24	0.848484848484849	0.827586206896552	0.0208986415882968	1	1	-	1	20	0	12	0.952380952380952	1	-0.0476190476190477	1	1	-	3	45	7	73	0.9375	0.9125	0.025	0.742242361889912	1	-	5	59	0
340943	G	T	juvenile6_21707	juvenile6_21707.p1	0.0320942794481019	0.999063698075695	1	23	0	10	0.958333333333333	1	-0.0416666666666666	1	1	-	4	47	0	32	0.92156862745098	1	-0.0784313725490197	0.155559909012745	0.843401338512311	-	1	26	1	7	0.962962962962963	0.875	0.0879629629629629	0.410084033613445	0.939873031440693	-	4	55	2	49	0.932203389830508	0.96078431372549	-0.0285809238949818	0.683918384477644	0.985544376100092	-	2	43	1
343506	A	G	juvenile2_26779	juvenile2_26779.p1	0.192660550458715	NA	6	26	4	12	0.8125	0.75	0.0625	0.711823691783845	1	-	0	44	0	39	1	1	NA	NA	NA	NA	0	27	0	24	1	1	NA	NA	NA	NA	0	80	0	86	1	1	NA	NA	NA	NA	0	37	0
345767	A	G	juvenile4_36806	juvenile4_36806.p1	0.313432835820896	NA	9	21	2	23	0.7	0.92	-0.22	0.0508895155505304	0.640785519770133	-	0	32	1	15	1	0.9375	NA	NA	NA	NA	0	38	0	17	1	1	NA	NA	NA	NA	0	46	0	59	1	1	NA	NA	NA	NA	0	45	0
351399	C	G	juvenile2_26969	juvenile2_26969.p1	0.104873035573665	0.942950287042381	11	1	9	0	0.0833333333333333	0	0.0833333333333333	1	1	-	11	2	32	0	0.153846153846154	0	0.153846153846154	0.0787878787878788	0.741476110801265	-	14	0	10	0	0	0	NA	NA	NA	NA	28	0	73	4	0	0.051948051948052	NA	NA	NA	NA	21	4	23
351928	A	C	juvenile4_37493	juvenile4_37493.p1	0.0732068944068987	NA	35	0	23	0	0	0	NA	NA	NA	NA	50	0	43	1	0	0.0227272727272727	NA	NA	NA	NA	35	0	15	0	0	0	NA	NA	NA	NA	72	2	110	3	0.027027027027027	0.0265486725663717	0.000478354460655347	1	1	-	46	0	31
354053	A	C	juvenile3_28665	juvenile3_28665.p1	0.0299450602814559	0.999063698075695	7	22	9	14	0.758620689655172	0.608695652173913	0.149925037481259	0.364894986537042	1	-	6	30	2	17	0.833333333333333	0.894736842105263	-0.0614035087719298	0.699970972423803	1	-	3	17	5	11	0.85	0.6875	0.1625	0.421680655273536	0.95142943172573	-	4	40	19	90	0.909090909090909	0.825688073394495	0.0834028356964136	0.221928468882821	0.666848678524932	-	4	38	4
354249	A	G	juvenile2_29121	juvenile2_29121.p2	0.0357340755743214	0.999063698075695	19	2	15	2	0.0952380952380952	0.117647058823529	-0.0224089635854342	1	1	-	31	4	26	4	0.114285714285714	0.133333333333333	-0.019047619047619	1	1	-	22	4	19	2	0.153846153846154	0.0952380952380952	0.0586080586080586	0.677953295404837	1	-	56	3	101	14	0.0508474576271186	0.121739130434783	-0.070891672807664	0.180637156965246	0.616917134592277	-	44	8	42
354456	A	C	juvenile4_40452	juvenile4_40452.p1	0.0756540679330185	0.999063698075695	29	2	16	1	0.0645161290322581	0.0588235294117647	0.00569259962049336	1	1	-	32	3	32	1	0.0857142857142857	0.0303030303030303	0.0554112554112554	0.614236509758898	1	-	21	0	11	5	0	0.3125	NA	NA	NA	NA	34	7	100	2	0.170731707317073	0.0196078431372549	0.151123864179818	0.00236228692463576	0.0951635375375374	.	44	3	33
355527	C	G	male3_19545	male3_19545.p1	0.133179525899757	0.836857956124159	5	13	3	19	0.722222222222222	0.863636363636364	-0.141414141414141	0.429521829521829	1	-	3	27	7	25	0.9	0.78125	0.11875	0.30353076972145	0.954710852650409	-	0	21	0	15	1	1	NA	NA	NA	NA	9	43	6	87	0.826923076923077	0.935483870967742	-0.108560794044665	0.0491967424476374	0.368412620558128	-	0	35	7
355551	A	C	juvenile6_28154	juvenile6_28154.p2	0.149459034114689	0.999063698075695	7	16	5	22	0.695652173913043	0.814814814814815	-0.119162640901771	0.507719813043186	1	-	3	30	5	33	0.909090909090909	0.868421052631579	0.0406698564593301	0.716094169558091	1	-	0	24	2	21	1	0.91304347826087	NA	NA	NA	NA	0	68	12	86	1	0.877551020408163	NA	NA	NA	NA	6	50	9
361816	A	G	male2_37875	male2_37875.p3	0.588848401696408	0.0340833018514225	9	2	24	3	0.181818181818182	0.111111111111111	0.0707070707070707	0.61539381044025	1	-	0	36	10	46	1	0.821428571428571	NA	NA	NA	NA	1	20	0	5	0.952380952380952	1	-0.0476190476190477	1	1	-	2	36	5	78	0.947368421052632	0.939759036144578	0.00760938490805319	1	1	-	4	26	4
370724	A	G	juvenile2_29959	juvenile2_29959.p1	0.0581489479245569	0.999063698075695	16	2	10	2	0.111111111111111	0.166666666666667	-0.0555555555555556	1	1	-	29	2	34	0	0.0645161290322581	0	0.0645161290322581	0.223557692307692	0.915019854240511	-	11	3	14	0	0.214285714285714	0	0.214285714285714	0.222222222222222	0.790167004158774	-	44	0	79	15	0	0.159574468085106	NA	NA	NA	NA	37	2	33
371377	A	C	juvenile6_27792	juvenile6_27792.p1	0.1084982177203	0.281069491683698	3	15	9	8	0.833333333333333	0.470588235294118	0.362745098039216	0.0354150113883151	0.566519722990633	-	2	11	15	29	0.846153846153846	0.659090909090909	0.187062937062937	0.304381554924753	0.954710852650409	-	4	13	4	13	0.764705882352941	0.764705882352941	0	1	1	-	7	29	19	59	0.805555555555556	0.756410256410256	0.0491452991452992	0.637168516690332	0.963221871542226	-	14	23	23
371766	A	G	juvenile4_38893	juvenile4_38893.p2	0.0693634219971187	NA	19	0	7	0	0	0	NA	NA	NA	NA	39	1	39	1	0.025	0.025	0	1	1	-	25	2	11	0	0.0740740740740741	0	0.0740740740740741	1	1	-	50	3	103	2	0.0566037735849057	0.019047619047619	0.0375561545372866	0.335279304056369	0.779361281476855	-	35	0	59
375335	A	G	male4_107319	male4_107319.p1	0.0955302088388044	0.553085833627238	10	24	4	9	0.705882352941177	0.692307692307692	0.0135746606334842	1	1	-	20	33	7	32	0.622641509433962	0.82051282051282	-0.197871311078858	0.0627744214759265	0.710296878618017	-	5	7	3	5	0.583333333333333	0.625	-0.0416666666666666	1	1	-	21	36	29	78	0.631578947368421	0.728971962616822	-0.0973930152484014	0.21568523959037	0.658628056155662	-	12	30	15
376367	C	T	juvenile2_25047	juvenile2_25047.p1	0.0449525327699757	0.999063698075695	27	0	18	0	0	0	NA	NA	NA	NA	33	7	22	2	0.175	0.0833333333333333	0.0916666666666667	0.464031922722323	1	-	17	1	13	4	0.0555555555555556	0.235294117647059	-0.179738562091503	0.17741935483871	0.710186232858678	-	51	6	88	17	0.105263157894737	0.161904761904762	-0.0566416040100251	0.357995689295483	0.798763664118333	-	50	8	34
378928	A	G	male4_43231	male4_43231.p2	0.0114951293853947	0.999063698075695	5	19	0	12	0.791666666666667	1	-0.208333333333333	0.146358543417367	0.874762325451218	-	7	37	7	27	0.840909090909091	0.794117647058823	0.0467914438502675	0.767164302638508	1	-	4	21	2	11	0.84	0.846153846153846	-0.00615384615384618	1	1	-	13	37	12	71	0.74	0.855421686746988	-0.115421686746988	0.112818701326746	0.511395998012981	-	9	47	13
378967	C	T	juvenile3_27849	juvenile3_27849.p1	0.957264957264957	0.0270213406648245	32	6	7	5	0.157894736842105	0.416666666666667	-0.258771929824561	0.104845476083909	0.814642975651688	-	0	21	1	41	1	0.976190476190476	NA	NA	NA	NA	0	8	0	7	1	1	NA	NA	NA	NA	0	22	0	88	1	1	NA	NA	NA	NA	0	31	0
379261	C	T	juvenile6_27552	juvenile6_27552.p1	0.131539122709584	0.36594977686857	20	5	16	0	0.2	0	0.2	0.137440985964734	0.867008703771449	-	28	3	17	1	0.0967741935483871	0.0555555555555556	0.0412186379928315	1	1	-	24	1	14	0	0.04	0	0.04	1	1	-	50	12	76	10	0.193548387096774	0.116279069767442	0.0772693173293323	0.242873571271004	0.688245429954853	-	36	17	6
379887	A	G	juvenile4_44311	juvenile4_44311.p1	0.106710464820866	0.999063698075695	0	28	0	22	1	1	NA	NA	NA	NA	3	24	4	60	0.888888888888889	0.9375	-0.0486111111111112	0.419259038167923	1	-	0	29	0	22	1	1	NA	NA	NA	NA	0	51	1	87	1	0.988636363636364	NA	NA	NA	NA	3	41	3
380610	A	T	juvenile3_23091	juvenile3_23091.p1	0.0909379602184171	0.41820777833199	20	1	3	2	0.0476190476190476	0.4	-0.352380952380952	0.0846153846153845	0.758353794847363	-	22	5	29	0	0.185185185185185	0	0.185185185185185	0.021134525851507	0.546191428624505	-	21	2	11	3	0.0869565217391304	0.214285714285714	-0.127329192546584	0.345875287051758	0.865761771769091	-	57	21	56	4	0.269230769230769	0.0666666666666667	0.202564102564103	0.00314574683953447	0.110802920659921	-	48	1	21
386368	A	G	male6_20956	male6_20956.p1	0.0723218129332324	0.999063698075695	7	26	1	25	0.787878787878788	0.961538461538462	-0.173659673659674	0.066845091696265	0.704245107408953	-	9	41	6	30	0.82	0.833333333333333	-0.0133333333333334	1	1	-	3	28	8	14	0.903225806451613	0.636363636363636	0.266862170087977	0.0360758653649007	0.415089776186508	-	11	62	13	94	0.849315068493151	0.878504672897196	-0.0291896044040456	0.656723248636035	0.972647725389711	-	9	46	2
386603	G	T	juvenile2_29003	juvenile2_29003.p1	0.204814696180164	0.244173696334417	1	12	1	9	0.923076923076923	0.9	0.0230769230769231	1	1	-	8	30	11	33	0.789473684210526	0.75	0.0394736842105263	0.794791532065849	1	-	2	13	1	9	0.866666666666667	0.9	-0.0333333333333333	1	1	-	20	37	15	57	0.649122807017544	0.791666666666667	-0.142543859649123	0.0768843759321421	0.437253259394434	-	8	17	18
387580	G	T	juvenile2_19213	juvenile2_19213.p1	0.0834054036170037	0.812456531078754	5	3	2	4	0.375	0.666666666666667	-0.291666666666667	0.592074592074592	1	-	19	20	22	24	0.512820512820513	0.521739130434783	-0.00891861761426982	1	1	-	5	11	1	11	0.6875	0.916666666666667	-0.229166666666667	0.196475022561979	0.749272653296997	-	16	14	35	38	0.466666666666667	0.520547945205479	-0.0538812785388127	0.66850246885047	0.979221786042317	-	22	16	7
390732	A	T	juvenile2_23132	juvenile2_23132.p1	0.0684230522788653	0.996306189212607	9	1	20	0	0.1	0	0.1	0.333333333333333	1	-	27	6	26	3	0.181818181818182	0.103448275862069	0.0783699059561129	0.482593117971366	1	-	10	1	7	1	0.0909090909090909	0.125	-0.0340909090909091	1	1	-	41	5	70	3	0.108695652173913	0.0410958904109589	0.0675997617629541	0.258123360266524	0.703414208560197	-	31	10	33
399336	C	T	juvenile3_23006	juvenile3_23006.p1	0.149819987254173	0.669170309610546	18	1	21	4	0.0526315789473684	0.16	-0.107368421052632	0.37017038548519	1	-	30	4	26	2	0.117647058823529	0.0714285714285714	0.046218487394958	0.681110412592248	1	-	17	1	7	1	0.0555555555555556	0.125	-0.0694444444444444	0.529230769230769	1	-	43	10	41	10	0.188679245283019	0.196078431372549	-0.00739918608953014	1	1	-	24	8	21
402249	C	T	juvenile2_28057	juvenile2_28057.p1	0.148603476922251	0.0899479660620683	14	7	20	8	0.333333333333333	0.285714285714286	0.0476190476190476	0.762121977639531	1	-	26	7	25	23	0.212121212121212	0.479166666666667	-0.267045454545455	0.0192869453857311	0.534015658285262	-	16	10	6	3	0.384615384615385	0.333333333333333	0.0512820512820513	1	1	-	41	12	67	33	0.226415094339623	0.33	-0.103584905660377	0.197375437403285	0.634518799254231	-	39	8	32
402933	A	G	juvenile2_27962	juvenile2_27962.p1	0.0772222426866582	0.999063698075695	5	6	5	9	0.545454545454545	0.642857142857143	-0.0974025974025975	0.696829990577467	1	-	6	26	8	39	0.8125	0.829787234042553	-0.0172872340425532	1	1	-	4	43	2	8	0.914893617021277	0.8	0.114893617021277	0.281393796537789	0.836415526133233	-	13	41	12	34	0.759259259259259	0.739130434782609	0.0201288244766507	0.821474739274469	1	-	22	51	10
404002	A	T	male3_71921	male3_71921.p1	0.0787205292523124	0.999063698075695	0	20	1	14	1	0.933333333333333	NA	NA	NA	NA	10	35	3	27	0.777777777777778	0.9	-0.122222222222222	0.221724960317571	0.913440484899319	-	2	22	1	4	0.916666666666667	0.8	0.116666666666667	0.446086480569239	0.97973950986159	-	8	57	10	50	0.876923076923077	0.833333333333333	0.0435897435897435	0.611848085454563	0.951274129429864	-	7	39	2
405523	A	G	juvenile6_29999	juvenile6_29999.p1	0.10753793514949	0.999063698075695	5	21	3	12	0.807692307692308	0.8	0.00769230769230766	1	1	-	5	25	5	15	0.833333333333333	0.75	0.0833333333333334	0.494011767498699	1	-	9	31	0	6	0.775	1	-0.225	0.327339089182784	0.84427833348692	-	4	44	11	101	0.916666666666667	0.901785714285714	0.0148809523809523	1	1	-	1	82	0
406757	A	G	juvenile2_21833	juvenile2_21833.p1	0.0789720523501433	NA	2	27	0	19	0.931034482758621	1	-0.0689655172413793	0.511524822695036	1	-	0	34	0	27	1	1	NA	NA	NA	NA	4	34	0	9	0.894736842105263	1	-0.105263157894737	0.574333529560172	1	-	0	63	0	39	1	1	NA	NA	NA	NA	0	62	1
406786	A	G	juvenile3_27493	juvenile3_27493.p1	0.227651700623174	0.999063698075695	30	0	15	0	0	0	NA	NA	NA	NA	22	2	16	2	0.0833333333333333	0.111111111111111	-0.0277777777777778	1	1	-	17	8	7	1	0.32	0.125	0.195	0.393856421665098	0.925475883335043	-	39	2	51	3	0.0487804878048781	0.0555555555555556	-0.0067750677506775	1	1	-	39	0	22
407499	A	G	male6_27456	male6_27456.p1	0.0945910298648284	NA	0	18	1	10	1	0.909090909090909	NA	NA	NA	NA	0	34	0	26	1	1	NA	NA	NA	NA	4	24	0	12	0.857142857142857	1	-0.142857142857143	0.296859612649087	0.836415526133233	-	1	51	0	89	0.980769230769231	1	-0.0192307692307693	0.368794326241135	0.804506115736458	-	2	34	0
408550	A	G	male6_39868	NA	0.525266878578689	0.286264806018001	21	10	4	3	0.32258064516129	0.428571428571429	-0.105990783410138	0.671627897247092	1	-	2	44	3	39	0.956521739130435	0.928571428571429	0.0279503105590062	0.666375772442096	1	-	1	27	0	15	0.964285714285714	1	-0.0357142857142857	1	1	-	2	56	1	56	0.96551724137931	0.982456140350877	-0.0169388989715668	1	1	-	4	47	1
410496	A	G	male6_27904	male6_27904.p1	0.108164543063402	0.631257790985565	13	1	4	2	0.0714285714285714	0.333333333333333	-0.261904761904762	0.201754385964912	0.950729776143983	-	29	3	13	1	0.09375	0.0714285714285714	0.0223214285714286	1	1	-	10	3	17	4	0.230769230769231	0.19047619047619	0.0402930402930403	1	1	-	44	5	77	13	0.102040816326531	0.144444444444444	-0.0424036281179138	0.600970741411123	0.943910775622981	-	43	6	16
413710	C	G	male2_42772	male2_42772.p1	0.22893722007396	0.211446145116142	1	14	4	7	0.933333333333333	0.636363636363636	0.296969696969697	0.127926421404682	0.858722282808431	-	13	19	7	7	0.59375	0.5	0.09375	0.747563786134404	1	-	2	18	4	10	0.9	0.714285714285714	0.185714285714286	0.202239713763956	0.758663942604647	-	18	24	36	68	0.571428571428571	0.653846153846154	-0.0824175824175825	0.352178251968483	0.792391498734074	-	10	17	6
416283	A	C	male6_26452	male6_26452.p1	0.145438537537051	0.999063698075695	16	0	3	3	0	0.5	NA	NA	NA	NA	21	4	48	0	0.16	0	0.16	0.0116222448848341	0.471994525985477	-	11	4	15	0	0.266666666666667	0	0.266666666666667	0.0996168582375479	0.588969662013785	-	42	4	67	5	0.0869565217391304	0.0694444444444444	0.017512077294686	0.734732942937505	1	-	30	1	28
418433	C	T	male6_29421	male6_29421.p1	0.120287407957846	0.999063698075695	12	23	2	12	0.657142857142857	0.857142857142857	-0.2	0.293609575200631	0.995826131633161	-	1	25	0	18	0.961538461538462	1	-0.0384615384615384	1	1	-	4	19	0	5	0.826086956521739	1	-0.173913043478261	1	1	-	5	48	5	52	0.905660377358491	0.912280701754386	-0.00662032439589533	1	1	-	4	58	0
419633	A	C	male2_41038	male2_41038.p1	0.0513242366167301	0.999063698075695	7	18	1	14	0.72	0.933333333333333	-0.213333333333333	0.219333646578229	0.977566879191369	-	4	19	18	42	0.826086956521739	0.7	0.126086956521739	0.281659235542726	0.949710344419885	-	5	8	0	11	0.615384615384615	1	-0.384615384615385	0.0411490683229814	0.429355862403966	-	9	28	21	52	0.756756756756757	0.712328767123288	0.0444279896334692	0.658368684132546	0.97317498444393	-	7	34	12
420191	A	G	male4_45723	male4_45723.p1	0.2361972805425	0.878141851444924	0	19	0	9	1	1	NA	NA	NA	NA	5	26	1	17	0.838709677419355	0.944444444444444	-0.10573476702509	0.393437027489492	1	-	9	18	12	9	0.666666666666667	0.428571428571429	0.238095238095238	0.144135401365553	0.676840031380381	-	2	61	4	61	0.968253968253968	0.938461538461538	0.0297924297924298	0.680180526214711	0.98434087747938	-	0	44	1
420233	C	T	juvenile3_27221	juvenile3_27221.p1	0.466666666666667	0.921550395123028	7	9	11	4	0.5625	0.266666666666667	0.295833333333333	0.148883622704777	0.877604492337124	-	0	28	0	43	1	1	NA	NA	NA	NA	0	29	0	19	1	1	NA	NA	NA	NA	0	47	0	120	1	1	NA	NA	NA	NA	0	57	0
421909	C	T	juvenile4_39019	juvenile4_39019.p1	0.0797457606522229	0.564220863605893	12	37	0	12	0.755102040816326	1	-0.244897959183674	0.100362449586537	0.800489124592397	-	17	37	2	53	0.685185185185185	0.963636363636364	-0.278451178451178	0.000104641141371929	0.0548115402952082	.	12	26	1	8	0.684210526315789	0.888888888888889	-0.204678362573099	0.409787475410628	0.93966810834397	-	18	72	0	83	0.8	1	-0.2	3.76703656201166e-06	0.00173575819381835	**	34	59	0
423487	A	G	male2_40519	male2_40519.p9	0.313432835820896	NA	21	9	9	1	0.3	0.1	0.2	0.401083796838066	1	-	35	0	18	0	0	0	NA	NA	NA	NA	53	0	13	0	0	0	NA	NA	NA	NA	57	0	67	0	0	0	NA	NA	NA	NA	40	0	20
426658	C	T	juvenile3_27212	juvenile3_27212.p1	0.127112585128593	0.726273768026821	9	20	0	9	0.689655172413793	1	-0.310344827586207	0.0817698969226984	0.747243365739537	-	35	15	24	3	0.3	0.111111111111111	0.188888888888889	0.0902137097391881	0.762361163352246	-	22	9	7	3	0.290322580645161	0.3	-0.00967741935483868	1	1	-	52	15	84	26	0.223880597014925	0.236363636363636	-0.012483039348711	1	1	-	47	11	28
432951	C	T	juvenile4_42880	juvenile4_42880.p1	0.0953230918015401	0.999063698075695	0	14	0	17	1	1	NA	NA	NA	NA	2	29	4	30	0.935483870967742	0.882352941176471	0.0531309297912713	0.674352969434937	1	-	0	13	1	15	1	0.9375	NA	NA	NA	NA	2	24	8	82	0.923076923076923	0.911111111111111	0.011965811965812	1	1	-	6	23	0
434646	C	T	male4_37543	male4_37543.p1	0.0400658135379559	0.999063698075695	27	1	10	0	0.0357142857142857	0	0.0357142857142857	1	1	-	53	2	32	6	0.0363636363636364	0.157894736842105	-0.121531100478469	0.0595061806986295	0.697847922151716	-	36	2	6	2	0.0526315789473684	0.25	-0.197368421052632	0.13409320709624	0.667334433773509	-	60	1	82	6	0.0163934426229508	0.0681818181818182	-0.0517883755588674	0.240747811815202	0.68723122798264	-	50	10	38
443958	A	G	male4_43609	male4_43609.p1	0.170731707317073	NA	35	7	12	3	0.166666666666667	0.2	-0.0333333333333334	0.713008273635355	1	-	38	0	29	0	0	0	NA	NA	NA	NA	34	0	12	0	0	0	NA	NA	NA	NA	76	0	83	0	0	0	NA	NA	NA	NA	50	0	37
445159	A	G	male4_46006	male4_46006.p1	0.219406195786865	0.772455403017192	0	20	3	11	1	0.785714285714286	NA	NA	NA	NA	1	29	2	12	0.966666666666667	0.857142857142857	0.10952380952381	0.233615221987315	0.917827588771473	-	4	8	2	8	0.666666666666667	0.8	-0.133333333333333	0.646174259177355	1	-	7	28	3	41	0.8	0.931818181818182	-0.131818181818182	0.0985010564819408	0.486479898240805	-	1	34	5
450334	A	G	male2_39207	NA	0.0896184560780835	NA	0	22	2	16	1	0.888888888888889	NA	NA	NA	NA	0	19	1	36	1	0.972972972972973	NA	NA	NA	NA	0	16	9	13	1	0.590909090909091	NA	NA	NA	NA	6	50	4	79	0.892857142857143	0.951807228915663	-0.0589500860585197	0.201453596824382	0.639194578941361	-	2	46	1
451089	A	T	male3_59541	male3_59541.p1	0.0656714876571594	0.999063698075695	0	23	0	15	1	1	NA	NA	NA	NA	1	23	4	45	0.958333333333333	0.918367346938776	0.0399659863945578	1	1	-	1	6	0	9	0.857142857142857	1	-0.142857142857143	0.4375	0.972420748874855	-	4	37	4	71	0.902439024390244	0.946666666666667	-0.0442276422764227	0.450495853107416	0.85880762597139	-	4	50	0
451105	C	T	male6_19069	male6_19069.p1	0.221052631578947	NA	24	0	12	0	0	0	NA	NA	NA	NA	28	0	26	0	0	0	NA	NA	NA	NA	11	3	21	0	0.214285714285714	0	0.214285714285714	0.0556149732620321	0.480295724671802	-	51	0	66	1	0	0.0149253731343284	NA	NA	NA	NA	38	0	53
456851	A	G	male2_44238	male2_44238.p1	0.255846959494537	0.914140205401196	6	9	7	12	0.6	0.631578947368421	-0.031578947368421	1	1	-	0	26	6	33	1	0.846153846153846	NA	NA	NA	NA	0	24	0	7	1	1	NA	NA	NA	NA	3	51	2	104	0.944444444444444	0.981132075471698	-0.0366876310272537	0.336501249697654	0.779756709268652	-	1	29	3
459377	C	T	juvenile6_56	juvenile6_56.p1	0.350477151124178	0.0808569553236491	0	7	3	5	1	0.625	NA	NA	NA	NA	4	15	8	27	0.789473684210526	0.771428571428571	0.0180451127819549	1	1	-	0	15	5	8	1	0.615384615384615	NA	NA	NA	NA	8	21	28	64	0.724137931034483	0.695652173913043	0.0284857571214393	0.820418347051249	1	-	6	26	5
463941	C	G	male6_24889	male6_24889.p1	0.0291154628109861	0.999063698075695	4	26	0	15	0.866666666666667	1	-0.133333333333333	0.284707540521494	0.994562565468505	-	16	37	7	19	0.69811320754717	0.730769230769231	-0.032656023222061	1	1	-	5	17	0	6	0.772727272727273	1	-0.227272727272727	0.553418803418803	1	-	22	62	15	34	0.738095238095238	0.693877551020408	0.04421768707483	0.688774163100936	0.988127020872597	-	15	28	18
465772	G	T	juvenile6_27217	juvenile6_27217.p1	0.150038452988141	0.870988432905036	1	22	0	15	0.956521739130435	1	-0.0434782608695652	1	1	-	5	42	0	27	0.893617021276596	1	-0.106382978723404	0.151440482956979	0.840864231494098	-	4	18	0	14	0.818181818181818	1	-0.181818181818182	0.141176470588235	0.673989825875436	-	3	65	3	53	0.955882352941177	0.946428571428571	0.00945378151260512	1	1	-	6	57	0
466290	A	C	male6_26370	male6_26370.p1	0.0694293634350975	0.999063698075695	4	15	5	4	0.789473684210526	0.444444444444444	0.345029239766082	0.0967840854797376	0.795543093541714	-	7	34	6	37	0.829268292682927	0.86046511627907	-0.031196823596143	0.768471480887784	1	-	3	24	1	11	0.888888888888889	0.916666666666667	-0.0277777777777778	1	1	-	12	82	19	77	0.872340425531915	0.802083333333333	0.0702570921985816	0.23945374481132	0.686640771625148	-	7	68	11
466408	A	G	juvenile6_41365	juvenile6_41365.p1	0.0846919384287591	0.880465408769209	15	2	21	0	0.117647058823529	0	0.117647058823529	0.193456614509246	0.934213033343469	-	38	1	26	0	0.0256410256410256	0	0.0256410256410256	1	1	-	14	6	21	3	0.3	0.125	0.175	0.260693653206416	0.83411855712051	-	34	4	105	13	0.105263157894737	0.110169491525424	-0.00490633363068689	1	1	-	37	2	41
467356	A	G	juvenile2_26476	juvenile2_26476.p1	0.572727272727273	0.645215748804544	9	8	19	7	0.470588235294118	0.269230769230769	0.201357466063348	0.206046837670366	0.958257876453627	-	0	25	0	16	1	1	NA	NA	NA	NA	0	14	0	20	1	1	NA	NA	NA	NA	0	39	2	102	1	0.980769230769231	NA	NA	NA	NA	0	38	1
468973	A	C	male6_8689	NA	0.0585896015535717	0.938603320007056	4	20	3	3	0.833333333333333	0.5	0.333333333333333	0.120129678750369	0.8486216735456	-	6	16	12	18	0.727272727272727	0.6	0.127272727272727	0.389751381098336	1	-	7	21	4	11	0.75	0.733333333333333	0.0166666666666667	1	1	-	20	28	40	44	0.583333333333333	0.523809523809524	0.0595238095238095	0.586864956306336	0.93575119939862	-	15	22	15
469233	C	T	male3_71977	NA	0.158194982498963	0.231789154107436	27	8	20	3	0.228571428571429	0.130434782608696	0.0981366459627329	0.498606926371197	1	-	21	3	20	4	0.125	0.166666666666667	-0.0416666666666667	1	1	-	4	9	5	0	0.692307692307692	0	0.692307692307692	0.0294117647058824	0.38812834224599	-	39	17	50	14	0.303571428571429	0.21875	0.0848214285714285	0.304665252131255	0.748001122681932	-	34	13	12
469602	G	T	male4_36880	male4_36880.p1	0.06055972793183	0.917069784969361	21	5	24	1	0.192307692307692	0.04	0.152307692307692	0.190633700288626	0.929633145392995	-	23	6	15	8	0.206896551724138	0.347826086956522	-0.140929535232384	0.348257692669276	0.982032597742167	-	12	2	8	3	0.142857142857143	0.272727272727273	-0.12987012987013	0.623188405797101	1	-	32	15	81	33	0.319148936170213	0.289473684210526	0.0296752519596865	0.708692339055568	0.996126075074741	-	29	16	31
469740	C	G	juvenile3_19681	juvenile3_19681.p1	0.421259217255301	0.693760570139484	0	29	0	18	1	1	NA	NA	NA	NA	4	54	2	19	0.931034482758621	0.904761904761905	0.0262725779967159	0.653822469012342	1	-	20	21	3	8	0.51219512195122	0.727272727272727	-0.215077605321508	0.308111987991634	0.836720900986802	-	2	63	1	38	0.969230769230769	0.974358974358974	-0.00512820512820511	1	1	-	0	60	0
470277	C	T	juvenile3_20931	juvenile3_20931.p2	0.0642232956400388	0.999063698075695	27	1	5	1	0.0357142857142857	0.166666666666667	-0.130952380952381	0.32620320855615	1	-	40	2	32	0	0.0476190476190476	0	0.0476190476190476	0.502406516105146	1	-	19	4	16	1	0.173913043478261	0.0588235294117647	0.115089514066496	0.372506109348215	0.901697352471099	-	44	2	105	4	0.0434782608695652	0.036697247706422	0.0067810131631432	1	1	-	40	8	26
471588	C	T	juvenile6_27870	juvenile6_27870.p1	0.0938690765204748	0.999063698075695	32	1	15	0	0.0303030303030303	0	0.0303030303030303	1	1	-	19	3	29	4	0.136363636363636	0.121212121212121	0.0151515151515151	1	1	-	12	7	12	1	0.368421052631579	0.0769230769230769	0.291497975708502	0.100582128290693	0.591515265594837	-	44	7	86	28	0.137254901960784	0.245614035087719	-0.108359133126935	0.149702671625313	0.57317058164428	-	34	6	50
473692	C	T	juvenile4_102903	juvenile4_102903.p1	0.0488415695111897	0.999063698075695	34	7	24	2	0.170731707317073	0.0769230769230769	0.0938086303939963	0.464561774982286	1	-	48	2	30	2	0.04	0.0625	-0.0225	0.64140738453798	1	-	20	0	19	1	0	0.05	NA	NA	NA	NA	55	3	82	2	0.0517241379310345	0.0238095238095238	0.0279146141215107	0.398723181166341	0.825766463011954	-	64	3	36
474196	A	T	male2_80771	male2_80771.p1	0.103763532020839	0.88032765029943	19	0	7	1	0	0.125	NA	NA	NA	NA	32	4	23	4	0.111111111111111	0.148148148148148	-0.037037037037037	0.715277154100222	1	-	13	2	12	3	0.133333333333333	0.2	-0.0666666666666667	1	1	-	55	1	66	6	0.0178571428571429	0.0833333333333333	-0.0654761904761905	0.135329550171295	0.550336920707404	-	34	6	39
476279	C	T	male2_12360	male2_12360.p1	0.0887308718294155	0.946052439963483	3	24	1	23	0.888888888888889	0.958333333333333	-0.0694444444444445	0.61234093637455	1	-	8	27	12	25	0.771428571428571	0.675675675675676	0.0957528957528958	0.43528278766181	1	-	2	17	4	14	0.894736842105263	0.777777777777778	0.116959064327485	0.404791154791155	0.935784318038661	-	14	41	16	94	0.745454545454545	0.854545454545454	-0.109090909090909	0.0923143230804753	0.472800396557132	-	6	31	10
478910	C	T	juvenile6_28493	juvenile6_28493.p2	0.129944059836905	0.905783682728671	17	3	11	0	0.15	0	0.15	0.53503893214683	1	-	25	2	48	0	0.0740740740740741	0	0.0740740740740741	0.126486486486487	0.818393403364958	-	20	0	7	0	0	0	NA	NA	NA	NA	31	6	78	8	0.162162162162162	0.0930232558139535	0.0691389063482087	0.352932436131279	0.793044241935908	-	20	2	61
482237	G	T	juvenile6_22523	juvenile6_22523.p1	0.216600199057794	0.849008285562416	10	19	3	4	0.655172413793103	0.571428571428571	0.083743842364532	0.685586654016445	1	-	8	56	4	39	0.875	0.906976744186046	-0.0319767441860465	0.758759957109952	1	-	7	15	0	9	0.681818181818182	1	-0.318181818181818	0.0766412823364992	0.530429786371596	-	3	53	0	67	0.946428571428571	1	-0.0535714285714286	0.0915997237468649	0.471808506659227	-	0	32	2
482510	A	G	male2_56032	male2_56032.p1	0.0780772605900363	0.88032765029943	13	16	11	3	0.551724137931034	0.214285714285714	0.33743842364532	0.0520511967148017	0.64462614390971	-	9	52	0	30	0.852459016393443	1	-0.147540983606557	0.0273532623308924	0.575920256684555	-	4	9	3	14	0.692307692307692	0.823529411764706	-0.131221719457014	0.665644955300128	1	-	8	60	17	77	0.882352941176471	0.819148936170213	0.0632040050062578	0.37847206510199	0.811042358188377	-	12	56	1
483016	C	T	juvenile3_67894	NA	0.239543803369799	0.642272248247601	31	0	7	2	0	0.222222222222222	NA	NA	NA	NA	21	2	33	4	0.0869565217391304	0.108108108108108	-0.0211515863689777	1	1	-	5	5	13	4	0.5	0.235294117647059	0.264705882352941	0.219138755980861	0.786321130070111	-	32	6	98	14	0.157894736842105	0.125	0.0328947368421053	0.589596529416296	0.937524504624349	-	47	4	27
483308	C	T	juvenile4_33829	juvenile4_33829.p1	0.0567634309170439	0.999063698075695	23	2	12	1	0.08	0.0769230769230769	0.00307692307692307	1	1	-	29	4	26	3	0.121212121212121	0.103448275862069	0.0177638453500523	1	1	-	16	1	5	0	0.0588235294117647	0	0.0588235294117647	1	1	-	57	10	68	17	0.149253731343284	0.2	-0.0507462686567164	0.522620334850904	0.897590287559997	-	44	8	21
484593	A	G	male6_22019	male6_22019.p2	0.0469592636501049	0.999063698075695	11	0	5	0	0	0	NA	NA	NA	NA	21	3	37	6	0.125	0.13953488372093	-0.0145348837209302	1	1	-	17	0	21	1	0	0.0454545454545455	NA	NA	NA	NA	38	4	97	1	0.0952380952380952	0.0102040816326531	0.0850340136054422	0.0283472066784379	0.293340124411292	-	20	3	63
485070	A	C	juvenile4_38848	juvenile4_38848.p1	0.0316206303354208	0.999063698075695	20	2	12	0	0.0909090909090909	0	0.0909090909090909	0.529411764705882	1	-	34	4	20	4	0.105263157894737	0.166666666666667	-0.0614035087719298	0.699526472098139	1	-	14	2	7	1	0.125	0.125	0	1	1	-	35	4	45	8	0.102564102564103	0.150943396226415	-0.0483792936623125	0.548957805483453	0.917218184874225	-	25	7	40
485071	A	T	juvenile2_20069	juvenile2_20069.p1	0.0679591333954261	0.480629008611511	20	2	12	2	0.0909090909090909	0.142857142857143	-0.0519480519480519	0.633986928104575	1	-	34	7	20	10	0.170731707317073	0.333333333333333	-0.16260162601626	0.159925829882459	0.848641181802537	-	14	5	7	8	0.263157894736842	0.533333333333333	-0.270175438596491	0.159624220147991	0.687563980736382	-	35	17	45	31	0.326923076923077	0.407894736842105	-0.0809716599190283	0.457398970767713	0.864458604612318	-	25	19	40
485253	C	G	juvenile4_44541	juvenile4_44541.p1	0.0673574771702442	0.999063698075695	1	14	4	11	0.933333333333333	0.733333333333333	0.2	0.329501915708812	1	-	6	35	2	16	0.853658536585366	0.888888888888889	-0.035230352303523	1	1	-	5	14	2	9	0.736842105263158	0.818181818181818	-0.0813397129186604	1	1	-	10	55	17	73	0.846153846153846	0.811111111111111	0.035042735042735	0.66981038510157	0.979848313776289	-	9	41	9
485273	A	G	juvenile6_28013	juvenile6_28013.p4	0.0724803469046565	0.94357651703373	5	30	2	9	0.857142857142857	0.818181818181818	0.0389610389610389	1	1	-	3	30	3	13	0.909090909090909	0.8125	0.0965909090909091	0.377296154354434	1	-	10	27	1	13	0.72972972972973	0.928571428571429	-0.198841698841699	0.250833505676635	0.821844341008042	-	18	51	5	77	0.739130434782609	0.939024390243902	-0.199893955461294	0.0010794979209659	0.0637226107551707	.	7	41	3
485766	A	G	male3_15272	male3_15272.p1	0.0813446994923318	0.999063698075695	0	20	0	20	1	1	NA	NA	NA	NA	1	18	5	27	0.947368421052632	0.84375	0.103618421052632	0.391686369274814	1	-	0	24	1	8	1	0.888888888888889	NA	NA	NA	NA	4	36	7	109	0.9	0.939655172413793	-0.0396551724137931	0.474417187660713	0.873740469238138	-	8	37	11
486643	C	G	juvenile4_41831	juvenile4_41831.p1	0.0554877009519819	0.999063698075695	1	12	0	13	0.923076923076923	1	-0.0769230769230769	1	1	-	5	33	1	22	0.868421052631579	0.956521739130435	-0.0881006864988558	0.39459476291307	1	-	3	16	0	12	0.842105263157895	1	-0.157894736842105	0.264516129032258	0.836415526133233	-	6	38	7	98	0.863636363636364	0.933333333333333	-0.0696969696969697	0.205293470383031	0.64412071493578	-	3	42	0
487240	A	C	NA	NA	0.114197375521463	0.547090293323112	0	12	0	5	1	1	NA	NA	NA	NA	4	9	3	13	0.692307692307692	0.8125	-0.120192307692308	0.666500083291688	1	-	1	9	0	7	0.9	1	-0.1	1	1	-	5	35	3	58	0.875	0.950819672131147	-0.0758196721311475	0.25886660392295	0.704179540165345	-	2	24	1
490094	A	T	male3_19336	male3_19336.p2	0.234262896410828	0.929169783615657	0	22	0	14	1	1	NA	NA	NA	NA	5	29	4	29	0.852941176470588	0.878787878787879	-0.0258467023172906	1	1	-	4	7	4	11	0.636363636363636	0.733333333333333	-0.0969696969696969	0.682837528604119	1	-	4	40	11	66	0.909090909090909	0.857142857142857	0.051948051948052	0.568489774811161	0.926607142339474	-	0	49	0
492117	G	T	male6_25366	male6_25366.p1	0.176767676767677	NA	24	5	13	7	0.172413793103448	0.35	-0.177586206896552	0.189035034426059	0.926557339140962	-	39	0	39	0	0	0	NA	NA	NA	NA	21	0	19	0	0	0	NA	NA	NA	NA	45	0	65	0	0	0	NA	NA	NA	NA	48	0	37
496162	C	T	juvenile3_28065	juvenile3_28065.p1	0.0599983357044535	0.486751553953246	2	8	2	9	0.8	0.818181818181818	-0.0181818181818182	1	1	-	15	18	8	25	0.545454545454545	0.757575757575758	-0.212121212121212	0.120278563101846	0.813575565724488	-	3	8	0	8	0.727272727272727	1	-0.272727272727273	0.228070175438596	0.795950120597078	-	12	34	34	59	0.739130434782609	0.634408602150538	0.104721832632071	0.253552214290063	0.698511995849665	-	9	31	8
498381	G	T	male2_14090	male2_14090.p1	0.0434438077472261	NA	17	1	10	0	0.0555555555555556	0	0.0555555555555556	1	1	-	39	2	30	0	0.0487804878048781	0	0.0487804878048781	0.505030181086519	1	-	22	3	10	3	0.12	0.230769230769231	-0.110769230769231	0.392399918715708	0.924567786663619	-	56	1	106	10	0.0175438596491228	0.0862068965517241	-0.0686630369026013	0.103849869022626	0.496988283314151	-	48	3	56
499920	A	G	juvenile4_43295	juvenile4_43295.p1	0.0938434025758292	0.999063698075695	5	23	1	21	0.821428571428571	0.954545454545455	-0.133116883116883	0.210869565217391	0.963042548468708	-	3	38	4	37	0.926829268292683	0.902439024390244	0.024390243902439	1	1	-	0	32	0	7	1	1	NA	NA	NA	NA	2	58	9	100	0.966666666666667	0.917431192660551	0.0492354740061162	0.331289874992506	0.774794157611435	-	1	61	5
500811	A	C	juvenile6_21077	juvenile6_21077.p1	0.0483913349754362	0.999063698075695	1	15	0	24	0.9375	1	-0.0625	0.4	1	-	8	18	4	29	0.692307692307692	0.878787878787879	-0.186480186480186	0.106757967523097	0.79905266863922	-	5	11	1	13	0.6875	0.928571428571429	-0.241071428571429	0.175478927203065	0.70775330964942	-	10	40	11	79	0.8	0.877777777777778	-0.0777777777777777	0.226957516338768	0.672649882370268	-	10	41	8
501292	G	T	male2_43820	male2_43820.p4	0.141351108871304	0.863955426628894	24	1	17	0	0.04	0	0.04	1	1	-	39	6	34	4	0.133333333333333	0.105263157894737	0.0280701754385965	0.747874848957661	1	-	23	1	17	7	0.0416666666666667	0.291666666666667	-0.25	0.047923631141309	0.454085789586972	-	56	13	97	25	0.188405797101449	0.204918032786885	-0.016512235685436	0.851855512461186	1	-	51	8	43
501751	C	T	juvenile4_40269	juvenile4_40269.p1	0.117875225591587	0.686957819112137	9	1	5	0	0.1	0	0.1	1	1	-	21	1	15	0	0.0454545454545455	0	0.0454545454545455	1	1	-	13	0	3	4	0	0.571428571428571	NA	NA	NA	NA	20	6	78	13	0.230769230769231	0.142857142857143	0.0879120879120879	0.364624057172265	0.80222892117989	-	23	2	17
502810	G	T	juvenile2_14089	juvenile2_14089.p1	0.442413536428875	0.768017421182788	0	27	0	6	1	1	NA	NA	NA	NA	0	39	0	12	1	1	NA	NA	NA	NA	13	16	1	9	0.551724137931034	0.9	-0.348275862068966	0.0640444449243011	0.504445662603419	-	1	68	4	59	0.985507246376812	0.936507936507937	0.0489993098688751	0.191931915556927	0.629104229293498	-	1	66	0
504004	A	G	juvenile4_37603	juvenile4_37603.p1	0.101938340190788	0.999063698075695	2	35	6	14	0.945945945945946	0.7	0.245945945945946	0.0174341381888552	0.448660749122768	-	3	36	0	28	0.923076923076923	1	-0.0769230769230769	0.259158751696065	0.928551135379473	-	3	24	0	7	0.888888888888889	1	-0.111111111111111	1	1	-	9	48	6	70	0.842105263157895	0.921052631578947	-0.0789473684210527	0.175137051109418	0.608719879918171	-	10	69	5
504119	A	G	juvenile3_28542	juvenile3_28542.p1	0.222240444660312	0.807647070833426	0	13	0	13	1	1	NA	NA	NA	NA	2	18	1	39	0.9	0.975	-0.075	0.255406195207481	0.926537744641193	-	0	24	2	7	1	0.777777777777778	NA	NA	NA	NA	7	59	9	108	0.893939393939394	0.923076923076923	-0.0291375291375292	0.588055084907143	0.936302441003613	-	4	51	2
505381	A	G	juvenile4_42942	juvenile4_42942.p1	0.0340707593140552	0.905094460543078	10	19	0	10	0.655172413793103	1	-0.344827586206897	0.0400706967919591	0.594283071066671	-	17	53	7	25	0.757142857142857	0.78125	-0.0241071428571429	1	1	-	14	46	3	6	0.766666666666667	0.666666666666667	0.1	0.678947696974959	1	-	11	78	16	47	0.876404494382023	0.746031746031746	0.130372748350276	0.0519781883369772	0.376182908484326	-	33	70	8
505574	A	C	male2_45491	male2_45491.p2	0.033051513370693	0.999063698075695	5	27	1	15	0.84375	0.9375	-0.09375	0.648356290569573	1	-	3	40	9	46	0.930232558139535	0.836363636363636	0.0938689217758986	0.218993114832589	0.909884999573786	-	0	24	1	19	1	0.95	NA	NA	NA	NA	3	47	3	84	0.94	0.96551724137931	-0.0255172413793104	0.668220426523131	0.979011386860607	-	4	40	1
506202	A	T	juvenile3_10919	juvenile3_10919.p1	0.0912611290318998	0.999063698075695	0	37	0	6	1	1	NA	NA	NA	NA	4	23	1	45	0.851851851851852	0.978260869565217	-0.126409017713366	0.0591218544141562	0.697254775067775	-	3	22	0	6	0.88	1	-0.12	1	1	-	6	49	14	80	0.890909090909091	0.851063829787234	0.0398452611218568	0.621032000002333	0.953044739043622	-	0	44	5
508193	C	T	juvenile3_20545	juvenile3_20545.p1	0.238661041157495	0.00727372745798974	23	9	2	5	0.28125	0.714285714285714	-0.433035714285714	0.0754054840742147	0.721568408868813	-	11	23	10	17	0.676470588235294	0.62962962962963	0.0468409586056645	0.788931180732538	1	-	5	6	2	8	0.545454545454545	0.8	-0.254545454545455	0.361455108359133	0.888338472325135	-	18	19	54	67	0.513513513513513	0.553719008264463	-0.0402054947509494	0.70861388244155	0.996126075074741	-	16	34	23
509100	C	G	juvenile3_23389	juvenile3_23389.p1	0.0862630460484886	NA	20	0	16	0	0	0	NA	NA	NA	NA	39	1	35	0	0.025	0	0.025	1	1	-	33	5	15	2	0.131578947368421	0.117647058823529	0.0139318885448916	1	1	-	57	6	93	2	0.0952380952380952	0.0210526315789474	0.0741854636591479	0.0598337144146258	0.397732788469767	-	43	0	38
509140	A	G	juvenile3_31889	juvenile3_31889.p1	0.0433673744328058	0.999063698075695	35	5	21	0	0.125	0	0.125	0.154266989872666	0.879891353529013	-	29	3	38	1	0.09375	0.0256410256410256	0.0681089743589744	0.320749046709927	0.960207457748368	-	18	1	14	7	0.0526315789473684	0.333333333333333	-0.280701754385965	0.0461160461160461	0.450363647349654	-	45	2	42	11	0.0425531914893617	0.207547169811321	-0.164993978321959	0.0172545046491092	0.241221180165689	-	46	3	41
509453	C	T	juvenile3_19703	juvenile3_19703.p1	0.09570368009549	0.999063698075695	1	21	0	7	0.954545454545455	1	-0.0454545454545454	1	1	-	4	36	0	20	0.9	1	-0.1	0.290863043054744	0.950636373041178	-	1	13	0	5	0.928571428571429	1	-0.0714285714285714	1	1	-	2	63	2	35	0.969230769230769	0.945945945945946	0.0232848232848233	0.619689027726302	0.953044739043622	-	0	51	2
509636	C	T	juvenile4_37270	juvenile4_37270.p1	0.0544923665216441	0.999063698075695	0	38	0	15	1	1	NA	NA	NA	NA	6	37	3	16	0.86046511627907	0.842105263157895	0.0183598531211751	1	1	-	1	8	0	15	0.888888888888889	1	-0.111111111111111	0.375	0.904356060606061	-	2	54	7	112	0.964285714285714	0.941176470588235	0.023109243697479	0.720501206527353	1	-	2	52	0
509864	A	T	juvenile6_23861	juvenile6_23861.p1	0.0543284239905824	0.999063698075695	2	20	0	5	0.909090909090909	1	-0.0909090909090909	1	1	-	5	16	1	25	0.761904761904762	0.961538461538462	-0.1996336996337	0.0757683323782758	0.736871249843167	-	4	28	0	15	0.875	1	-0.125	0.290892271465815	0.836415526133233	-	7	48	11	72	0.872727272727273	0.867469879518072	0.00525739320920038	1	1	-	7	48	5
512332	A	G	male6_26413	male6_26413.p1	0.0742798002449165	0.999063698075695	10	2	11	5	0.166666666666667	0.3125	-0.145833333333333	0.661835748792271	1	-	22	7	43	10	0.241379310344828	0.188679245283019	0.0527000650618087	0.581036999447134	1	-	29	0	19	2	0	0.0952380952380952	NA	NA	NA	NA	43	11	77	18	0.203703703703704	0.189473684210526	0.0142300194931774	0.832634616682437	1	-	30	7	32
513240	C	T	juvenile3_24872	juvenile3_24872.p1	0.0171833386887989	0.999273211564789	1	25	0	24	0.961538461538462	1	-0.0384615384615384	1	1	-	4	44	2	37	0.916666666666667	0.948717948717949	-0.032051282051282	0.686982232269598	1	-	4	25	0	15	0.862068965517241	1	-0.137931034482759	0.282215232300315	0.836415526133233	-	3	42	4	118	0.933333333333333	0.967213114754098	-0.033879781420765	0.388235220481494	0.817913110761517	-	2	33	0
513881	A	G	male2_27969	male2_27969.p1	0.316656661427863	0.0484287172022879	10	0	6	0	0	0	NA	NA	NA	NA	9	3	20	2	0.25	0.0909090909090909	0.159090909090909	0.319259962049336	0.959685569852729	-	15	0	6	2	0	0.25	NA	NA	NA	NA	33	5	64	21	0.131578947368421	0.247058823529412	-0.115479876160991	0.231222423505957	0.67896213784855	-	33	2	21
515039	A	G	male6_37378	male6_37378.p1	0.11610140577097	0.896530532226773	1	36	0	16	0.972972972972973	1	-0.027027027027027	1	1	-	3	34	1	39	0.918918918918919	0.975	-0.056081081081081	0.346001367053999	0.979531420887381	-	3	15	0	12	0.833333333333333	1	-0.166666666666667	0.255172413793103	0.827117706572006	-	12	55	7	60	0.82089552238806	0.895522388059702	-0.0746268656716418	0.322065485712199	0.765424670371323	-	1	36	1
515217	A	G	juvenile6_26756	juvenile6_26756.p2	0.168043531833366	0.149448846549299	4	19	0	7	0.826086956521739	1	-0.173913043478261	0.547637292464879	1	-	15	24	17	7	0.615384615384615	0.291666666666667	0.323717948717949	0.0192308483235097	0.534015658285262	-	9	11	1	8	0.55	0.888888888888889	-0.338888888888889	0.107146526636781	0.606228165208731	-	25	21	49	61	0.456521739130435	0.554545454545455	-0.0980237154150198	0.294367126726388	0.740725714706771	-	16	26	3
515903	A	T	juvenile4_33178	juvenile4_33178.p1	0.0654063206345345	0.999063698075695	2	15	0	10	0.882352941176471	1	-0.117647058823529	0.515669515669516	1	-	7	36	4	20	0.837209302325581	0.833333333333333	0.00387596899224807	1	1	-	2	24	1	5	0.923076923076923	0.833333333333333	0.0897435897435898	0.475806451612903	1	-	8	40	7	53	0.833333333333333	0.883333333333333	-0.0499999999999999	0.577704480579928	0.93060871593419	-	12	40	3
517855	A	G	male6_25770	male6_25770.p2	0.0474618342699864	0.999063698075695	3	26	0	22	0.896551724137931	1	-0.103448275862069	0.249411764705882	0.985747222804444	-	3	40	0	30	0.930232558139535	1	-0.0697674418604651	0.263698630136986	0.933134252895356	-	2	17	0	8	0.894736842105263	1	-0.105263157894737	1	1	-	2	51	7	80	0.962264150943396	0.919540229885057	0.0427239210583388	0.482778226707768	0.878125094868927	-	7	45	2
517959	C	T	juvenile3_26349	juvenile3_26349.p1	0.161781073062435	NA	1	16	0	14	0.941176470588235	1	-0.0588235294117647	1	1	-	0	39	8	35	1	0.813953488372093	NA	NA	NA	NA	0	22	0	17	1	1	NA	NA	NA	NA	2	52	2	49	0.962962962962963	0.96078431372549	0.00217864923747269	1	1	-	13	43	5
519715	C	T	juvenile3_26375	juvenile3_26375.p1	0.0467708394402048	0.999063698075695	20	3	12	0	0.130434782608696	0	0.130434782608696	0.536134453781513	1	-	22	3	12	4	0.12	0.25	-0.13	0.401315011071109	1	-	41	3	10	0	0.0681818181818182	0	0.0681818181818182	1	1	-	54	7	50	3	0.114754098360656	0.0566037735849057	0.0581503247757501	0.334222907419403	0.778027095959922	-	52	3	22
522100	A	G	juvenile6_21063	juvenile6_21063.p1	0.125716952444036	0.999063698075695	20	5	13	3	0.2	0.1875	0.0125	1	1	-	31	0	31	3	0	0.0882352941176471	NA	NA	NA	NA	25	0	10	0	0	0	NA	NA	NA	NA	44	2	62	3	0.0434782608695652	0.0461538461538462	-0.00267558528428094	1	1	-	31	0	61
525895	C	T	juvenile4_41495	juvenile4_41495.p1	0.386073487958703	0.64673900134546	0	22	0	13	1	1	NA	NA	NA	NA	0	37	0	42	1	1	NA	NA	NA	NA	9	10	0	5	0.526315789473684	1	-0.473684210526316	0.118083003952569	0.635950325934703	-	2	61	6	67	0.968253968253968	0.917808219178082	0.0504457490758861	0.285283994072371	0.73236407256009	-	0	34	0
528056	C	T	juvenile3_29235	juvenile3_29235.p1	0.0420137642760896	0.999063698075695	21	4	16	3	0.16	0.157894736842105	0.00210526315789475	1	1	-	21	9	29	11	0.3	0.275	0.025	1	1	-	26	16	12	5	0.380952380952381	0.294117647058824	0.0868347338935574	0.764702725713342	1	-	41	13	67	19	0.240740740740741	0.22093023255814	0.0198105081826012	0.837532833896927	1	-	33	9	46
528089	C	T	male3_27498	male3_27498.p1	0.05659358848035	0.999063698075695	35	0	17	0	0	0	NA	NA	NA	NA	38	1	30	1	0.0256410256410256	0.032258064516129	-0.00661703887510339	1	1	-	22	0	3	2	0	0.4	NA	NA	NA	NA	51	5	105	11	0.0892857142857143	0.0948275862068965	-0.00554187192118226	1	1	-	38	6	61
528136	A	C	male2_65232	male2_65232.p1	0.0562585756408178	0.999063698075695	1	31	5	20	0.96875	0.8	0.16875	0.0767039426423736	0.726120457359261	-	1	33	8	29	0.970588235294118	0.783783783783784	0.186804451510334	0.0290210086958129	0.593680889719736	-	5	24	4	14	0.827586206896552	0.777777777777778	0.0498084291187739	0.715542095760828	1	-	7	42	13	91	0.857142857142857	0.875	-0.0178571428571429	0.799466660180796	1	-	5	32	11
529255	G	T	juvenile2_28255	juvenile2_28255.p1	0.110099814532207	0.687209914102562	5	21	1	14	0.807692307692308	0.933333333333333	-0.125641025641026	0.387786374307555	1	-	19	33	8	18	0.634615384615385	0.692307692307692	-0.0576923076923077	0.801139996815696	1	-	18	18	3	11	0.5	0.785714285714286	-0.285714285714286	0.10994606045498	0.614339353563492	-	36	49	34	45	0.576470588235294	0.569620253164557	0.00685033507073707	1	1	-	14	25	20
529754	A	G	juvenile6_27590	juvenile6_27590.p1	0.0661942112148676	0.999063698075695	13	6	8	3	0.315789473684211	0.272727272727273	0.0430622009569378	1	1	-	38	10	30	1	0.208333333333333	0.032258064516129	0.176075268817204	0.0427968432815674	0.655384922800766	-	17	6	17	0	0.260869565217391	0	0.260869565217391	0.0295236532078637	0.388621088311271	-	74	8	75	5	0.0975609756097561	0.0625	0.0350609756097561	0.565097301492833	0.925218772523943	-	48	5	37
530850	A	G	juvenile3_31232	juvenile3_31232.p1	0.0989969252294715	NA	0	34	0	13	1	1	NA	NA	NA	NA	1	34	0	14	0.971428571428571	1	-0.0285714285714286	1	1	-	0	25	0	11	1	1	NA	NA	NA	NA	4	52	5	63	0.928571428571429	0.926470588235294	0.00210084033613445	1	1	-	2	52	6
532625	A	G	juvenile2_17771	juvenile2_17771.p1	0.366947820818603	0.999063698075695	19	30	2	7	0.612244897959184	0.777777777777778	-0.165532879818594	0.464656423602422	1	-	1	53	2	40	0.981481481481482	0.952380952380952	0.0291005291005292	0.579353303471445	1	-	0	41	2	9	1	0.818181818181818	NA	NA	NA	NA	0	67	3	53	1	0.946428571428571	NA	NA	NA	NA	1	55	1
532705	C	T	male3_24483	male3_24483.p1	0.119025524848915	NA	32	7	6	2	0.179487179487179	0.25	-0.0705128205128205	0.638799183336368	1	-	42	1	14	0	0.0232558139534884	0	0.0232558139534884	1	1	-	20	0	6	0	0	0	NA	NA	NA	NA	56	0	60	0	0	0	NA	NA	NA	NA	44	0	18
533671	C	T	juvenile2_29742	juvenile2_29742.p1	0.0874667345632688	0.999063698075695	21	0	7	0	0	0	NA	NA	NA	NA	41	3	9	0	0.0681818181818182	0	0.0681818181818182	1	1	-	22	4	9	1	0.153846153846154	0.1	0.0538461538461538	1	1	-	50	11	71	1	0.180327868852459	0.0138888888888889	0.16643897996357	0.00123067359950004	0.0686106012482104	.	61	6	22
534732	A	G	juvenile6_24243	juvenile6_24243.p5	0.282456178611794	0.731489587393968	13	14	1	18	0.518518518518518	0.947368421052632	-0.428849902534113	0.00267083662481823	0.214513436210495	-	4	41	4	22	0.911111111111111	0.846153846153846	0.0649572649572649	0.452613109661519	1	-	0	11	1	13	1	0.928571428571429	NA	NA	NA	NA	2	39	5	61	0.951219512195122	0.924242424242424	0.0269770879526977	0.705365727531473	0.994364847415434	-	1	35	1
536450	G	T	juvenile3_29029	juvenile3_29029.p1	0.055370097412775	NA	1	16	1	12	0.941176470588235	0.923076923076923	0.0180995475113122	1	1	-	0	35	3	32	1	0.914285714285714	NA	NA	NA	NA	2	36	0	7	0.947368421052632	1	-0.0526315789473685	1	1	-	6	60	6	52	0.909090909090909	0.896551724137931	0.012539184952978	1	1	-	0	43	1
540915	C	T	juvenile6_29506	juvenile6_29506.p1	0.0871605671552587	0.986669206286864	12	3	18	3	0.2	0.142857142857143	0.0571428571428572	0.677365447645334	1	-	19	5	33	2	0.208333333333333	0.0571428571428571	0.151190476190476	0.108666053645006	0.801687450388231	-	9	4	8	0	0.307692307692308	0	0.307692307692308	0.131161236424394	0.661710254776723	-	36	3	50	5	0.0769230769230769	0.0909090909090909	-0.013986013986014	1	1	-	41	3	65
541263	A	G	juvenile6_25563	juvenile6_25563.p1	0.16560619416783	0.999063698075695	1	20	5	20	0.952380952380952	0.8	0.152380952380952	0.19812692014226	0.943681695266494	-	1	27	2	42	0.964285714285714	0.954545454545455	0.00974025974025972	1	1	-	7	14	2	16	0.666666666666667	0.888888888888889	-0.222222222222222	0.138726138726139	0.672491748737424	-	1	59	8	90	0.983333333333333	0.918367346938776	0.0649659863945578	0.154615594762574	0.579620287610879	-	3	38	2
541639	G	T	juvenile6_20388	juvenile6_20388.p1	0.26020135302187	0.772455403017192	11	12	4	2	0.521739130434783	0.333333333333333	0.188405797101449	0.651340996168582	1	-	4	31	0	26	0.885714285714286	1	-0.114285714285714	0.128982188538962	0.822452933807229	-	0	18	1	12	1	0.923076923076923	NA	NA	NA	NA	4	68	0	77	0.944444444444444	1	-0.0555555555555556	0.0521698756506148	0.376202955106861	-	2	45	0
541762	A	G	juvenile3_17042	juvenile3_17042.p1	0.0849250952471253	NA	0	30	1	16	1	0.941176470588235	NA	NA	NA	NA	5	40	3	42	0.888888888888889	0.933333333333333	-0.0444444444444445	0.713612066150968	1	-	0	21	1	12	1	0.923076923076923	NA	NA	NA	NA	2	51	2	48	0.962264150943396	0.96	0.00226415094339627	1	1	-	0	51	3
543431	A	G	NA	NA	0.0549495990946721	0.999063698075695	8	10	3	7	0.555555555555556	0.7	-0.144444444444444	0.688787185354691	1	-	16	8	20	17	0.333333333333333	0.459459459459459	-0.126126126126126	0.426552973656647	1	-	6	6	8	1	0.5	0.111111111111111	0.388888888888889	0.158823529411765	0.686809566533955	-	25	10	40	19	0.285714285714286	0.322033898305085	-0.036319612590799	0.818816695445422	1	-	15	5	34
549415	C	T	male4_35932	male4_35932.p1	0.160935872914469	0.999063698075695	0	32	0	15	1	1	NA	NA	NA	NA	2	38	3	34	0.95	0.918918918918919	0.031081081081081	0.666963173812489	1	-	6	19	1	5	0.76	0.833333333333333	-0.0733333333333334	1	1	-	5	74	4	47	0.936708860759494	0.92156862745098	0.0151402333085133	0.737081828978127	1	-	0	69	2
550127	A	G	juvenile6_26190	juvenile6_26190.p1	0.169997158091972	NA	7	29	0	14	0.805555555555556	1	-0.194444444444444	0.168871415356152	0.89305873945696	-	0	45	0	36	1	1	NA	NA	NA	NA	0	31	0	9	1	1	NA	NA	NA	NA	2	67	4	77	0.971014492753623	0.950617283950617	0.0203972088030059	0.687329100278828	0.987811357485384	-	0	45	0
550400	A	C	juvenile3_22174	juvenile3_22174.p3	0.155580637117285	NA	0	20	0	13	1	1	NA	NA	NA	NA	2	41	0	23	0.953488372093023	1	-0.0465116279069767	0.538927738927739	1	-	7	26	2	9	0.787878787878788	0.818181818181818	-0.0303030303030304	1	1	-	2	78	7	82	0.975	0.921348314606742	0.0536516853932584	0.173572728516237	0.606300837679893	-	0	54	0
551078	A	G	juvenile2_4745	juvenile2_4745.p1	0.0913728798922692	0.760485903933703	17	26	1	9	0.604651162790698	0.9	-0.295348837209302	0.136549600539966	0.866040568870758	-	3	23	1	14	0.884615384615385	0.933333333333333	-0.0487179487179488	1	1	-	3	18	2	17	0.857142857142857	0.894736842105263	-0.0375939849624061	1	1	-	6	44	24	78	0.88	0.764705882352941	0.115294117647059	0.128493869480737	0.537203534965363	-	8	22	1
552215	C	T	male2_31995	male2_31995.p1	0.279151119402985	0.00163200011681458	3	3	0	7	0.5	1	-0.5	0.06993006993007	0.711097738690174	-	0	8	6	46	1	0.884615384615385	NA	NA	NA	NA	0	10	0	6	1	1	NA	NA	NA	NA	7	11	15	82	0.611111111111111	0.845360824742268	-0.234249713631157	0.0438240837860324	0.348857840425848	-	8	19	0
553241	A	G	NA	NA	0.0740274830638959	0.999063698075695	20	3	9	0	0.130434782608696	0	0.130434782608696	0.540927419354839	1	-	39	6	28	3	0.133333333333333	0.0967741935483871	0.0365591397849462	0.730163936989843	1	-	28	7	5	1	0.2	0.166666666666667	0.0333333333333334	1	1	-	43	11	42	9	0.203703703703704	0.176470588235294	0.0272331154684096	0.806201155326547	1	-	43	4	29
553901	A	C	male3_56725	NA	0.107486560763248	0.999063698075695	4	12	8	6	0.75	0.428571428571429	0.321428571428571	0.134906231094979	0.866040568870758	-	1	27	1	28	0.964285714285714	0.96551724137931	-0.00123152709359609	1	1	-	1	11	0	6	0.916666666666667	1	-0.0833333333333334	1	1	-	3	32	5	95	0.914285714285714	0.95	-0.0357142857142857	0.426825302131003	0.844158722173659	-	2	32	0
557102	G	T	male3_26891	male3_26891.p1	0.0442346231835422	0.999063698075695	2	21	6	22	0.91304347826087	0.785714285714286	0.127329192546584	0.268811013767209	0.994562565468505	-	1	24	4	31	0.96	0.885714285714286	0.0742857142857143	0.389912537041025	1	-	2	10	0	19	0.833333333333333	1	-0.166666666666667	0.141935483870968	0.674653052835532	-	7	48	3	86	0.872727272727273	0.966292134831461	-0.093564862104188	0.0436416957113465	0.348602735919161	-	2	36	7
558442	C	T	male2_43703	male2_43703.p1	0.164512717955577	0.750017709491747	10	10	9	4	0.5	0.307692307692308	0.192307692307692	0.309542003191952	1	-	28	8	52	7	0.222222222222222	0.11864406779661	0.103578154425612	0.24659181766676	0.920744626536198	-	16	10	11	3	0.384615384615385	0.214285714285714	0.17032967032967	0.316000162044701	0.839228643311704	-	38	5	96	19	0.116279069767442	0.165217391304348	-0.048938321536906	0.619243248630055	0.953044739043622	-	48	6	51
560360	A	G	juvenile6_28488	juvenile6_28488.p1	0.163834480197245	0.157174379959559	11	25	7	8	0.694444444444444	0.533333333333333	0.161111111111111	0.34102884557978	1	-	19	24	11	18	0.558139534883721	0.620689655172414	-0.0625501202886929	0.633895649969384	1	-	20	12	4	11	0.375	0.733333333333333	-0.358333333333333	0.0304765247259303	0.392474479171047	-	30	36	40	47	0.545454545454545	0.540229885057471	0.00522466039707414	1	1	-	25	34	5
562601	C	T	juvenile4_35247	juvenile4_35247.p1	0.337022320309488	0.999063698075695	11	8	11	3	0.421052631578947	0.214285714285714	0.206766917293233	0.278299559897471	0.994562565468505	-	45	2	12	0	0.0425531914893617	0	0.0425531914893617	1	1	-	9	0	16	0	0	0	NA	NA	NA	NA	51	2	80	2	0.0377358490566038	0.024390243902439	0.0133456051541647	0.645300496832311	0.969061571220107	-	35	1	38
564431	A	G	juvenile4_42009	juvenile4_42009.p2	0.0541661033125906	NA	20	2	9	0	0.0909090909090909	0	0.0909090909090909	1	1	-	20	1	64	0	0.0476190476190476	0	0.0476190476190476	0.247058823529412	0.920744626536198	-	23	0	8	2	0	0.2	NA	NA	NA	NA	51	6	49	7	0.105263157894737	0.125	-0.0197368421052632	0.776413058379753	1	-	41	1	25
567483	C	T	juvenile3_21089	juvenile3_21089.p1	0.0856488060421604	0.999063698075695	17	3	9	5	0.15	0.357142857142857	-0.207142857142857	0.227786766440827	0.978635863359234	-	26	5	25	6	0.161290322580645	0.193548387096774	-0.032258064516129	1	1	-	21	0	6	0	0	0	NA	NA	NA	NA	61	3	78	0	0.046875	0	0.046875	0.0891818999100988	0.465668116598106	-	41	3	19
571449	A	G	male6_21350	male6_21350.p2	0.180872104774376	0.999063698075695	9	6	14	4	0.4	0.222222222222222	0.177777777777778	0.448260693700071	1	-	25	1	39	8	0.0384615384615385	0.170212765957447	-0.131751227495908	0.144819365396802	0.840864231494098	-	17	1	9	0	0.0555555555555556	0	0.0555555555555556	1	1	-	59	4	68	9	0.0634920634920635	0.116883116883117	-0.0533910533910534	0.383392645304354	0.814659761130804	-	43	4	64
572120	A	C	male3_41414	NA	0.205882352941176	NA	24	6	18	10	0.2	0.357142857142857	-0.157142857142857	0.243223724681041	0.979160769817073	-	40	0	56	0	0	0	NA	NA	NA	NA	20	0	18	0	0	0	NA	NA	NA	NA	39	0	49	0	0	0	NA	NA	NA	NA	55	0	40
572122	A	T	male3_41414	NA	0.212472022295897	0.999063698075695	24	0	18	0	0	0	NA	NA	NA	NA	40	0	56	5	0	0.0819672131147541	NA	NA	NA	NA	20	8	18	7	0.285714285714286	0.28	0.00571428571428567	1	1	-	39	4	49	5	0.0930232558139535	0.0925925925925926	0.0004306632213609	1	1	-	55	1	40
574703	A	T	juvenile4_45210	juvenile4_45210.p1	0.023479474281921	0.999063698075695	22	5	16	8	0.185185185185185	0.333333333333333	-0.148148148148148	0.335788254308011	1	-	23	3	24	3	0.115384615384615	0.111111111111111	0.00427350427350429	1	1	-	16	4	16	1	0.2	0.0588235294117647	0.141176470588235	0.347919347919348	0.868840705752349	-	41	9	73	19	0.18	0.206521739130435	-0.0265217391304348	0.826417628322027	1	-	26	9	27
576555	A	G	male6_23843	male6_23843.p1	0.075560057466095	0.999063698075695	5	33	1	12	0.868421052631579	0.923076923076923	-0.0546558704453441	1	1	-	0	38	0	35	1	1	NA	NA	NA	NA	0	17	0	5	1	1	NA	NA	NA	NA	8	64	7	66	0.888888888888889	0.904109589041096	-0.015220700152207	0.791928861414263	1	-	5	38	0
577587	C	T	male3_23221	male3_23221.p1	0.155447728807255	0.999063698075695	20	1	10	0	0.0476190476190476	0	0.0476190476190476	1	1	-	38	0	23	0	0	0	NA	NA	NA	NA	20	0	10	0	0	0	NA	NA	NA	NA	70	6	57	0	0.0789473684210526	0	0.0789473684210526	0.0371770294324884	0.326713582903508	-	50	5	29
579099	A	G	NA	NA	0.0603135614704495	0.999063698075695	2	17	0	9	0.894736842105263	1	-0.105263157894737	1	1	-	1	34	8	34	0.971428571428571	0.80952380952381	0.161904761904762	0.0349365904145193	0.628917196766317	-	0	15	0	14	1	1	NA	NA	NA	NA	5	42	12	50	0.893617021276596	0.806451612903226	0.0871654083733699	0.288931168160141	0.735870041141529	-	3	32	5
580303	A	G	male2_46767	male2_46767.p1	0.016324687348788	0.999063698075695	3	78	0	24	0.962962962962963	1	-0.0370370370370371	1	1	-	6	77	2	54	0.927710843373494	0.964285714285714	-0.0365748709122203	0.474348275172892	1	-	9	55	1	6	0.859375	0.857142857142857	0.0022321428571429	1	1	-	13	81	15	84	0.861702127659574	0.848484848484849	0.0132172791747259	0.840153271089834	1	-	10	69	3
582043	C	G	male2_43357	male2_43357.p1	0.224358974358974	NA	18	5	5	0	0.217391304347826	0	0.217391304347826	0.549501424501424	1	-	27	0	36	1	0	0.027027027027027	NA	NA	NA	NA	21	0	5	0	0	0	NA	NA	NA	NA	48	0	32	0	0	0	NA	NA	NA	NA	38	0	48
582991	A	T	juvenile2_24226	juvenile2_24226.p2	0.171031496339513	0.927196832145252	30	0	16	0	0	0	NA	NA	NA	NA	24	1	33	2	0.04	0.0571428571428571	-0.0171428571428571	1	1	-	16	3	25	0	0.157894736842105	0	0.157894736842105	0.0731652068861371	0.524852081495469	-	59	2	112	6	0.0327868852459016	0.0508474576271186	-0.018060572381217	0.717688311495661	0.999283763154336	-	46	1	23
590106	C	T	juvenile3_31254	juvenile3_31254.p1	0.0333580912219044	0.999063698075695	23	3	26	2	0.115384615384615	0.0714285714285714	0.043956043956044	0.663337032926378	1	-	26	8	26	11	0.235294117647059	0.297297297297297	-0.0620031796502385	0.601026170840257	1	-	26	9	9	10	0.257142857142857	0.526315789473684	-0.269172932330827	0.0734472841572728	0.525431269587392	-	55	34	81	43	0.382022471910112	0.346774193548387	0.0352482783617252	0.664919837136783	0.977232261008506	-	47	18	39
591438	C	T	juvenile2_21259	juvenile2_21259.p4	0.160680395146083	0.860657515929604	33	4	11	0	0.108108108108108	0	0.108108108108108	0.560746222633364	1	-	38	3	53	6	0.0731707317073171	0.101694915254237	-0.0285241835469202	0.733472698763016	1	-	4	4	12	1	0.5	0.0769230769230769	0.423076923076923	0.0474716202270382	0.452913546115343	-	52	7	65	2	0.11864406779661	0.0298507462686567	0.0887933215279535	0.0815595021756201	0.447765377873719	-	41	6	26
591894	G	T	juvenile3_26167	juvenile3_26167.p1	0.160891675881184	0.999063698075695	0	37	0	25	1	1	NA	NA	NA	NA	5	25	1	38	0.833333333333333	0.974358974358974	-0.141025641025641	0.0785312856780964	0.741476110801265	-	9	24	3	6	0.727272727272727	0.666666666666667	0.0606060606060607	0.698665019211723	1	-	5	62	8	101	0.925373134328358	0.926605504587156	-0.00123237025879774	1	1	-	1	57	0
592502	C	T	juvenile3_20801	juvenile3_20801.p1	0.165120466427852	0.594929319508253	25	6	14	1	0.193548387096774	0.0666666666666667	0.126881720430108	0.399207431039289	1	-	21	1	58	6	0.0454545454545455	0.09375	-0.0482954545454545	0.672213581562579	1	-	20	0	9	1	0	0.1	NA	NA	NA	NA	38	8	87	9	0.173913043478261	0.09375	0.0801630434782609	0.178153753095124	0.613199870493151	-	46	3	38
593404	A	G	juvenile2_19618	juvenile2_19618.p1	0.10674670981149	0.999063698075695	5	13	2	11	0.722222222222222	0.846153846153846	-0.123931623931624	0.667185761957731	1	-	1	19	3	23	0.95	0.884615384615385	0.0653846153846154	0.621595122100683	1	-	0	32	1	9	1	0.9	NA	NA	NA	NA	5	40	4	54	0.888888888888889	0.931034482758621	-0.0421455938697318	0.499122372628085	0.884076344816945	-	7	35	4
593506	A	T	male2_43033	male2_43033.p1	0.0664074531283425	NA	10	0	13	0	0	0	NA	NA	NA	NA	36	4	34	5	0.1	0.128205128205128	-0.0282051282051282	0.737032127027658	1	-	20	0	13	0	0	0	NA	NA	NA	NA	76	1	46	4	0.012987012987013	0.08	-0.067012987012987	0.0780856759545497	0.440172735084295	-	43	3	58
594371	A	G	juvenile3_19472	juvenile3_19472.p1	0.145714373102056	0.312168040866088	8	3	11	0	0.272727272727273	0	0.272727272727273	0.214285714285714	0.967691024973398	-	15	11	21	14	0.423076923076923	0.4	0.0230769230769231	1	1	-	8	13	4	3	0.619047619047619	0.428571428571429	0.190476190476191	0.418357487922705	0.94821365643078	-	22	20	66	55	0.476190476190476	0.454545454545455	0.0216450216450216	0.85842073500358	1	-	27	26	19
594591	A	C	male4_37665	male4_37665.p1	0.0922984718535348	0.961667821937374	8	36	2	17	0.818181818181818	0.894736842105263	-0.0765550239234449	0.709459897045066	1	-	4	35	0	27	0.897435897435897	1	-0.102564102564103	0.138474025974026	0.83565853935721	-	1	22	0	8	0.956521739130435	1	-0.0434782608695652	1	1	-	13	59	0	52	0.819444444444444	1	-0.180555555555556	0.000629764056204034	0.0491698898667066	*	1	50	2
594638	A	T	male4_45752	male4_45752.p1	0.0790456195606915	0.631330938912224	4	10	2	25	0.714285714285714	0.925925925925926	-0.211640211640212	0.156663081566804	0.879891353529013	-	7	6	14	15	0.461538461538462	0.517241379310345	-0.0557029177718833	1	1	-	7	4	4	5	0.363636363636364	0.555555555555556	-0.191919191919192	0.653417480352465	1	-	15	7	41	38	0.318181818181818	0.481012658227848	-0.16283084004603	0.227339077388306	0.673226658735268	-	17	16	35
596555	C	T	male2_45381	male2_45381.p1	0.245198687168078	0.999063698075695	0	27	0	21	1	1	NA	NA	NA	NA	1	37	0	28	0.973684210526316	1	-0.0263157894736842	1	1	-	7	15	5	10	0.681818181818182	0.666666666666667	0.0151515151515151	1	1	-	4	79	12	91	0.951807228915663	0.883495145631068	0.0683120832845946	0.119090165150009	0.522847752841428	-	1	65	0
597286	C	T	juvenile2_24458	juvenile2_24458.p1	0.283783783783784	NA	16	6	10	6	0.272727272727273	0.375	-0.102272727272727	0.724859453446773	1	-	40	0	22	0	0	0	NA	NA	NA	NA	11	0	20	0	0	0	NA	NA	NA	NA	36	0	45	0	0	0	NA	NA	NA	NA	35	0	38
598408	C	T	juvenile3_28426	juvenile3_28426.p1	0.0908979485123599	0.999063698075695	22	5	4	3	0.185185185185185	0.428571428571429	-0.243386243386243	0.315252241052149	1	-	24	1	46	5	0.04	0.0980392156862745	-0.0580392156862745	0.657074542580803	1	-	14	1	11	1	0.0666666666666667	0.0833333333333333	-0.0166666666666667	1	1	-	34	0	106	10	0	0.0862068965517241	NA	NA	NA	NA	39	5	20
599844	A	G	juvenile2_23828	juvenile2_23828.p1	0.0739273911316379	0.999063698075695	1	19	0	10	0.95	1	-0.05	1	1	-	1	29	0	8	0.966666666666667	1	-0.0333333333333333	1	1	-	4	13	3	16	0.764705882352941	0.842105263157895	-0.0773993808049536	0.684261974584555	1	-	4	42	2	32	0.91304347826087	0.941176470588235	-0.0281329923273658	1	1	-	4	40	0
600325	A	G	juvenile6_27000	juvenile6_27000.p1	0.262357197032094	0.114789964343368	3	16	2	20	0.842105263157895	0.909090909090909	-0.0669856459330144	0.648597941280868	1	-	9	20	9	15	0.689655172413793	0.625	0.0646551724137931	0.772020327278246	1	-	1	14	2	7	0.933333333333333	0.777777777777778	0.155555555555556	0.533102766798419	1	-	22	49	38	50	0.690140845070423	0.568181818181818	0.121959026888604	0.139257336913203	0.557671541828008	-	17	30	12
600531	C	T	juvenile6_25400	juvenile6_25400.p1	0.0538751241731847	0.999063698075695	22	0	18	2	0	0.1	NA	NA	NA	NA	29	3	36	2	0.09375	0.0526315789473684	0.0411184210526316	0.654279834758516	1	-	12	2	6	2	0.142857142857143	0.25	-0.107142857142857	0.601913875598086	1	-	50	6	75	5	0.107142857142857	0.0625	0.0446428571428571	0.359582292172331	0.799595603805937	-	34	7	23
601262	A	G	male2_44728	male2_44728.p1	0.0613066877303958	0.516308641731199	9	15	2	10	0.625	0.833333333333333	-0.208333333333333	0.268107097378183	0.994562565468505	-	27	23	30	5	0.46	0.142857142857143	0.317142857142857	0.00239109115796203	0.248072819847307	-	18	13	0	6	0.419354838709677	1	-0.580645161290323	0.0196560196560197	0.341626893351032	-	34	19	55	21	0.358490566037736	0.276315789473684	0.0821747765640516	0.339491387474533	0.781907227012141	-	32	9	22
601873	A	C	juvenile4_31201	juvenile4_31201.p1	0.164199259044866	0.786799762298302	9	2	6	3	0.181818181818182	0.333333333333333	-0.151515151515151	0.61687306501548	1	-	24	4	21	8	0.142857142857143	0.275862068965517	-0.133004926108374	0.331298113278568	0.967889849104956	-	17	18	14	3	0.514285714285714	0.176470588235294	0.33781512605042	0.0336730145587619	0.405977972869591	-	33	5	89	23	0.131578947368421	0.205357142857143	-0.0737781954887218	0.469734104523856	0.871379174771218	-	26	4	28
602283	A	G	male6_30390	male6_30390.p1	0.129140308038842	0.999063698075695	0	27	1	23	1	0.958333333333333	NA	NA	NA	NA	1	33	4	27	0.970588235294118	0.870967741935484	0.0996204933586338	0.183776947096619	0.87698279410767	-	3	31	0	9	0.911764705882353	1	-0.0882352941176471	1	1	-	4	57	5	97	0.934426229508197	0.950980392156863	-0.0165541626486659	0.728913247242854	1	-	3	47	0
602387	A	G	male3_11231	male3_11231.p1	0.108133542711961	0.20906874581293	17	14	8	4	0.451612903225806	0.333333333333333	0.118279569892473	0.731486798985381	1	-	26	8	31	12	0.235294117647059	0.27906976744186	-0.0437756497948016	0.795106931196873	1	-	16	16	16	6	0.5	0.272727272727273	0.227272727272727	0.158183295551787	0.685631128700265	-	37	29	46	21	0.439393939393939	0.313432835820896	0.125961103573044	0.1543167527842	0.57929746210643	-	25	18	24
603381	G	T	juvenile3_30381	juvenile3_30381.p1	0.0532511317964696	0.999063698075695	3	18	1	10	0.857142857142857	0.909090909090909	-0.051948051948052	1	1	-	1	26	8	21	0.962962962962963	0.724137931034483	0.23882503192848	0.0257355772497678	0.563058291835932	-	0	25	0	5	1	1	NA	NA	NA	NA	4	47	5	109	0.92156862745098	0.956140350877193	-0.0345717234262126	0.460165537305508	0.866075664594223	-	8	33	1
603498	A	T	juvenile6_26009	juvenile6_26009.p1	0.0885584148883101	0.999063698075695	25	0	17	0	0	0	NA	NA	NA	NA	17	2	50	2	0.105263157894737	0.0384615384615385	0.0668016194331984	0.289213542122299	0.950636373041178	-	12	3	20	1	0.2	0.0476190476190476	0.152380952380952	0.28698752228164	0.836415526133233	-	30	0	73	0	0	0	NA	NA	NA	NA	26	2	21
603799	C	T	juvenile3_13204	juvenile3_13204.p1	0.066719266964246	0.933880526243615	7	19	2	9	0.730769230769231	0.818181818181818	-0.0874125874125875	0.694639512901634	1	-	23	30	15	31	0.566037735849057	0.673913043478261	-0.107875307629204	0.30526852278581	0.954710852650409	-	4	34	2	10	0.894736842105263	0.833333333333333	0.0614035087719298	0.620954142989296	1	-	20	39	15	47	0.661016949152542	0.758064516129032	-0.0970475669764899	0.316147220049366	0.759520316479526	-	18	35	18
603995	C	G	male6_29116	male6_29116.p1	0.28675645342312	0.999063698075695	14	7	3	9	0.333333333333333	0.75	-0.416666666666667	0.032361238735471	0.557743734703187	-	28	2	20	0	0.0666666666666667	0	0.0666666666666667	0.510204081632653	1	-	12	0	14	0	0	0	NA	NA	NA	NA	43	0	89	0	0	0	NA	NA	NA	NA	32	0	22
604471	G	T	juvenile4_44063	juvenile4_44063.p1	0.0601642495418211	0.999063698075695	10	27	2	12	0.72972972972973	0.857142857142857	-0.127413127413127	0.471321237594562	1	-	6	58	1	31	0.90625	0.96875	-0.0625	0.418314376277276	1	-	1	21	0	10	0.954545454545455	1	-0.0454545454545454	1	1	-	6	51	7	67	0.894736842105263	0.905405405405405	-0.0106685633001422	1	1	-	8	58	0
605995	A	C	juvenile4_45389	juvenile4_45389.p1	0.381087729880187	0.3178489820293	29	0	11	0	0	0	NA	NA	NA	NA	32	0	31	1	0	0.03125	NA	NA	NA	NA	27	0	7	1	0	0.125	NA	NA	NA	NA	52	1	95	3	0.0188679245283019	0.0306122448979592	-0.0117443203696573	1	1	-	62	3	33
607958	C	T	juvenile6_28477	juvenile6_28477.p1	0.153992084859692	0.0850236402372252	11	27	0	14	0.710526315789474	1	-0.289473684210526	0.024558657428739	0.509930975220129	-	10	26	6	19	0.722222222222222	0.76	-0.0377777777777778	0.776853428850298	1	-	25	11	2	17	0.305555555555556	0.894736842105263	-0.589181286549708	3.99928150266122e-05	0.0225104994104131	*	25	33	13	78	0.568965517241379	0.857142857142857	-0.288177339901478	0.000188018019494725	0.0249710049655995	*	20	23	2
608233	G	T	male3_27474	male3_27474.p1	0.0803024618137857	0.624127993057296	1	34	0	19	0.971428571428571	1	-0.0285714285714286	1	1	-	3	25	0	24	0.892857142857143	1	-0.107142857142857	0.239819004524887	0.917827588771473	-	7	27	1	10	0.794117647058823	0.909090909090909	-0.114973262032086	0.656837747174195	1	-	18	37	6	56	0.672727272727273	0.903225806451613	-0.23049853372434	0.00265149377466966	0.100109408770053	-	7	37	0
608746	A	T	male2_38497	male2_38497.p2	0.0726603730748627	0.999063698075695	31	1	26	2	0.03125	0.0714285714285714	-0.0401785714285714	0.594155464640561	1	-	27	5	23	0	0.15625	0	0.15625	0.0675599732203506	0.725458992440125	-	14	0	17	0	0	0	NA	NA	NA	NA	51	7	50	2	0.120689655172414	0.0384615384615385	0.0822281167108753	0.16744196094401	0.596994071920947	-	31	7	29
609699	A	G	male2_39378	male2_39378.p1	0.0883792611561164	0.501602676509433	7	23	0	12	0.766666666666667	1	-0.233333333333333	0.163780794717894	0.887005793016212	-	16	27	16	22	0.627906976744186	0.578947368421053	0.0489596083231334	0.82009243192856	1	-	13	7	2	7	0.35	0.777777777777778	-0.427777777777778	0.0501749125437282	0.461207592758839	-	36	42	43	61	0.538461538461538	0.586538461538462	-0.0480769230769231	0.547924557841053	0.916494128383385	-	33	25	16
614872	A	T	juvenile3_30149	juvenile3_30149.p3	0.0944136593593896	0.214581572790868	3	6	10	0	0.666666666666667	0	0.666666666666667	0.00309597523219814	0.2302035022455	-	11	12	34	28	0.521739130434783	0.451612903225806	0.0701262272089762	0.629269758916021	1	-	8	4	10	3	0.333333333333333	0.230769230769231	0.102564102564103	0.672768878718536	1	-	14	12	54	31	0.461538461538462	0.364705882352941	0.0968325791855204	0.490609659413219	0.882873512437082	-	22	8	35
616227	C	G	juvenile2_26780	juvenile2_26780.p1	0.208306783357668	0.0381643412947671	7	21	1	4	0.75	0.8	-0.05	1	1	-	22	22	26	19	0.5	0.422222222222222	0.0777777777777778	0.526433976520549	1	-	13	4	12	7	0.235294117647059	0.368421052631579	-0.13312693498452	0.481028303052775	1	-	48	16	43	45	0.25	0.511363636363636	-0.261363636363636	0.00141865529975429	0.0742929588992127	.	36	27	27
618169	C	T	male6_26909	male6_26909.p1	0.206004551858499	0.0416618061649012	21	15	7	4	0.416666666666667	0.363636363636364	0.053030303030303	1	1	-	17	36	15	29	0.679245283018868	0.659090909090909	0.0201543739279588	1	1	-	32	9	4	9	0.219512195121951	0.692307692307692	-0.472795497185741	0.00497024687787877	0.189464557981324	-	29	36	49	60	0.553846153846154	0.55045871559633	0.00338743824982357	1	1	-	18	60	18
621871	G	T	male3_18642	male3_18642.p1	0.154285201513062	0.848230911857662	33	0	20	0	0	0	NA	NA	NA	NA	31	8	22	0	0.205128205128205	0	0.205128205128205	0.0420340260544915	0.654146915613231	-	29	7	17	3	0.194444444444444	0.15	0.0444444444444445	1	1	-	53	2	65	7	0.0363636363636364	0.0972222222222222	-0.0608585858585859	0.297512787620537	0.743740649203797	-	43	0	21
622371	A	C	male3_22560	male3_22560.p1	0.071777665907866	0.999063698075695	20	2	16	0	0.0909090909090909	0	0.0909090909090909	0.499288762446657	1	-	39	2	53	3	0.0487804878048781	0.0535714285714286	-0.00479094076655052	1	1	-	18	0	9	0	0	0	NA	NA	NA	NA	51	5	109	10	0.0892857142857143	0.0840336134453782	0.00525210084033613	1	1	-	42	8	46
622888	G	T	male2_27840	NA	0.474576271186441	0.914140205401196	5	4	6	0	0.444444444444444	0	0.444444444444444	0.103296703296703	0.808663163719344	-	27	0	32	0	0	0	NA	NA	NA	NA	9	0	11	2	0	0.153846153846154	NA	NA	NA	NA	23	0	74	0	0	0	NA	NA	NA	NA	35	0	44
623113	A	G	juvenile3_20314	juvenile3_20314.p1	0.114933546265589	0.389478662304054	28	14	22	5	0.333333333333333	0.185185185185185	0.148148148148148	0.269809759495012	0.994562565468505	-	25	9	20	13	0.264705882352941	0.393939393939394	-0.129233511586453	0.305281192964379	0.954710852650409	-	28	11	10	2	0.282051282051282	0.166666666666667	0.115384615384615	0.706328607726946	1	-	52	0	84	14	0	0.142857142857143	NA	NA	NA	NA	63	5	52
623290	A	T	juvenile2_30509	juvenile2_30509.p4	0.0896077242229367	0.999063698075695	11	4	17	0	0.266666666666667	0	0.266666666666667	0.0379588431590656	0.581973722500686	-	27	3	15	0	0.1	0	0.1	0.540169133192389	1	-	20	3	13	5	0.130434782608696	0.277777777777778	-0.147342995169082	0.267398631968593	0.836415526133233	-	33	4	66	16	0.108108108108108	0.195121951219512	-0.0870138431114041	0.297500858409566	0.743740649203797	-	29	6	41
623360	A	T	juvenile6_25615	juvenile6_25615.p1	0.15105672128229	0.857544456415348	21	0	6	0	0	0	NA	NA	NA	NA	29	7	21	4	0.194444444444444	0.16	0.0344444444444444	1	1	-	25	1	11	0	0.0384615384615385	0	0.0384615384615385	1	1	-	71	8	57	4	0.10126582278481	0.0655737704918033	0.0356920522930068	0.551608811779143	0.919130904232435	-	52	8	29
623944	A	T	juvenile3_30104	juvenile3_30104.p1	0.322689271254728	0.446253726685894	1	36	0	18	0.972972972972973	1	-0.027027027027027	1	1	-	0	32	0	38	1	1	NA	NA	NA	NA	4	34	0	23	0.894736842105263	1	-0.105263157894737	0.287374845503061	0.836415526133233	-	2	49	5	77	0.96078431372549	0.939024390243902	0.0217599234815878	0.707196250812439	0.995515739811911	-	1	38	0
624166	C	T	juvenile2_26931	juvenile2_26931.p1	0.0440175785534608	0.999063698075695	1	19	0	7	0.95	1	-0.05	1	1	-	6	34	1	19	0.85	0.95	-0.1	0.406519903889863	1	-	3	13	0	10	0.8125	1	-0.1875	0.261538461538461	0.835361671068049	-	5	56	12	48	0.918032786885246	0.8	0.118032786885246	0.0717881201672532	0.424412719857618	-	7	56	7
625814	G	T	male2_45240	male2_45240.p1	0.0420145530061791	0.999063698075695	1	19	0	15	0.95	1	-0.05	1	1	-	4	31	5	58	0.885714285714286	0.920634920634921	-0.0349206349206349	0.717408992790992	1	-	1	9	3	11	0.9	0.785714285714286	0.114285714285714	0.614624505928854	1	-	4	34	8	86	0.894736842105263	0.914893617021277	-0.0201567749160134	0.742878211450179	1	-	8	33	5
628315	A	G	juvenile4_40319	juvenile4_40319.p1	0.115152719769847	0.569853250494329	5	16	4	12	0.761904761904762	0.75	0.0119047619047619	1	1	-	7	21	7	20	0.75	0.740740740740741	0.0092592592592593	1	1	-	8	19	4	13	0.703703703703704	0.764705882352941	-0.0610021786492374	0.739452262364762	1	-	12	54	23	56	0.818181818181818	0.708860759493671	0.109321058688147	0.172261486040162	0.604443838398505	-	9	29	5
628887	G	T	male3_25976	male3_25976.p1	0.0217205298649558	0.999063698075695	19	2	16	1	0.0952380952380952	0.0588235294117647	0.0364145658263305	1	1	-	24	4	16	4	0.142857142857143	0.2	-0.0571428571428572	0.703088647958606	1	-	15	1	12	0	0.0625	0	0.0625	1	1	-	49	10	72	6	0.169491525423729	0.0769230769230769	0.0925684485006519	0.112123919843097	0.510874035091647	-	32	9	37
629728	C	G	juvenile2_27237	juvenile2_27237.p1	0.32909619231912	0.736559197645588	10	9	24	1	0.473684210526316	0.04	0.433684210526316	0.000967988489259052	0.136915785413092	-	2	17	0	27	0.894736842105263	1	-0.105263157894737	0.165217391304348	0.856172620519104	-	0	9	0	7	1	1	NA	NA	NA	NA	4	31	6	80	0.885714285714286	0.930232558139535	-0.0445182724252492	0.472526110976369	0.873101162167276	-	3	28	0
629990	A	C	male3_24306	male3_24306.p1	0.125700771338053	0.255644252488115	12	1	12	1	0.0769230769230769	0.0769230769230769	0	1	1	-	21	10	26	6	0.32258064516129	0.1875	0.13508064516129	0.257393537580051	0.92782852749186	-	14	1	8	1	0.0666666666666667	0.111111111111111	-0.0444444444444444	1	1	-	48	7	43	10	0.127272727272727	0.188679245283019	-0.0614065180102916	0.435850455245492	0.851707639096165	-	21	10	28
631381	A	G	juvenile6_25788	juvenile6_25788.p1	0.0797619444977548	0.902076600013468	20	2	10	1	0.0909090909090909	0.0909090909090909	0	1	1	-	24	3	12	1	0.111111111111111	0.0769230769230769	0.0341880341880342	1	1	-	23	2	3	3	0.08	0.5	-0.42	0.0375549552412734	0.417476027918378	-	65	5	55	15	0.0714285714285714	0.214285714285714	-0.142857142857143	0.0278008667019484	0.292483376404727	-	30	9	23
631413	G	T	juvenile6_24807	juvenile6_24807.p1	0.0240999044566391	0.999063698075695	0	29	1	4	1	0.8	NA	NA	NA	NA	7	50	3	36	0.87719298245614	0.923076923076923	-0.0458839406207828	0.7353932202731	1	-	3	28	1	12	0.903225806451613	0.923076923076923	-0.0198511166253103	1	1	-	4	65	9	100	0.942028985507246	0.917431192660551	0.0245977928466958	0.768721524664243	1	-	3	55	4
634620	C	T	male4_45685	male4_45685.p1	0.0802782592207272	0.999063698075695	28	0	12	3	0	0.2	NA	NA	NA	NA	37	5	24	3	0.119047619047619	0.111111111111111	0.00793650793650794	1	1	-	24	2	14	1	0.0769230769230769	0.0666666666666667	0.0102564102564103	1	1	-	41	9	82	10	0.18	0.108695652173913	0.071304347826087	0.302308877181576	0.745866291879254	-	61	5	28
646339	C	T	juvenile3_27174	juvenile3_27174.p1	0.0495765657988961	0.999063698075695	4	33	0	15	0.891891891891892	1	-0.108108108108108	0.311182934712346	1	-	2	42	1	38	0.954545454545455	0.974358974358974	-0.0198135198135198	1	1	-	3	19	0	8	0.863636363636364	1	-0.136363636363636	0.544827586206897	1	-	2	46	6	87	0.958333333333333	0.935483870967742	0.0228494623655915	0.716018165133754	0.998921334691986	-	3	45	0
646513	A	G	male4_35351	male4_35351.p1	0.077288714114004	0.999063698075695	18	0	16	0	0	0	NA	NA	NA	NA	22	0	35	2	0	0.0540540540540541	NA	NA	NA	NA	12	3	14	1	0.2	0.0666666666666667	0.133333333333333	0.597701149425288	1	-	30	1	54	5	0.032258064516129	0.0847457627118644	-0.0524876981957354	0.660088954221972	0.974200182145148	-	22	2	51
649065	A	C	male6_22765	male6_22765.p1	0.392241379310345	0.999063698075695	13	22	5	14	0.628571428571429	0.736842105263158	-0.108270676691729	0.549518520741655	1	-	0	31	0	37	1	1	NA	NA	NA	NA	0	17	0	10	1	1	NA	NA	NA	NA	0	61	0	54	1	1	NA	NA	NA	NA	0	36	0
649120	A	G	male3_28621	male3_28621.p1	0.241172459713454	0.0445441897139484	0	18	0	6	1	1	NA	NA	NA	NA	4	21	5	13	0.84	0.722222222222222	0.117777777777778	0.455436385310703	1	-	2	6	2	5	0.75	0.714285714285714	0.0357142857142857	1	1	-	11	41	12	84	0.788461538461538	0.875	-0.0865384615384616	0.233884842320934	0.682166641250748	-	8	29	11
650199	A	G	male3_27391	male3_27391.p1	0.263581693931799	0.999063698075695	13	0	20	0	0	0	NA	NA	NA	NA	15	0	38	1	0	0.0256410256410256	NA	NA	NA	NA	11	5	25	0	0.3125	0	0.3125	0.00582867848593138	0.204963897533382	-	40	3	77	3	0.0697674418604651	0.0375	0.0322674418604651	0.420651135902025	0.840855364886757	-	34	0	38
653250	C	T	male3_26739	male3_26739.p1	0.470416957838341	0.494584514297489	6	5	9	8	0.454545454545455	0.470588235294118	-0.0160427807486631	1	1	-	0	22	0	47	1	1	NA	NA	NA	NA	0	13	0	7	1	1	NA	NA	NA	NA	0	37	0	100	1	1	NA	NA	NA	NA	0	15	0
656167	A	C	male4_26344	male4_26344.p1	0.219591591372778	NA	7	20	5	20	0.740740740740741	0.8	-0.0592592592592593	0.745985455646639	1	-	0	25	0	62	1	1	NA	NA	NA	NA	0	20	0	24	1	1	NA	NA	NA	NA	0	50	0	57	1	1	NA	NA	NA	NA	2	36	0
660604	A	G	male6_29115	male6_29115.p1	0.13887183572232	0.908513163402057	0	27	0	27	1	1	NA	NA	NA	NA	0	21	4	14	1	0.777777777777778	NA	NA	NA	NA	7	17	0	18	0.708333333333333	1	-0.291666666666667	0.0140085775515814	0.29606341493081	-	8	36	3	82	0.818181818181818	0.964705882352941	-0.146524064171123	0.00761373746542823	0.168715623830454	-	4	32	2
662078	C	T	juvenile3_27863	juvenile3_27863.p1	0.0708157570526503	0.999063698075695	24	4	14	5	0.142857142857143	0.263157894736842	-0.120300751879699	0.452541145505214	1	-	36	2	21	3	0.0526315789473684	0.125	-0.0723684210526316	0.366420223637699	0.992338048277835	-	19	7	16	0	0.269230769230769	0	0.269230769230769	0.0325241801493406	0.402284423183221	-	72	5	53	10	0.0649350649350649	0.158730158730159	-0.0937950937950938	0.0998883852644193	0.48880865681438	-	53	1	54
667702	C	T	juvenile3_21557	juvenile3_21557.p1	0.136513578503048	0.999063698075695	24	0	25	0	0	0	NA	NA	NA	NA	38	4	56	2	0.0952380952380952	0.0344827586206897	0.0607553366174056	0.234956263667604	0.917827588771473	-	42	0	6	0	0	0	NA	NA	NA	NA	38	1	102	3	0.0256410256410256	0.0285714285714286	-0.00293040293040293	1	1	-	44	4	38
668061	G	T	male2_44199	male2_44199.p1	0.0872920677913928	0.481073027373066	25	3	8	0	0.107142857142857	0	0.107142857142857	1	1	-	49	3	17	1	0.0576923076923077	0.0555555555555556	0.00213675213675214	1	1	-	16	2	5	1	0.111111111111111	0.166666666666667	-0.0555555555555556	1	1	-	44	17	37	8	0.278688524590164	0.177777777777778	0.100910746812386	0.255321246429989	0.700102392749124	-	41	14	22
668206	G	T	male4_44507	male4_44507.p1	0.0701153789784124	0.999063698075695	3	16	0	19	0.842105263157895	1	-0.157894736842105	0.22972972972973	0.97877204935736	-	0	30	0	33	1	1	NA	NA	NA	NA	0	21	0	18	1	1	NA	NA	NA	NA	3	39	7	86	0.928571428571429	0.924731182795699	0.00384024577572972	1	1	-	3	40	4
669079	G	T	juvenile6_28893	juvenile6_28893.p1	0.0342074929507376	0.999063698075695	17	5	10	0	0.227272727272727	0	0.227272727272727	0.154963848720801	0.879891353529013	-	15	6	43	12	0.285714285714286	0.218181818181818	0.0675324675324675	0.556336603703947	1	-	9	1	10	0	0.1	0	0.1	1	1	-	36	7	81	17	0.162790697674419	0.173469387755102	-0.0106786900806834	1	1	-	26	8	25
671138	C	T	juvenile3_25197	juvenile3_25197.p1	0.0957499256191334	0.48824593820579	3	11	4	4	0.785714285714286	0.5	0.285714285714286	0.342621259029928	1	-	0	22	2	16	1	0.888888888888889	NA	NA	NA	NA	1	5	2	11	0.833333333333333	0.846153846153846	-0.0128205128205128	1	1	-	9	26	3	41	0.742857142857143	0.931818181818182	-0.188961038961039	0.0276803560492168	0.292295166383237	-	2	26	4
671474	A	G	juvenile4_38439	juvenile4_38439.p1	0.106775554551694	0.704563592938311	9	5	21	0	0.357142857142857	0	0.357142857142857	0.00616698292220113	0.293538957319993	-	16	7	10	2	0.304347826086957	0.166666666666667	0.13768115942029	0.449568147614997	1	-	11	0	6	2	0	0.25	NA	NA	NA	NA	24	4	42	13	0.142857142857143	0.236363636363636	-0.0935064935064935	0.397251474784004	0.825268482820064	-	25	9	18
673636	C	T	male3_28739	male3_28739.p1	0.413337065285844	0.972395489427412	15	21	6	7	0.583333333333333	0.538461538461538	0.0448717948717949	1	1	-	1	40	0	17	0.975609756097561	1	-0.024390243902439	1	1	-	0	15	0	8	1	1	NA	NA	NA	NA	0	44	0	55	1	1	NA	NA	NA	NA	0	44	0
674394	C	T	male3_23140	male3_23140.p1	0.220943571896143	0.961892265709577	10	6	14	6	0.375	0.3	0.075	0.729477196885428	1	-	33	1	31	3	0.0294117647058824	0.0882352941176471	-0.0588235294117647	0.613547646383467	1	-	14	3	17	1	0.176470588235294	0.0555555555555556	0.120915032679739	0.337662337662338	0.855709932525575	-	72	8	51	3	0.1	0.0555555555555556	0.0444444444444445	0.524395253432888	0.899138117155448	-	49	0	27
675128	A	G	male3_19841	male3_19841.p1	0.0602376361787106	0.849990764232919	1	10	0	9	0.909090909090909	1	-0.0909090909090909	1	1	-	4	27	5	28	0.870967741935484	0.848484848484849	0.0224828934506354	1	1	-	2	25	2	13	0.925925925925926	0.866666666666667	0.0592592592592592	0.60801393728223	1	-	10	24	26	70	0.705882352941177	0.729166666666667	-0.0232843137254901	0.825395850485303	1	-	5	33	8
675323	C	T	male3_21153	male3_21153.p1	0.116769820218096	NA	20	0	10	1	0	0.0909090909090909	NA	NA	NA	NA	28	0	34	0	0	0	NA	NA	NA	NA	14	2	9	0	0.125	0	0.125	0.52	1	-	30	5	62	1	0.142857142857143	0.0158730158730159	0.126984126984127	0.0209714899224371	0.261628736290282	-	24	0	57
675331	C	T	juvenile4_82393	juvenile4_82393.p1	0.102169977590148	0.801932987681775	18	5	8	4	0.217391304347826	0.333333333333333	-0.115942028985507	0.685467512922855	1	-	35	4	15	5	0.102564102564103	0.25	-0.147435897435897	0.24943835318437	0.923133539992933	-	20	1	8	4	0.0476190476190476	0.333333333333333	-0.285714285714286	0.0471357063403782	0.452913546115343	-	49	13	69	20	0.209677419354839	0.224719101123595	-0.0150416817687568	1	1	-	29	8	20
677027	C	T	juvenile2_32817	juvenile2_32817.p1	0.0474372929912458	0.999063698075695	2	9	1	12	0.818181818181818	0.923076923076923	-0.104895104895105	0.576086956521739	1	-	14	24	19	45	0.631578947368421	0.703125	-0.071546052631579	0.514370686408786	1	-	8	17	4	6	0.68	0.6	0.0800000000000001	0.706205918664206	1	-	20	45	12	46	0.692307692307692	0.793103448275862	-0.10079575596817	0.223230258917417	0.668004345372756	-	16	25	14
677233	C	T	juvenile6_24697	juvenile6_24697.p1	0.199239957863251	0.246390183978638	19	0	6	6	0	0.5	NA	NA	NA	NA	16	12	17	11	0.428571428571429	0.392857142857143	0.0357142857142857	1	1	-	24	4	7	0	0.142857142857143	0	0.142857142857143	0.562032085561497	1	-	45	22	41	44	0.328358208955224	0.517647058823529	-0.189288849868306	0.0218326904844889	0.265228256816097	-	41	18	34
677443	C	T	juvenile6_25394	juvenile6_25394.p1	0.656511613943729	0.0337496842403776	4	15	2	4	0.789473684210526	0.666666666666667	0.12280701754386	0.606053077357425	1	-	11	0	38	2	0	0.05	NA	NA	NA	NA	6	0	8	0	0	0	NA	NA	NA	NA	30	2	87	2	0.0625	0.0224719101123595	0.0400280898876405	0.284828630990146	0.731777518263031	-	20	0	44
678188	C	T	juvenile2_30922	juvenile2_30922.p1	0.0450889596696901	0.999063698075695	5	20	2	6	0.8	0.75	0.05	1	1	-	4	35	1	10	0.897435897435897	0.909090909090909	-0.0116550116550116	1	1	-	2	12	2	9	0.857142857142857	0.818181818181818	0.0389610389610389	1	1	-	5	51	5	77	0.910714285714286	0.939024390243902	-0.0283101045296167	0.526670336971338	0.900231877366862	-	3	37	1
683664	C	T	male6_31005	male6_31005.p1	0.0965201534910919	NA	32	4	18	5	0.111111111111111	0.217391304347826	-0.106280193236715	0.291739641508675	0.99550265482699	-	45	0	37	0	0	0	NA	NA	NA	NA	28	0	14	0	0	0	NA	NA	NA	NA	63	0	107	0	0	0	NA	NA	NA	NA	63	1	29
684685	A	T	juvenile4_43117	juvenile4_43117.p1	0.248665543394382	0.197440560669414	20	12	21	0	0.375	0	0.375	0.00154552804435211	0.163687137215388	-	4	41	2	5	0.911111111111111	0.714285714285714	0.196825396825397	0.179833651955054	0.873977712013291	-	13	24	0	7	0.648648648648649	1	-0.351351351351351	0.085670494236933	0.551042248890271	-	2	64	6	49	0.96969696969697	0.890909090909091	0.0787878787878789	0.139339497486393	0.557709610501936	-	8	45	1
684768	C	T	juvenile3_27263	juvenile3_27263.p2	0.0382534624048967	0.999063698075695	25	8	21	5	0.242424242424242	0.192307692307692	0.0501165501165501	0.756989831042936	1	-	24	7	16	3	0.225806451612903	0.157894736842105	0.067911714770798	0.722181865719472	1	-	20	2	10	3	0.0909090909090909	0.230769230769231	-0.13986013986014	0.337049335863378	0.854839414992678	-	51	7	53	10	0.120689655172414	0.158730158730159	-0.0380405035577449	0.608038210505697	0.948372984656942	-	40	4	39
685020	A	G	juvenile2_20031	juvenile2_20031.p1	0.233049960723983	0.224458153312721	11	9	11	7	0.45	0.388888888888889	0.0611111111111111	0.752149208743492	1	-	2	26	1	28	0.928571428571429	0.96551724137931	-0.0369458128078818	0.611483253588517	1	-	0	20	1	7	1	0.875	NA	NA	NA	NA	5	36	18	96	0.878048780487805	0.842105263157895	0.0359435173299102	0.798223847244584	1	-	10	32	1
685788	C	T	juvenile6_54859	juvenile6_54859.p1	0.0482821289132711	0.999063698075695	29	4	12	2	0.121212121212121	0.142857142857143	-0.0216450216450216	1	1	-	30	6	28	7	0.166666666666667	0.2	-0.0333333333333334	0.766806928088708	1	-	17	1	7	2	0.0555555555555556	0.222222222222222	-0.166666666666667	0.25025641025641	0.820842835159538	-	57	16	113	17	0.219178082191781	0.130769230769231	0.08840885142255	0.115043461582031	0.515981580373281	-	40	6	35
686378	A	C	juvenile4_36451	juvenile4_36451.p1	0.0521976102452155	0.651661838701809	17	17	10	16	0.5	0.615384615384615	-0.115384615384615	0.438327037507374	1	-	16	17	11	9	0.515151515151515	0.45	0.0651515151515151	0.778551019563027	1	-	14	15	5	10	0.517241379310345	0.666666666666667	-0.149425287356322	0.52186670596456	1	-	14	32	50	58	0.695652173913043	0.537037037037037	0.158615136876006	0.0760927349797637	0.435739158884112	-	21	28	31
687048	C	G	juvenile4_41462	juvenile4_41462.p1	0.0837156390916462	NA	0	19	1	14	1	0.933333333333333	NA	NA	NA	NA	0	19	1	42	1	0.976744186046512	NA	NA	NA	NA	0	24	1	17	1	0.944444444444444	NA	NA	NA	NA	2	34	6	49	0.944444444444444	0.890909090909091	0.0535353535353535	0.471351468242884	0.872166509819435	-	3	29	7
687602	A	G	juvenile6_23473	juvenile6_23473.p1	0.0371571424245602	0.999063698075695	1	27	1	19	0.964285714285714	0.95	0.0142857142857143	1	1	-	3	32	0	12	0.914285714285714	1	-0.0857142857142857	0.559666975023127	1	-	2	19	2	11	0.904761904761905	0.846153846153846	0.0586080586080586	0.627177850612386	1	-	2	39	1	51	0.951219512195122	0.980769230769231	-0.0295497185741088	0.58104588258866	0.931956764729598	-	6	52	2
688264	C	T	male4_35849	male4_35849.p1	0.253532046177216	0.999063698075695	25	0	6	2	0	0.25	NA	NA	NA	NA	51	2	21	0	0.0377358490566038	0	0.0377358490566038	1	1	-	18	8	5	0	0.307692307692308	0	0.307692307692308	0.291228937502575	0.836415526133233	-	43	0	89	2	0	0.021978021978022	NA	NA	NA	NA	34	1	54
689611	C	T	male6_24292	male6_24292.p2	0.284346226770246	0.977873564784516	21	0	12	4	0	0.25	NA	NA	NA	NA	36	1	25	0	0.027027027027027	0	0.027027027027027	1	1	-	11	6	13	0	0.352941176470588	0	0.352941176470588	0.0237328954570334	0.359351192222228	-	54	0	109	3	0	0.0267857142857143	NA	NA	NA	NA	59	4	30
689753	C	T	male6_26047	male6_26047.p1	0.0464028901488495	0.920684249615843	8	8	9	3	0.5	0.25	0.25	0.253002070393375	0.991024594843277	-	22	10	45	13	0.3125	0.224137931034483	0.0883620689655172	0.450059501030858	1	-	10	9	12	5	0.473684210526316	0.294117647058824	0.179566563467492	0.3217265560768	0.839872899113671	-	48	12	74	41	0.2	0.356521739130435	-0.156521739130435	0.0379061851308256	0.3291714799553	-	35	16	44
692834	C	T	juvenile4_35902	juvenile4_35902.p1	0.35	NA	16	8	5	3	0.333333333333333	0.375	-0.0416666666666667	1	1	-	28	0	17	0	0	0	NA	NA	NA	NA	28	0	5	0	0	0	NA	NA	NA	NA	68	0	53	0	0	0	NA	NA	NA	NA	39	0	7
693077	C	T	NA	NA	0.0442897293318453	0.999063698075695	1	14	0	5	0.933333333333333	1	-0.0666666666666667	1	1	-	8	22	4	13	0.733333333333333	0.764705882352941	-0.0313725490196078	1	1	-	4	18	0	9	0.818181818181818	1	-0.181818181818182	0.295216907675195	0.836415526133233	-	6	21	14	85	0.777777777777778	0.858585858585859	-0.0808080808080808	0.372571342665278	0.807857205370368	-	9	30	1
693645	A	T	male3_13055	male3_13055.p1	0.125244770569564	NA	19	0	11	0	0	0	NA	NA	NA	NA	41	0	19	0	0	0	NA	NA	NA	NA	17	3	11	0	0.15	0	0.15	0.53503893214683	1	-	45	0	52	1	0	0.0188679245283019	NA	NA	NA	NA	33	1	19
694610	C	T	juvenile3_22378	juvenile3_22378.p2	0.0215650060583695	0.999063698075695	34	3	15	3	0.0810810810810811	0.166666666666667	-0.0855855855855856	0.380778466816203	1	-	54	5	21	0	0.0847457627118644	0	0.0847457627118644	0.318447375409401	0.959685569852729	-	33	1	6	0	0.0294117647058824	0	0.0294117647058824	1	1	-	62	2	62	7	0.03125	0.101449275362319	-0.0701992753623188	0.167469277002856	0.596994071920947	-	50	6	46
696082	C	T	juvenile4_39460	juvenile4_39460.p11	0.23489932885906	NA	32	0	19	0	0	0	NA	NA	NA	NA	17	5	27	1	0.227272727272727	0.0357142857142857	0.191558441558442	0.0748050746663142	0.736871249843167	-	16	0	15	0	0	0	NA	NA	NA	NA	55	0	100	5	0	0.0476190476190476	NA	NA	NA	NA	62	0	33
696745	A	C	juvenile4_34933	juvenile4_34933.p1	0.275442068548775	0.999063698075695	15	31	9	12	0.673913043478261	0.571428571428571	0.102484472049689	0.426308222547635	1	-	0	53	0	42	1	1	NA	NA	NA	NA	0	31	0	21	1	1	NA	NA	NA	NA	3	67	3	100	0.957142857142857	0.970873786407767	-0.0137309292649098	0.686973149287829	0.987425500676128	-	1	47	1
697090	A	G	juvenile6_24263	juvenile6_24263.p1	0.055034112315528	0.999063698075695	1	19	2	14	0.95	0.875	0.075	0.574229691876751	1	-	1	35	7	27	0.972222222222222	0.794117647058823	0.178104575163399	0.0256434026713067	0.563058291835932	-	1	22	3	15	0.956521739130435	0.833333333333333	0.123188405797101	0.302982126987262	0.836720900986802	-	11	55	29	85	0.833333333333333	0.745614035087719	0.0877192982456141	0.196454858962812	0.633651115094623	-	4	42	6
697186	G	T	juvenile2_23128	juvenile2_23128.p1	0.14400751077514	0.0328769929926309	9	17	3	22	0.653846153846154	0.88	-0.226153846153846	0.097496953669775	0.796965145388023	-	25	23	7	15	0.479166666666667	0.681818181818182	-0.202651515151515	0.129996981679304	0.822665624953763	-	18	45	2	7	0.714285714285714	0.777777777777778	-0.0634920634920635	1	1	-	18	36	20	51	0.666666666666667	0.71830985915493	-0.051643192488263	0.560934278591138	0.923749457237063	-	16	56	3
697650	A	C	male6_15362	male6_15362.p1	0.0440543549630903	0.999063698075695	17	14	8	3	0.451612903225806	0.272727272727273	0.178885630498534	0.476713308548995	1	-	40	14	17	7	0.259259259259259	0.291666666666667	-0.0324074074074074	0.787018271000821	1	-	12	10	7	0	0.454545454545455	0	0.454545454545455	0.0625264290931457	0.501787729276926	-	52	17	55	12	0.246376811594203	0.17910447761194	0.0672723339822626	0.404541965074866	0.829737326259113	-	35	9	39
698380	G	T	male2_44358	male2_44358.p1	0.0439031046870416	0.999063698075695	25	4	11	2	0.137931034482759	0.153846153846154	-0.0159151193633952	1	1	-	22	4	21	6	0.153846153846154	0.222222222222222	-0.0683760683760684	0.727658225072446	1	-	12	1	11	2	0.0769230769230769	0.153846153846154	-0.0769230769230769	1	1	-	46	4	63	14	0.08	0.181818181818182	-0.101818181818182	0.125508023656219	0.533155250820342	-	46	3	28
698566	A	G	juvenile3_23519	juvenile3_23519.p1	0.0464788452939888	0.999063698075695	5	26	0	9	0.838709677419355	1	-0.161290322580645	0.569632892001313	1	-	3	32	5	44	0.914285714285714	0.897959183673469	0.0163265306122449	1	1	-	2	20	0	6	0.909090909090909	1	-0.0909090909090909	1	1	-	5	57	4	42	0.919354838709677	0.91304347826087	0.00631136044880787	1	1	-	5	42	12
698867	A	G	juvenile4_43344	juvenile4_43344.p1	0.0776352321213198	0.999063698075695	32	5	20	0	0.135135135135135	0	0.135135135135135	0.150620977830511	0.879891353529013	-	35	0	31	0	0	0	NA	NA	NA	NA	21	1	14	0	0.0454545454545455	0	0.0454545454545455	1	1	-	57	3	93	4	0.05	0.0412371134020619	0.00876288659793815	1	1	-	47	2	21
698995	C	T	juvenile4_106772	juvenile4_106772.p1	0.0975054486230561	0.999063698075695	14	1	8	1	0.0666666666666667	0.111111111111111	-0.0444444444444444	1	1	-	29	0	17	1	0	0.0555555555555556	NA	NA	NA	NA	10	1	5	0	0.0909090909090909	0	0.0909090909090909	1	1	-	28	4	59	7	0.125	0.106060606060606	0.0189393939393939	0.745743763133255	1	-	27	3	18
699088	C	T	male3_13249	male3_13249.p1	0.0559574339111737	0.999063698075695	1	37	0	14	0.973684210526316	1	-0.0263157894736842	1	1	-	1	34	18	39	0.971428571428571	0.684210526315789	0.287218045112782	0.000988942248465276	0.172648844212555	-	4	52	0	13	0.928571428571429	1	-0.0714285714285714	1	1	-	12	57	10	76	0.826086956521739	0.883720930232558	-0.057633973710819	0.358140885088164	0.798785429568366	-	6	51	2
699601	A	G	juvenile3_27509	juvenile3_27509.p2	0.238370648946559	0.734488331120033	15	16	2	5	0.516129032258065	0.714285714285714	-0.19815668202765	0.426699426699427	1	-	7	33	2	3	0.825	0.6	0.225	0.257515598411798	0.92782852749186	-	3	29	0	6	0.90625	1	-0.09375	1	1	-	2	59	2	56	0.967213114754098	0.96551724137931	0.00169587337478794	1	1	-	3	50	0
700602	C	T	juvenile3_29358	juvenile3_29358.p1	0.0882689759195967	0.769138797597752	16	0	5	0	0	0	NA	NA	NA	NA	17	7	12	5	0.291666666666667	0.294117647058824	-0.00245098039215685	1	1	-	10	4	11	0	0.285714285714286	0	0.285714285714286	0.105217391304348	0.602886339901539	-	26	4	66	16	0.133333333333333	0.195121951219512	-0.0617886178861789	0.58222377660003	0.932565864647806	-	46	4	23
700684	G	T	NA	NA	0.0243048436957654	0.999063698075695	2	15	5	9	0.882352941176471	0.642857142857143	0.239495798319328	0.197547892720307	0.943215979150865	-	10	34	13	47	0.772727272727273	0.783333333333333	-0.0106060606060606	1	1	-	12	33	2	17	0.733333333333333	0.894736842105263	-0.16140350877193	0.198553409293924	0.75221714708241	-	9	61	27	33	0.871428571428571	0.55	0.321428571428571	6.29467054737323e-05	0.0139334383939797	*	14	47	9
700696	A	G	juvenile6_28042	juvenile6_28042.p1	0.100603108489808	0.999063698075695	1	22	2	23	0.956521739130435	0.92	0.0365217391304348	1	1	-	5	25	5	29	0.833333333333333	0.852941176470588	-0.0196078431372548	1	1	-	3	20	1	18	0.869565217391304	0.947368421052632	-0.0778032036613272	0.613481640310909	1	-	6	51	9	58	0.894736842105263	0.865671641791045	0.0290652003142184	0.783826835219777	1	-	6	43	3
700751	C	T	juvenile2_18531	juvenile2_18531.p1	0.264168608305861	0.587142037862128	20	2	15	0	0.0909090909090909	0	0.0909090909090909	0.504504504504504	1	-	25	3	29	2	0.107142857142857	0.0645161290322581	0.0426267281105991	0.660611467034304	1	-	19	0	11	1	0	0.0833333333333333	NA	NA	NA	NA	51	2	76	9	0.0377358490566038	0.105882352941176	-0.0681465038845727	0.203691957185466	0.64172544570787	-	36	0	31
701188	C	T	juvenile3_29725	juvenile3_29725.p2	0.0352045559402056	0.999063698075695	19	4	21	2	0.173913043478261	0.0869565217391304	0.0869565217391304	0.665154093401399	1	-	26	4	45	0	0.133333333333333	0	0.133333333333333	0.0225472047389856	0.549858466848325	-	30	0	16	0	0	0	NA	NA	NA	NA	56	5	125	4	0.0819672131147541	0.0310077519379845	0.0509594611767696	0.149113704997716	0.57193470646918	-	62	5	38
701266	C	T	male4_45950	male4_45950.p1	0.0485491940111658	0.965048735139029	15	4	15	3	0.210526315789474	0.166666666666667	0.043859649122807	1	1	-	28	3	24	12	0.0967741935483871	0.333333333333333	-0.236559139784946	0.037477696700477	0.64235515908974	-	15	4	9	0	0.210526315789474	0	0.210526315789474	0.273406593406594	0.836415526133233	-	30	9	79	27	0.230769230769231	0.254716981132075	-0.0239477503628447	0.831498591943939	1	-	31	10	22
701406	C	T	juvenile4_44159	juvenile4_44159.p1	0.105222217638616	0.835627831777115	16	2	7	0	0.111111111111111	0	0.111111111111111	1	1	-	38	10	12	4	0.208333333333333	0.25	-0.0416666666666667	0.735594459657485	1	-	24	0	14	0	0	0	NA	NA	NA	NA	37	9	55	18	0.195652173913043	0.246575342465753	-0.0509231685527099	0.654067023642403	0.971183441169226	-	28	12	32
702189	C	T	male3_15372	male3_15372.p1	0.0803409946386052	0.999063698075695	6	16	0	28	0.727272727272727	1	-0.272727272727273	0.00469538786837584	0.259031192316382	-	2	28	3	35	0.933333333333333	0.921052631578947	0.012280701754386	1	1	-	2	21	0	10	0.91304347826087	1	-0.0869565217391305	1	1	-	5	80	11	77	0.941176470588235	0.875	0.0661764705882353	0.189404169463264	0.626005934883114	-	8	40	4
702567	C	T	male2_38247	male2_38247.p1	0.0927189374380319	0.555559521004869	13	1	13	3	0.0714285714285714	0.1875	-0.116071428571429	0.601532567049808	1	-	13	0	52	1	0	0.0188679245283019	NA	NA	NA	NA	12	1	7	2	0.0769230769230769	0.222222222222222	-0.145299145299145	0.544155844155844	1	-	22	6	49	1	0.214285714285714	0.02	0.194285714285714	0.00757826713125918	0.168573512600561	-	22	6	50
702625	A	G	male3_27749	male3_27749.p1	0.297872340425532	NA	8	20	7	7	0.714285714285714	0.5	0.214285714285714	0.193462025382505	0.934213033343469	-	0	26	2	36	1	0.947368421052632	NA	NA	NA	NA	0	27	0	19	1	1	NA	NA	NA	NA	0	76	5	102	1	0.953271028037383	NA	NA	NA	NA	0	61	2
702900	C	T	male3_28329	male3_28329.p1	0.153393407896644	0.0288290001530676	24	3	23	4	0.111111111111111	0.148148148148148	-0.037037037037037	1	1	-	35	10	15	9	0.222222222222222	0.375	-0.152777777777778	0.257590630820266	0.92782852749186	-	13	18	7	3	0.580645161290323	0.3	0.280645161290323	0.158916890624208	0.687001247198321	-	28	38	38	42	0.575757575757576	0.525	0.0507575757575758	0.616979792479084	0.952965556328333	-	35	30	31
703017	C	T	juvenile3_25937	juvenile3_25937.p1	0.431381118881119	0.923143316333728	10	8	10	5	0.444444444444444	0.333333333333333	0.111111111111111	0.722106688591188	1	-	26	1	40	0	0.037037037037037	0	0.037037037037037	0.402985074626866	1	-	30	0	16	0	0	0	NA	NA	NA	NA	45	0	75	0	0	0	NA	NA	NA	NA	35	0	48
703807	A	G	male3_28092	male3_28092.p1	0.26826426830394	0.999063698075695	13	22	14	10	0.628571428571429	0.416666666666667	0.211904761904762	0.121406527586392	0.851027964040729	-	1	23	0	38	0.958333333333333	1	-0.0416666666666666	0.387096774193548	1	-	0	22	2	15	1	0.882352941176471	NA	NA	NA	NA	0	77	0	120	1	1	NA	NA	NA	NA	1	48	0
705023	A	G	juvenile2_24042	juvenile2_24042.p1	0.0718866030946746	0.999063698075695	13	3	6	1	0.1875	0.142857142857143	0.0446428571428572	1	1	-	21	2	28	0	0.0869565217391304	0	0.0869565217391304	0.198431372549019	0.889240966043388	-	22	1	11	1	0.0434782608695652	0.0833333333333333	-0.0398550724637681	1	1	-	44	2	67	4	0.0434782608695652	0.0563380281690141	-0.0128597672994489	1	1	-	34	0	24
705163	A	T	male3_19921	male3_19921.p1	0.443750185200519	0.448488432448378	7	6	2	10	0.461538461538462	0.833333333333333	-0.371794871794872	0.0968421052631579	0.795543093541714	-	0	14	5	38	1	0.883720930232558	NA	NA	NA	NA	0	26	0	24	1	1	NA	NA	NA	NA	3	21	3	118	0.875	0.975206611570248	-0.100206611570248	0.0572326674080263	0.390642783540109	-	1	32	0
706193	G	T	male6_27161	male6_27161.p1	0.0574783031797924	0.999063698075695	1	23	4	17	0.958333333333333	0.80952380952381	0.148809523809524	0.169012874061087	0.89310960304415	-	5	19	4	31	0.791666666666667	0.885714285714286	-0.094047619047619	0.464030585226051	1	-	4	15	0	20	0.789473684210526	1	-0.210526315789474	0.0471240471240471	0.452913546115343	-	7	36	10	70	0.837209302325581	0.875	-0.0377906976744186	0.590916461279958	0.93837265294943	-	8	48	5
706504	G	T	juvenile6_25575	juvenile6_25575.p1	0.0342898651005653	0.923736603860838	19	3	5	1	0.136363636363636	0.166666666666667	-0.0303030303030303	1	1	-	13	6	17	4	0.315789473684211	0.19047619047619	0.12531328320802	0.472730625956433	1	-	15	4	13	0	0.210526315789474	0	0.210526315789474	0.127669632925473	0.658908053381156	-	22	4	55	13	0.153846153846154	0.191176470588235	-0.0373303167420814	0.772513925430861	1	-	26	4	28
707464	A	G	juvenile6_12815	juvenile6_12815.p1	0.0439173778119766	0.999063698075695	2	35	0	16	0.945945945945946	1	-0.0540540540540541	1	1	-	8	54	1	18	0.870967741935484	0.947368421052632	-0.0764006791171477	0.677650197060636	1	-	9	31	0	6	0.775	1	-0.225	0.327339089182784	0.84427833348692	-	19	59	11	52	0.756410256410256	0.825396825396825	-0.068986568986569	0.408655953619843	0.831556968787202	-	9	43	8
707883	A	C	juvenile2_20731	NA	0.0366693229350882	0.999063698075695	2	25	0	12	0.925925925925926	1	-0.0740740740740741	1	1	-	0	35	2	35	1	0.945945945945946	NA	NA	NA	NA	2	17	1	4	0.894736842105263	0.8	0.0947368421052631	0.521245059288538	1	-	6	45	3	59	0.882352941176471	0.951612903225806	-0.0692599620493359	0.295195435187869	0.740736185136959	-	3	34	4
707911	C	T	juvenile2_22126	juvenile2_22126.p6	0.141386965609245	0.978845661583177	23	0	19	0	0	0	NA	NA	NA	NA	32	6	46	2	0.157894736842105	0.0416666666666667	0.116228070175439	0.130869407019457	0.823733425194384	-	25	0	20	0	0	0	NA	NA	NA	NA	50	10	95	4	0.166666666666667	0.0404040404040404	0.126262626262626	0.00911634030804519	0.18214931988942	-	50	5	58
708079	A	T	juvenile6_24333	juvenile6_24333.p3	0.113552401574753	NA	0	24	3	9	1	0.75	NA	NA	NA	NA	1	46	3	35	0.978723404255319	0.921052631578947	0.0576707726763718	0.320365866005526	0.960207457748368	-	0	21	1	9	1	0.9	NA	NA	NA	NA	3	49	3	80	0.942307692307692	0.963855421686747	-0.0215477293790547	0.675620841802789	0.982850347867437	-	1	30	3
708879	C	T	juvenile6_26363	juvenile6_26363.p1	0.0502689368098864	0.999063698075695	3	19	5	22	0.863636363636364	0.814814814814815	0.0488215488215489	0.715333716473918	1	-	2	16	0	22	0.888888888888889	1	-0.111111111111111	0.196153846153846	0.88733909130449	-	0	10	2	7	1	0.777777777777778	NA	NA	NA	NA	2	27	12	99	0.931034482758621	0.891891891891892	0.0391425908667288	0.734359334107938	1	-	7	29	3
709796	C	T	male6_20618	male6_20618.p1	0.278022016612964	0.165495142506658	32	1	5	0	0.0303030303030303	0	0.0303030303030303	1	1	-	28	5	9	4	0.151515151515152	0.307692307692308	-0.156177156177156	0.246195960442921	0.920744626536198	-	21	4	5	1	0.16	0.166666666666667	-0.00666666666666665	1	1	-	40	3	45	5	0.0697674418604651	0.1	-0.0302325581395349	0.720925758269537	1	-	55	2	18
712583	A	T	juvenile4_43773	juvenile4_43773.p1	0.186192783125262	0.999063698075695	0	41	0	24	1	1	NA	NA	NA	NA	1	32	0	32	0.96969696969697	1	-0.0303030303030303	1	1	-	10	25	0	6	0.714285714285714	1	-0.285714285714286	0.307213923709431	0.836720900986802	-	1	30	2	48	0.967741935483871	0.96	0.00774193548387103	1	1	-	0	31	1
713083	A	G	juvenile6_25934	juvenile6_25934.p1	0.135272079820799	0.968227320159044	1	28	0	6	0.96551724137931	1	-0.0344827586206896	1	1	-	2	40	7	33	0.952380952380952	0.825	0.127380952380952	0.0843626134765375	0.750885680976084	-	0	12	0	11	1	1	NA	NA	NA	NA	5	58	15	61	0.920634920634921	0.802631578947368	0.118003341687552	0.05526758838728	0.384957714002641	-	2	56	3
713726	A	C	male3_18476	male3_18476.p1	0.100226757369614	NA	4	28	1	13	0.875	0.928571428571429	-0.0535714285714286	1	1	-	0	41	0	23	1	1	NA	NA	NA	NA	0	12	0	12	1	1	NA	NA	NA	NA	0	54	2	53	1	0.963636363636364	NA	NA	NA	NA	6	51	2
714104	C	T	juvenile4_38340	juvenile4_38340.p1	0.0770560029352978	NA	2	15	2	10	0.882352941176471	0.833333333333333	0.0490196078431372	1	1	-	2	30	1	25	0.9375	0.961538461538462	-0.0240384615384616	1	1	-	0	14	4	11	1	0.733333333333333	NA	NA	NA	NA	7	53	3	45	0.883333333333333	0.9375	-0.0541666666666667	0.506926533198895	0.887858759333228	-	0	35	0
715723	A	G	male4_19241	male4_19241.p1	0.0753414204069186	0.953758003410622	17	3	11	13	0.15	0.541666666666667	-0.391666666666667	0.0114026684067007	0.375668998365769	-	32	3	29	8	0.0857142857142857	0.216216216216216	-0.130501930501931	0.190870040958241	0.883560854814908	-	23	13	10	4	0.361111111111111	0.285714285714286	0.0753968253968254	0.745530393837364	1	-	44	14	55	14	0.241379310344828	0.202898550724638	0.0384807596201899	0.66990100841478	0.979917393455712	-	41	10	43
716702	A	G	juvenile4_35086	juvenile4_35086.p1	0.152650998903759	NA	6	21	1	13	0.777777777777778	0.928571428571429	-0.150793650793651	0.389081636193318	1	-	1	29	0	19	0.966666666666667	1	-0.0333333333333333	1	1	-	0	27	0	11	1	1	NA	NA	NA	NA	0	36	0	66	1	1	NA	NA	NA	NA	3	43	2
717641	A	C	juvenile3_21724	juvenile3_21724.p2	0.0263363925721594	0.999063698075695	24	2	19	0	0.0769230769230769	0	0.0769230769230769	0.501010101010101	1	-	35	6	21	1	0.146341463414634	0.0454545454545455	0.100886917960089	0.405233721488917	1	-	16	3	6	2	0.157894736842105	0.25	-0.0921052631578947	0.615904868078781	1	-	39	11	51	10	0.22	0.163934426229508	0.0560655737704918	0.475370877649057	0.873971158358081	-	40	4	17
717671	A	G	male6_30272	male6_30272.p1	0.104328882357298	0.918193380503175	20	0	22	0	0	0	NA	NA	NA	NA	23	1	27	1	0.0416666666666667	0.0357142857142857	0.00595238095238095	1	1	-	13	1	5	7	0.0714285714285714	0.583333333333333	-0.511904761904762	0.00933638443935925	0.251055590240038	-	27	3	84	9	0.1	0.0967741935483871	0.00322580645161291	1	1	-	25	6	48
717965	A	G	juvenile3_19607	juvenile3_19607.p1	0.0889352744060599	0.475717281379507	21	7	24	3	0.25	0.111111111111111	0.138888888888889	0.295463669209153	0.995826131633161	-	33	6	12	10	0.153846153846154	0.454545454545455	-0.300699300699301	0.0156048702671328	0.505928768021618	-	9	1	10	1	0.1	0.0909090909090909	0.00909090909090909	1	1	-	40	6	70	14	0.130434782608696	0.166666666666667	-0.036231884057971	0.79985559382701	1	-	19	10	14
719104	A	T	juvenile4_41525	juvenile4_41525.p1	0.074752187365177	0.999063698075695	26	3	14	1	0.103448275862069	0.0666666666666667	0.0367816091954023	1	1	-	32	7	20	4	0.179487179487179	0.166666666666667	0.0128205128205128	1	1	-	20	1	9	2	0.0476190476190476	0.181818181818182	-0.134199134199134	0.266129032258064	0.836415526133233	-	36	6	81	7	0.142857142857143	0.0795454545454545	0.0633116883116883	0.348433422860455	0.788981027112962	-	39	9	28
719105	A	G	juvenile2_23904	juvenile2_23904.p1	0.060845719427809	0.999063698075695	26	1	14	1	0.037037037037037	0.0666666666666667	-0.0296296296296296	1	1	-	32	4	20	1	0.111111111111111	0.0476190476190476	0.0634920634920635	0.641900634949294	1	-	20	4	9	0	0.166666666666667	0	0.166666666666667	0.554838709677419	1	-	36	4	81	9	0.1	0.1	0	1	1	-	39	6	28
721784	C	T	male4_41586	male4_41586.p1	0.0749802613814186	0.986676028277605	25	0	6	1	0	0.142857142857143	NA	NA	NA	NA	39	5	26	0	0.113636363636364	0	0.113636363636364	0.149515484324814	0.840864231494098	-	20	3	7	0	0.130434782608696	0	0.130434782608696	1	1	-	44	11	100	9	0.2	0.0825688073394495	0.11743119266055	0.0421330369207724	0.343546301046298	-	65	2	38
721882	A	G	juvenile3_25513	juvenile3_25513.p2	0.146018412828551	0.224530590612583	18	8	10	7	0.307692307692308	0.411764705882353	-0.104072398190045	0.527900793533118	1	-	9	19	21	22	0.678571428571429	0.511627906976744	0.166943521594684	0.220518546200896	0.911793665423649	-	16	16	1	21	0.5	0.954545454545455	-0.454545454545455	0.000327920527360253	0.0566776200709681	.	24	34	23	86	0.586206896551724	0.788990825688073	-0.202783929136349	0.00691753519322734	0.160020163025789	-	23	32	24
722213	A	G	juvenile4_36059	juvenile4_36059.p1	0.276813660626067	NA	21	9	6	12	0.3	0.666666666666667	-0.366666666666667	0.0180142251002467	0.453416288269162	-	32	0	38	0	0	0	NA	NA	NA	NA	6	0	13	1	0	0.0714285714285714	NA	NA	NA	NA	62	1	91	1	0.0158730158730159	0.0108695652173913	0.00500345065562457	1	1	-	65	1	38
722267	A	G	male3_26107	male3_26107.p1	0.483931070587031	0.0158904983644435	12	2	7	0	0.142857142857143	0	0.142857142857143	0.533333333333333	1	-	9	1	48	2	0.1	0.04	0.06	0.427235534774985	1	-	2	8	7	2	0.8	0.222222222222222	0.577777777777778	0.0230141375652212	0.357228550894408	-	19	9	34	0	0.321428571428571	0	0.321428571428571	0.000340466267007312	0.0358387105098881	*	29	3	33
722672	C	T	juvenile2_21377	juvenile2_21377.p1	0.322149111330842	0.790972059594069	24	0	28	0	0	0	NA	NA	NA	NA	30	4	20	0	0.117647058823529	0	0.117647058823529	0.284524001505134	0.950636373041178	-	13	11	7	0	0.458333333333333	0	0.458333333333333	0.033119420438664	0.403594280631	-	45	5	69	9	0.1	0.115384615384615	-0.0153846153846154	1	1	-	53	0	22
723271	A	G	male3_15665	male3_15665.p1	0.0371995254912893	0.999063698075695	3	12	11	12	0.8	0.521739130434783	0.278260869565217	0.100592190698845	0.800821113595715	-	3	26	1	41	0.896551724137931	0.976190476190476	-0.0796387520525451	0.297590144447246	0.952854682458736	-	2	19	4	11	0.904761904761905	0.733333333333333	0.171428571428571	0.20997211201196	0.770770762513627	-	3	55	0	58	0.948275862068966	1	-0.0517241379310345	0.243478260869565	0.688245429954853	-	4	58	2
723310	A	G	juvenile3_29956	juvenile3_29956.p1	0.0716043945153789	NA	0	14	0	10	1	1	NA	NA	NA	NA	0	14	0	21	1	1	NA	NA	NA	NA	0	7	0	9	1	1	NA	NA	NA	NA	4	57	1	96	0.934426229508197	0.989690721649485	-0.0552644921412878	0.0734897246901366	0.429190637365211	-	2	41	1
723804	C	T	juvenile6_56949	juvenile6_56949.p1	0.0825549378739277	0.343385840439947	13	18	9	15	0.580645161290323	0.625	-0.0443548387096774	0.787237033498732	1	-	10	16	5	34	0.615384615384615	0.871794871794872	-0.256410256410256	0.0330186477234862	0.618060069964278	-	2	15	3	7	0.882352941176471	0.7	0.182352941176471	0.326148891366283	0.843762170205593	-	16	22	25	88	0.578947368421053	0.778761061946903	-0.19981369352585	0.0210530644008076	0.261628736290282	-	8	28	13
724240	A	T	male3_20943	male3_20943.p1	0.183641975308642	0.999063698075695	18	0	22	1	0	0.0434782608695652	NA	NA	NA	NA	36	0	35	3	0	0.0789473684210526	NA	NA	NA	NA	23	7	13	0	0.233333333333333	0	0.233333333333333	0.0822005843201772	0.543758513485095	-	42	0	81	0	0	0	NA	NA	NA	NA	33	0	39
725179	G	T	juvenile3_29119	juvenile3_29119.p1	0.100380835985346	0.999063698075695	4	11	7	9	0.733333333333333	0.5625	0.170833333333333	0.45779368380326	1	-	4	34	3	14	0.894736842105263	0.823529411764706	0.0712074303405573	0.663603817566082	1	-	0	21	0	8	1	1	NA	NA	NA	NA	5	48	2	62	0.905660377358491	0.96875	-0.0630896226415094	0.242033107994398	0.688125157184274	-	8	59	10
726716	C	T	male6_24556	male6_24556.p1	0.0831724355077682	0.999063698075695	29	1	18	3	0.0333333333333333	0.142857142857143	-0.10952380952381	0.29327731092437	0.995826131633161	-	35	4	45	4	0.102564102564103	0.0816326530612245	0.0209314495028781	1	1	-	37	0	24	0	0	0	NA	NA	NA	NA	71	5	91	8	0.0657894736842105	0.0808080808080808	-0.0150186071238703	0.778367529109188	1	-	44	9	63
726838	A	G	juvenile4_39022	juvenile4_39022.p1	0.0467716571589729	NA	25	1	25	0	0.0384615384615385	0	0.0384615384615385	1	1	-	45	0	42	2	0	0.0454545454545455	NA	NA	NA	NA	15	1	9	0	0.0625	0	0.0625	1	1	-	57	1	93	15	0.0172413793103448	0.138888888888889	-0.121647509578544	0.0115170720507338	0.204911310292725	-	50	6	43
726925	A	T	male6_19330	male6_19330.p1	0.273306174957118	0.999063698075695	21	0	12	11	0	0.478260869565217	NA	NA	NA	NA	20	0	48	0	0	0	NA	NA	NA	NA	12	6	22	0	0.333333333333333	0	0.333333333333333	0.00483641536273115	0.187514437514437	-	39	4	94	4	0.0930232558139535	0.0408163265306122	0.0522069292833412	0.247002820993318	0.691205032035726	-	32	0	55
727080	C	T	juvenile4_37909	juvenile4_37909.p1	0.246761018754455	0.330518643812772	18	0	18	0	0	0	NA	NA	NA	NA	17	7	44	8	0.291666666666667	0.153846153846154	0.137820512820513	0.21597233275152	0.904689726463933	-	18	12	7	1	0.4	0.125	0.275	0.22186068021482	0.790167004158774	-	39	4	36	13	0.0930232558139535	0.26530612244898	-0.172282866635026	0.0574277195377165	0.390642783540109	-	35	2	31
728402	A	G	juvenile6_24838	juvenile6_24838.p1	0.49202266497023	7.27403082217675e-05	2	13	1	14	0.866666666666667	0.933333333333333	-0.0666666666666667	1	1	-	3	22	0	22	0.88	1	-0.12	0.2368177613321	0.917827588771473	-	0	11	0	6	1	1	NA	NA	NA	NA	11	20	8	60	0.645161290322581	0.882352941176471	-0.23719165085389	0.0113496754625252	0.203860757830465	-	10	13	5
728424	A	G	male6_26792	male6_26792.p1	0.0803970202730823	0.916724332053616	10	8	7	9	0.444444444444444	0.5625	-0.118055555555556	0.731857331096761	1	-	9	24	9	32	0.727272727272727	0.780487804878049	-0.0532150776053215	0.785798303764029	1	-	6	23	9	15	0.793103448275862	0.625	0.168103448275862	0.226799478834013	0.795950120597078	-	18	36	16	47	0.666666666666667	0.746031746031746	-0.0793650793650794	0.415482275764356	0.836553870720633	-	15	26	7
728590	A	T	juvenile3_30654	juvenile3_30654.p1	0.198459227870339	0.503860888456205	0	16	0	5	1	1	NA	NA	NA	NA	5	32	7	16	0.864864864864865	0.695652173913043	0.169212690951821	0.182979305128539	0.876259197968156	-	0	7	0	8	1	1	NA	NA	NA	NA	8	33	21	45	0.804878048780488	0.681818181818182	0.123059866962306	0.18622616140819	0.623552465115546	-	8	29	1
728944	A	G	juvenile3_21178	juvenile3_21178.p1	0.188807570599439	NA	20	6	5	4	0.230769230769231	0.444444444444444	-0.213675213675214	0.392649162000729	1	-	29	0	9	1	0	0.1	NA	NA	NA	NA	38	0	5	2	0	0.285714285714286	NA	NA	NA	NA	60	0	48	3	0	0.0588235294117647	NA	NA	NA	NA	33	2	26
729624	A	C	juvenile3_30867	juvenile3_30867.p2	0.0521085057944426	0.755002032722837	16	4	3	4	0.2	0.571428571428571	-0.371428571428571	0.144515387993649	0.873874470889272	-	20	16	24	25	0.444444444444444	0.510204081632653	-0.0657596371882087	0.66132976872846	1	-	19	9	1	4	0.321428571428571	0.8	-0.478571428571429	0.0656748238783834	0.50865976072387	-	35	23	46	27	0.396551724137931	0.36986301369863	0.0266887104393009	0.856596726433304	1	-	23	27	19
731007	C	T	male6_31330	male6_31330.p1	0.0416108221754015	0.999063698075695	38	2	23	0	0.05	0	0.05	0.528929851510497	1	-	36	2	15	3	0.0526315789473684	0.166666666666667	-0.114035087719298	0.314265922756489	0.957670343364371	-	21	0	4	2	0	0.333333333333333	NA	NA	NA	NA	59	9	62	6	0.132352941176471	0.0882352941176471	0.0441176470588235	0.585402631449482	0.935004287837181	-	34	2	26
731023	C	T	male6_67663	male6_67663.p1	0.0598333146456041	0.999063698075695	3	28	1	20	0.903225806451613	0.952380952380952	-0.0491551459293394	0.639301874595992	1	-	2	36	2	37	0.947368421052632	0.948717948717949	-0.00134952766531715	1	1	-	6	23	3	17	0.793103448275862	0.85	-0.0568965517241379	0.719941396894629	1	-	2	58	7	78	0.966666666666667	0.917647058823529	0.0490196078431373	0.306733084594785	0.750726619911663	-	8	46	1
731265	G	T	male6_21083	male6_21083.p1	0.072538246150443	0.79731372989809	22	3	13	0	0.12	0	0.12	0.537695590327169	1	-	33	3	30	15	0.0833333333333333	0.333333333333333	-0.25	0.00780247853794495	0.421907756813417	-	41	0	21	4	0	0.16	NA	NA	NA	NA	37	12	91	28	0.244897959183673	0.235294117647059	0.00960384153661464	1	1	-	32	11	23
731947	A	G	juvenile3_18060	juvenile3_18060.p1	0.220188628766783	0.221460764590131	29	1	6	1	0.0333333333333333	0.142857142857143	-0.10952380952381	0.346846846846847	1	-	25	1	23	6	0.0384615384615385	0.206896551724138	-0.168435013262599	0.104696240989249	0.792279392567063	-	9	12	11	0	0.571428571428571	0	0.571428571428571	0.00163606162179456	0.123609266368709	-	38	4	38	9	0.0952380952380952	0.191489361702128	-0.0962512664640324	0.240297709813614	0.686951994722419	-	41	9	26
732129	A	T	juvenile6_28272	juvenile6_28272.p1	0.124313920417189	0.774104808954659	0	14	0	5	1	1	NA	NA	NA	NA	7	26	1	21	0.787878787878788	0.954545454545455	-0.166666666666667	0.125835111983836	0.818393403364958	-	10	20	1	11	0.666666666666667	0.916666666666667	-0.25	0.133313162894829	0.666198661725879	-	8	44	12	83	0.846153846153846	0.873684210526316	-0.0275303643724697	0.625302759013491	0.955144845230181	-	9	41	6
732689	A	G	juvenile2_28478	juvenile2_28478.p1	0.0503321886894863	NA	0	31	0	19	1	1	NA	NA	NA	NA	1	27	1	34	0.964285714285714	0.971428571428571	-0.00714285714285712	1	1	-	0	24	0	18	1	1	NA	NA	NA	NA	5	67	8	104	0.930555555555556	0.928571428571429	0.00198412698412698	1	1	-	6	49	3
732696	C	G	male6_30582	male6_30582.p1	0.120987579888079	0.999063698075695	13	3	16	0	0.1875	0	0.1875	0.225806451612903	0.978635863359234	-	32	8	24	2	0.2	0.0769230769230769	0.123076923076923	0.293106384451743	0.950674837039447	-	13	11	6	1	0.458333333333333	0.142857142857143	0.31547619047619	0.201459171158837	0.758304656661324	-	53	12	45	13	0.184615384615385	0.224137931034483	-0.0395225464190981	0.656522267862462	0.972635155104899	-	38	7	18
733455	A	G	juvenile6_29102	juvenile6_29102.p1	0.0638142391069273	0.999063698075695	0	23	0	10	1	1	NA	NA	NA	NA	3	27	0	18	0.9	1	-0.1	0.281914893617021	0.949710344419885	-	3	18	0	6	0.857142857142857	1	-0.142857142857143	1	1	-	8	65	13	80	0.89041095890411	0.860215053763441	0.0301959051406687	0.642331261957164	0.966705280704132	-	7	28	0
734701	A	G	male6_30444	male6_30444.p1	0.0707041307847421	0.999063698075695	34	2	15	4	0.0555555555555556	0.210526315789474	-0.154970760233918	0.166797730571315	0.889814939948122	-	51	4	26	2	0.0727272727272727	0.0714285714285714	0.0012987012987013	1	1	-	32	5	6	0	0.135135135135135	0	0.135135135135135	1	1	-	59	5	58	4	0.078125	0.0645161290322581	0.0136088709677419	1	1	-	47	1	18
737400	A	T	male3_19103	male3_19103.p1	0.12408529768763	0.999063698075695	35	0	14	1	0	0.0666666666666667	NA	NA	NA	NA	29	3	31	1	0.09375	0.03125	0.0625	0.6128024980484	1	-	17	0	9	0	0	0	NA	NA	NA	NA	61	5	45	7	0.0757575757575758	0.134615384615385	-0.0588578088578088	0.363703122322083	0.801605659861666	-	45	2	34
740819	C	T	juvenile6_25991	juvenile6_25991.p1	0.0573222849633392	NA	14	0	22	1	0	0.0434782608695652	NA	NA	NA	NA	25	1	24	0	0.0384615384615385	0	0.0384615384615385	1	1	-	21	0	19	1	0	0.05	NA	NA	NA	NA	46	3	62	2	0.0612244897959184	0.03125	0.0299744897959184	0.650931305067864	0.969495672749293	-	36	4	19
741548	A	G	male6_28059	male6_28059.p1	0.0633925389843601	0.999063698075695	16	0	26	0	0	0	NA	NA	NA	NA	33	1	40	2	0.0294117647058824	0.0476190476190476	-0.0182072829131653	1	1	-	24	4	11	0	0.142857142857143	0	0.142857142857143	0.309114782798993	0.836720900986802	-	57	6	53	9	0.0952380952380952	0.145161290322581	-0.0499231950844854	0.423010689993764	0.841882167858013	-	42	1	42
742381	A	C	juvenile2_30902	juvenile2_30902.p1	0.227050610828815	0.0771199720260122	21	5	9	1	0.192307692307692	0.1	0.0923076923076923	0.654608911013085	1	-	41	12	21	1	0.226415094339623	0.0454545454545455	0.180960548885077	0.0924589099022206	0.769630832969027	-	16	1	4	1	0.0588235294117647	0.2	-0.141176470588235	0.411255411255411	0.940538119136556	-	48	16	49	17	0.25	0.257575757575758	-0.00757575757575757	1	1	-	46	13	18
745700	A	G	juvenile4_36647	juvenile4_36647.p1	0.0689439672441959	0.999063698075695	6	0	21	1	0	0.0454545454545455	NA	NA	NA	NA	19	5	39	4	0.208333333333333	0.0930232558139535	0.11531007751938	0.264187688100432	0.933820577628435	-	10	1	14	4	0.0909090909090909	0.222222222222222	-0.131313131313131	0.622079070354932	1	-	35	4	94	10	0.102564102564103	0.0961538461538462	0.0064102564102564	1	1	-	27	4	27
747099	A	T	juvenile2_22562	juvenile2_22562.p2	0.39486059618528	0.920684249615843	13	10	15	3	0.434782608695652	0.166666666666667	0.268115942028985	0.0954831157156234	0.793036809201902	-	31	0	42	0	0	0	NA	NA	NA	NA	27	0	18	0	0	0	NA	NA	NA	NA	52	0	44	0	0	0	NA	NA	NA	NA	47	0	57
747394	A	T	juvenile6_26669	juvenile6_26669.p1	0.205882352941176	NA	24	6	18	7	0.2	0.28	-0.08	0.537269876068209	1	-	41	0	53	0	0	0	NA	NA	NA	NA	17	0	17	0	0	0	NA	NA	NA	NA	79	0	108	0	0	0	NA	NA	NA	NA	44	0	71
754848	A	G	juvenile6_24732	juvenile6_24732.p1	0.206702736636023	0.0121047855453651	13	1	5	1	0.0714285714285714	0.166666666666667	-0.0952380952380952	0.521052631578947	1	-	21	6	37	7	0.222222222222222	0.159090909090909	0.0631313131313131	0.539629203808684	1	-	22	0	12	2	0	0.142857142857143	NA	NA	NA	NA	26	0	107	19	0	0.150793650793651	NA	NA	NA	NA	11	7	42
756216	G	T	juvenile6_26972	juvenile6_26972.p1	0.0915234620213434	NA	20	0	14	0	0	0	NA	NA	NA	NA	27	1	35	3	0.0357142857142857	0.0789473684210526	-0.0432330827067669	0.631293706293706	1	-	21	0	13	0	0	0	NA	NA	NA	NA	34	6	78	2	0.15	0.025	0.125	0.0163016674988634	0.236846234742173	-	39	3	29
757037	G	T	NA	NA	0.170207582107007	NA	9	0	9	0	0	0	NA	NA	NA	NA	19	0	22	4	0	0.153846153846154	NA	NA	NA	NA	7	0	13	0	0	0	NA	NA	NA	NA	28	8	93	8	0.222222222222222	0.0792079207920792	0.143014301430143	0.0328013672841625	0.309481517150782	-	30	3	31
757445	A	C	male6_21555	male6_21555.p1	0.296272949701807	0.789225641618472	0	12	0	23	1	1	NA	NA	NA	NA	0	8	0	31	1	1	NA	NA	NA	NA	11	15	7	12	0.576923076923077	0.631578947368421	-0.0546558704453441	0.766026468591618	1	-	3	28	7	43	0.903225806451613	0.86	0.0432258064516129	0.733814471592026	1	-	2	18	1
758048	G	T	juvenile6_10951	NA	0.0584144512453502	0.197440648125177	16	20	5	9	0.555555555555556	0.642857142857143	-0.0873015873015873	0.751655344655671	1	-	27	32	13	10	0.542372881355932	0.434782608695652	0.10759027266028	0.463680353538842	1	-	18	15	4	5	0.454545454545455	0.555555555555556	-0.101010101010101	0.713858323614421	1	-	34	27	53	48	0.442622950819672	0.475247524752475	-0.0326245739328031	0.746106924286227	1	-	32	13	25
758198	A	G	male3_23598	male3_23598.p1	0.192251260480892	0.359385513872062	6	0	2	8	0	0.8	NA	NA	NA	NA	10	9	15	21	0.473684210526316	0.583333333333333	-0.109649122807018	0.570652444798577	1	-	4	8	5	14	0.666666666666667	0.736842105263158	-0.0701754385964912	0.703917768163065	1	-	17	26	55	55	0.604651162790698	0.5	0.104651162790698	0.281955884510339	0.72937671407819	-	15	14	34
759030	C	T	juvenile4_35208	juvenile4_35208.p1	0.268379777173191	0.00248206400575038	11	12	5	9	0.521739130434783	0.642857142857143	-0.12111801242236	0.51535139143593	1	-	0	31	5	23	1	0.821428571428571	NA	NA	NA	NA	16	13	3	11	0.448275862068966	0.785714285714286	-0.33743842364532	0.0520511967148017	0.469184781117773	-	17	54	7	64	0.76056338028169	0.901408450704225	-0.140845070422535	0.0422870246461084	0.344002797691825	-	20	34	11
759868	C	T	juvenile3_61588	NA	0.104450390618594	0.217568144322318	2	24	2	18	0.923076923076923	0.9	0.0230769230769231	1	1	-	5	23	5	24	0.821428571428571	0.827586206896552	-0.00615763546798032	1	1	-	3	15	0	10	0.833333333333333	1	-0.166666666666667	0.532967032967033	1	-	3	30	13	69	0.909090909090909	0.841463414634146	0.0676274944567627	0.551842511166118	0.919133227905583	-	12	21	6
762733	A	G	juvenile6_29503	juvenile6_29503.p1	0.0766186413499529	0.999063698075695	18	0	27	1	0	0.0357142857142857	NA	NA	NA	NA	18	3	44	7	0.142857142857143	0.137254901960784	0.00560224089635852	1	1	-	14	1	15	0	0.0666666666666667	0	0.0666666666666667	1	1	-	34	8	106	12	0.19047619047619	0.101694915254237	0.0887812752219532	0.173230430850223	0.605811195569442	-	23	6	56
763349	C	T	juvenile6_20656	juvenile6_20656.p1	0.399513194371305	0.950662799436217	14	19	1	15	0.575757575757576	0.9375	-0.361742424242424	0.018341325339036	0.456269971450174	-	3	61	0	36	0.953125	1	-0.046875	0.551168831168831	1	-	0	35	0	10	1	1	NA	NA	NA	NA	0	68	0	69	1	1	NA	NA	NA	NA	0	43	0
763570	A	C	juvenile2_29715	juvenile2_29715.p1	0.0586334193346496	0.999063698075695	6	10	3	21	0.625	0.875	-0.25	0.119811023216596	0.847962742193606	-	5	27	2	23	0.84375	0.92	-0.07625	0.449849499501933	1	-	3	18	0	22	0.857142857142857	1	-0.142857142857143	0.107770845150312	0.607874255728125	-	10	28	14	88	0.736842105263158	0.862745098039216	-0.125902992776058	0.127821053817038	0.535624304580752	-	11	42	11
764346	A	G	juvenile3_27263	juvenile3_27263.p2	0.121135104099295	0.88156084207493	6	13	3	16	0.684210526315789	0.842105263157895	-0.157894736842105	0.447031782515654	1	-	3	9	1	23	0.75	0.958333333333333	-0.208333333333333	0.0980392156862745	0.780662570089417	-	0	25	0	22	1	1	NA	NA	NA	NA	7	55	1	68	0.887096774193548	0.985507246376812	-0.0984104721832633	0.026405410485763	0.286487918283305	-	5	31	4
764513	A	G	male3_24205	male3_24205.p1	0.0859291252377395	0.999063698075695	20	8	15	6	0.285714285714286	0.285714285714286	0	1	1	-	42	1	25	3	0.0232558139534884	0.107142857142857	-0.0838870431893688	0.293065811750297	0.950674837039447	-	30	7	11	1	0.189189189189189	0.0833333333333333	0.105855855855856	0.659771160577907	1	-	75	9	69	3	0.107142857142857	0.0416666666666667	0.0654761904761905	0.144873318255794	0.56444398190471	-	56	1	49
764782	C	T	juvenile4_40975	juvenile4_40975.p1	0.105684713866067	0.888563771186689	18	16	10	11	0.470588235294118	0.523809523809524	-0.0532212885154062	0.78477355289762	1	-	40	5	23	8	0.111111111111111	0.258064516129032	-0.146953405017921	0.124709738631558	0.816022013610379	-	12	1	9	0	0.0769230769230769	0	0.0769230769230769	1	1	-	46	7	55	21	0.132075471698113	0.276315789473684	-0.144240317775571	0.0546076479861738	0.383216662038825	-	38	11	27
765136	C	T	male6_20350	male6_20350.p1	0.123727406999356	0.999063698075695	26	0	12	1	0	0.0769230769230769	NA	NA	NA	NA	26	4	56	7	0.133333333333333	0.111111111111111	0.0222222222222222	0.742073434061408	1	-	26	1	8	3	0.037037037037037	0.272727272727273	-0.235690235690236	0.0648242227189595	0.507435513906609	-	43	0	88	6	0	0.0638297872340425	NA	NA	NA	NA	38	2	61
767831	A	G	juvenile6_23190	juvenile6_23190.p3	0.188475892259437	0.153906212297987	17	12	18	7	0.413793103448276	0.28	0.133793103448276	0.395169792808894	1	-	12	26	19	40	0.684210526315789	0.677966101694915	0.00624442462087427	1	1	-	1	15	2	12	0.9375	0.857142857142857	0.0803571428571429	0.586206896551724	1	-	16	27	26	73	0.627906976744186	0.737373737373737	-0.109466760629551	0.230602403432862	0.677938075072211	-	6	28	6
768506	G	T	juvenile6_24595	juvenile6_24595.p1	0.0292853054757343	0.999063698075695	13	9	6	3	0.409090909090909	0.333333333333333	0.0757575757575758	1	1	-	14	12	35	14	0.461538461538462	0.285714285714286	0.175824175824176	0.201870212469111	0.891860127312474	-	8	8	5	1	0.5	0.166666666666667	0.333333333333333	0.333038478549314	0.849147203523172	-	32	17	42	47	0.346938775510204	0.528089887640449	-0.181151112130245	0.0503132743677589	0.371490499083013	-	26	23	28
768618	A	G	juvenile6_29704	juvenile6_29704.p1	0.0399798002713093	0.979753039131753	3	32	1	12	0.914285714285714	0.923076923076923	-0.00879120879120887	1	1	-	5	38	6	27	0.883720930232558	0.818181818181818	0.0655391120507399	0.517122173609711	1	-	9	22	0	13	0.709677419354839	1	-0.290322580645161	0.0405005098186577	0.428502478518684	-	8	38	29	82	0.826086956521739	0.738738738738739	0.0873482177830004	0.303473121005106	0.746954772272243	-	14	34	4
768649	A	G	juvenile6_24490	juvenile6_24490.p2	0.0747686679314156	NA	29	2	15	0	0.0645161290322581	0	0.0645161290322581	1	1	-	25	0	15	0	0	0	NA	NA	NA	NA	13	0	7	0	0	0	NA	NA	NA	NA	44	2	70	4	0.0434782608695652	0.0540540540540541	-0.0105757931844888	1	1	-	27	4	11
774977	G	T	juvenile6_25900	juvenile6_25900.p1	0.0712366320849863	0.947093481338638	1	19	1	12	0.95	0.923076923076923	0.0269230769230768	1	1	-	11	46	14	51	0.807017543859649	0.784615384615385	0.0224021592442645	0.824512846698111	1	-	6	17	3	5	0.739130434782609	0.625	0.114130434782609	0.659505433387525	1	-	4	45	17	84	0.918367346938776	0.831683168316832	0.0866841786219439	0.210595887434502	0.650011475939329	-	13	50	8
775759	C	T	NA	NA	0.0861170701808152	NA	11	0	11	0	0	0	NA	NA	NA	NA	22	2	55	6	0.0833333333333333	0.0983606557377049	-0.0150273224043716	1	1	-	12	0	6	1	0	0.142857142857143	NA	NA	NA	NA	49	7	65	7	0.125	0.0972222222222222	0.0277777777777778	0.776534733910178	1	-	38	6	48
776353	C	T	juvenile3_25072	juvenile3_25072.p1	0.035364609563262	0.999063698075695	2	24	0	10	0.923076923076923	1	-0.0769230769230769	1	1	-	3	41	4	10	0.931818181818182	0.714285714285714	0.217532467532467	0.0508414280115818	0.672996146247734	-	0	21	0	5	1	1	NA	NA	NA	NA	4	61	7	115	0.938461538461538	0.942622950819672	-0.00416141235813372	1	1	-	8	58	0
776955	A	G	NA	NA	0.0567974693050466	0.999063698075695	21	0	8	0	0	0	NA	NA	NA	NA	28	1	29	3	0.0344827586206897	0.09375	-0.0592672413793103	0.614115031953321	1	-	18	0	11	2	0	0.153846153846154	NA	NA	NA	NA	63	3	55	11	0.0454545454545455	0.166666666666667	-0.121212121212121	0.0446547033092299	0.351049405054246	-	65	5	13
776993	A	G	male3_26841	male3_26841.p1	0.0619741616182774	0.936276436626947	6	12	3	10	0.666666666666667	0.769230769230769	-0.102564102564103	0.696126130483146	1	-	10	26	4	15	0.722222222222222	0.789473684210526	-0.0672514619883041	0.74855042020502	1	-	5	16	1	8	0.761904761904762	0.888888888888889	-0.126984126984127	0.637135278514589	1	-	6	47	10	65	0.886792452830189	0.866666666666667	0.020125786163522	0.792596213542004	1	-	12	50	3
777355	A	G	male4_19045	NA	0.0956568881469572	0.961892265709577	19	1	11	0	0.05	0	0.05	1	1	-	27	0	20	0	0	0	NA	NA	NA	NA	20	2	11	0	0.0909090909090909	0	0.0909090909090909	0.541666666666667	1	-	33	1	80	7	0.0294117647058824	0.0804597701149425	-0.0510480054090602	0.43939673301656	0.85303161637125	-	58	6	30
778499	A	T	male4_35039	male4_35039.p1	0.0803237028690637	0.999063698075695	4	17	1	21	0.80952380952381	0.954545454545455	-0.145021645021645	0.185282953008421	0.920639966189756	-	0	32	6	13	1	0.684210526315789	NA	NA	NA	NA	2	22	0	5	0.916666666666667	1	-0.0833333333333334	1	1	-	1	43	4	53	0.977272727272727	0.929824561403509	0.0474481658692185	0.383686940122584	0.814673689253998	-	8	51	6
778794	A	C	juvenile3_25800	juvenile3_25800.p1	0.0695909860511922	0.999063698075695	10	0	9	0	0	0	NA	NA	NA	NA	26	4	28	2	0.133333333333333	0.0666666666666667	0.0666666666666667	0.670748519990269	1	-	20	0	11	2	0	0.153846153846154	NA	NA	NA	NA	44	11	71	1	0.2	0.0138888888888889	0.186111111111111	0.000421072491355764	0.0394185642474297	*	36	5	51
779348	G	T	male6_27074	male6_27074.p2	0.452824385161446	0.907769413744883	16	20	6	5	0.555555555555556	0.454545454545455	0.101010101010101	0.732231979006698	1	-	0	31	0	14	1	1	NA	NA	NA	NA	0	14	0	7	1	1	NA	NA	NA	NA	1	57	0	109	0.982758620689655	1	-0.0172413793103449	0.347305389221557	0.787930725860497	-	0	57	0
779444	G	T	juvenile4_38529	juvenile4_38529.p2	0.371681415929204	0.999063698075695	11	6	8	5	0.352941176470588	0.384615384615385	-0.0316742081447964	1	1	-	16	0	47	2	0	0.0408163265306122	NA	NA	NA	NA	10	0	19	0	0	0	NA	NA	NA	NA	19	0	120	0	0	0	NA	NA	NA	NA	24	0	62
780030	A	G	male3_25799	male3_25799.p1	0.15977606458391	0.0687272497643539	8	10	8	3	0.555555555555556	0.272727272727273	0.282828282828283	0.249034129551765	0.985662833897151	-	17	14	9	15	0.451612903225806	0.625	-0.173387096774194	0.277772827107437	0.947477791414286	-	3	8	5	9	0.727272727272727	0.642857142857143	0.0844155844155844	1	1	-	19	24	37	60	0.558139534883721	0.618556701030928	-0.0604171661472069	0.57583857977505	0.929592696565213	-	12	23	23
782116	C	T	juvenile4_39297	juvenile4_39297.p1	0.097086870565161	NA	2	28	2	3	0.933333333333333	0.6	0.333333333333333	0.0889037433155081	0.771959364844206	-	0	31	0	17	1	1	NA	NA	NA	NA	8	34	0	7	0.80952380952381	1	-0.19047619047619	0.581247270682118	1	-	2	46	2	91	0.958333333333333	0.978494623655914	-0.0201612903225806	0.605204347160569	0.946800366325395	-	0	72	0
782261	A	C	juvenile3_31881	juvenile3_31881.p1	0.0645175139090356	0.999063698075695	2	20	0	5	0.909090909090909	1	-0.0909090909090909	1	1	-	4	36	2	20	0.9	0.909090909090909	-0.00909090909090904	1	1	-	0	17	0	6	1	1	NA	NA	NA	NA	6	36	4	64	0.857142857142857	0.941176470588235	-0.0840336134453782	0.176668077131894	0.610957837830187	-	2	37	1
783727	C	T	male3_20427	male3_20427.p1	0.200251490349072	0.999063698075695	24	2	11	2	0.0769230769230769	0.153846153846154	-0.0769230769230769	0.589062746957484	1	-	37	2	19	2	0.0512820512820513	0.0952380952380952	-0.043956043956044	0.606428988895383	1	-	21	12	1	6	0.363636363636364	0.857142857142857	-0.493506493506493	0.0327606959185906	0.402506262023736	-	69	6	66	9	0.08	0.12	-0.04	0.587588964522763	0.936168449444645	-	51	2	24
783987	C	T	juvenile4_40912	juvenile4_40912.p1	0.0359880272663536	0.999063698075695	24	1	19	3	0.04	0.136363636363636	-0.0963636363636363	0.327782917052112	1	-	28	3	49	4	0.0967741935483871	0.0754716981132075	0.0213024954351795	0.705388438250963	1	-	32	3	14	4	0.0857142857142857	0.222222222222222	-0.136507936507936	0.211049007195133	0.772540697106252	-	55	2	51	2	0.0350877192982456	0.0377358490566038	-0.00264812975835816	1	1	-	47	8	65
785346	A	T	male6_28637	male6_28637.p1	0.109920562556937	0.999063698075695	0	24	0	9	1	1	NA	NA	NA	NA	1	26	7	18	0.962962962962963	0.72	0.242962962962963	0.0216341855891293	0.548542821383873	-	3	23	1	9	0.884615384615385	0.9	-0.0153846153846154	1	1	-	5	28	6	88	0.848484848484849	0.936170212765957	-0.087685364281109	0.152022854617531	0.576675405167106	-	2	47	6
788007	G	T	NA	NA	0.117458650051022	0.186201757787099	26	1	8	1	0.037037037037037	0.111111111111111	-0.0740740740740741	0.442857142857143	1	-	22	15	34	15	0.405405405405405	0.306122448979592	0.0992829564258136	0.36850476538655	0.99406336455097	-	19	5	11	5	0.208333333333333	0.3125	-0.104166666666667	0.482360042132338	1	-	45	10	72	31	0.181818181818182	0.300970873786408	-0.119152691968226	0.128390753550517	0.537107987789511	-	23	3	36
790188	A	G	male2_42405	male2_42405.p1	0.0593688530831562	0.999063698075695	18	9	10	6	0.333333333333333	0.375	-0.0416666666666667	1	1	-	59	13	23	5	0.180555555555556	0.178571428571429	0.00198412698412698	1	1	-	21	3	10	2	0.125	0.166666666666667	-0.0416666666666667	1	1	-	49	5	69	14	0.0925925925925926	0.168674698795181	-0.0760821062025881	0.311756608701837	0.755675957805867	-	62	9	32
790539	A	C	NA	NA	0.0962693920128932	0.999063698075695	0	10	0	6	1	1	NA	NA	NA	NA	0	35	4	50	1	0.925925925925926	NA	NA	NA	NA	4	16	0	10	0.8	1	-0.2	0.272030651340996	0.836415526133233	-	2	32	8	73	0.941176470588235	0.901234567901235	0.0399419026870007	0.720853849096836	1	-	7	45	0
793125	C	T	male4_44496	male4_44496.p1	0.575205130100532	0.516336600493466	11	15	5	1	0.576923076923077	0.166666666666667	0.41025641025641	0.171919416635768	0.898124983546812	-	21	1	37	0	0.0454545454545455	0	0.0454545454545455	0.372881355932203	0.997444105130932	-	11	0	8	0	0	0	NA	NA	NA	NA	46	0	55	0	0	0	NA	NA	NA	NA	58	0	33
794099	A	C	juvenile6_25767	juvenile6_25767.p1	0.125681000827322	0.999063698075695	16	9	13	3	0.36	0.1875	0.1725	0.305403140716014	0.998845158292959	-	19	5	37	4	0.208333333333333	0.0975609756097561	0.110772357723577	0.272093409954131	0.941342988360177	-	9	2	10	3	0.181818181818182	0.230769230769231	-0.048951048951049	1	1	-	42	6	65	9	0.125	0.121621621621622	0.00337837837837837	1	1	-	29	5	61
794116	C	T	NA	NA	0.221079923719284	NA	13	0	14	0	0	0	NA	NA	NA	NA	38	0	36	2	0	0.0526315789473684	NA	NA	NA	NA	19	6	13	0	0.24	0	0.24	0.076427156922513	0.530429786371596	-	37	0	70	0	0	0	NA	NA	NA	NA	40	1	38
795536	A	G	male3_18617	male3_18617.p1	0.217122367000486	0.160059142407106	14	4	8	0	0.222222222222222	0	0.222222222222222	0.276789297658863	0.994562565468505	-	20	6	20	6	0.230769230769231	0.230769230769231	0	1	1	-	2	9	7	7	0.818181818181818	0.5	0.318181818181818	0.207715708709113	0.766992579268794	-	23	15	55	23	0.394736842105263	0.294871794871795	0.0998650472334683	0.298990753548598	0.744593417051573	-	38	13	22
796999	A	G	male3_44636	NA	0.135734967481495	0.999063698075695	7	21	3	8	0.75	0.727272727272727	0.0227272727272727	1	1	-	1	31	0	24	0.96875	1	-0.03125	1	1	-	4	13	1	11	0.764705882352941	0.916666666666667	-0.151960784313726	0.370131783924887	0.899628425722942	-	6	66	0	48	0.916666666666667	1	-0.0833333333333334	0.0798841066795823	0.443546537841487	-	2	41	0
798132	G	T	juvenile3_21602	juvenile3_21602.p1	0.135471432158972	NA	23	5	2	4	0.178571428571429	0.666666666666667	-0.488095238095238	0.0305107279032556	0.546005152307827	-	45	0	20	0	0	0	NA	NA	NA	NA	25	0	8	0	0	0	NA	NA	NA	NA	67	0	74	2	0	0.0263157894736842	NA	NA	NA	NA	61	0	16
798331	G	T	juvenile6_29630	juvenile6_29630.p1	0.121969930497762	0.500148104326423	2	10	2	7	0.833333333333333	0.777777777777778	0.0555555555555556	1	1	-	5	19	12	18	0.791666666666667	0.6	0.191666666666667	0.153416453948853	0.843401338512311	-	1	9	0	5	0.9	1	-0.1	1	1	-	7	42	19	86	0.857142857142857	0.819047619047619	0.0380952380952381	0.648602932496812	0.969061571220107	-	10	27	4
798990	C	T	NA	NA	0.0937456044912981	0.999063698075695	17	0	12	2	0	0.142857142857143	NA	NA	NA	NA	28	5	34	14	0.151515151515152	0.291666666666667	-0.140151515151515	0.186101126285504	0.880807819252721	-	9	0	16	1	0	0.0588235294117647	NA	NA	NA	NA	38	1	96	3	0.0256410256410256	0.0303030303030303	-0.00466200466200466	1	1	-	37	7	22
799584	C	T	male6_26830	male6_26830.p1	0.0814092545395829	NA	3	31	0	16	0.911764705882353	1	-0.0882352941176471	0.542040816326531	1	-	0	34	0	14	1	1	NA	NA	NA	NA	1	29	0	9	0.966666666666667	1	-0.0333333333333333	1	1	-	1	82	2	47	0.987951807228916	0.959183673469388	0.0287681337595279	0.554937810281322	0.920943108273651	-	0	49	0
801155	C	T	juvenile3_29051	juvenile3_29051.p1	0.0656530772903319	NA	37	2	24	0	0.0512820512820513	0	0.0512820512820513	0.52073732718894	1	-	45	0	27	0	0	0	NA	NA	NA	NA	57	0	9	0	0	0	NA	NA	NA	NA	58	3	81	3	0.0491803278688525	0.0357142857142857	0.0134660421545667	0.696242807857101	0.991394106297912	-	62	3	12
802550	A	G	male3_10827	NA	0.0698974720643542	0.999063698075695	28	2	13	0	0.0666666666666667	0	0.0666666666666667	1	1	-	45	2	33	3	0.0425531914893617	0.0833333333333333	-0.0407801418439716	0.648160409467447	1	-	11	0	15	0	0	0	NA	NA	NA	NA	74	16	74	8	0.177777777777778	0.0975609756097561	0.0802168021680217	0.185635971144698	0.622916263101607	-	60	11	38
803427	C	T	male2_37793	male2_37793.p1	0.121255073665444	NA	2	18	1	6	0.9	0.857142857142857	0.0428571428571429	1	1	-	0	18	3	40	1	0.930232558139535	NA	NA	NA	NA	0	8	0	18	1	1	NA	NA	NA	NA	1	35	6	64	0.972222222222222	0.914285714285714	0.057936507936508	0.418486266172801	0.839128145439564	-	5	22	3
803792	A	T	male2_45709	male2_45709.p2	0.106565116696158	0.999063698075695	0	34	0	19	1	1	NA	NA	NA	NA	3	45	2	34	0.9375	0.944444444444444	-0.00694444444444442	1	1	-	2	30	0	9	0.9375	1	-0.0625	1	1	-	1	63	0	62	0.984375	1	-0.015625	1	1	-	2	72	1
805143	C	G	juvenile6_21513	juvenile6_21513.p1	0.0437188266661106	0.999063698075695	20	1	7	0	0.0476190476190476	0	0.0476190476190476	1	1	-	33	4	26	2	0.108108108108108	0.0714285714285714	0.0366795366795367	0.691829719725013	1	-	23	2	17	0	0.08	0	0.08	0.506387921022068	1	-	55	4	63	6	0.0677966101694915	0.0869565217391304	-0.0191599115696389	0.751971399527565	1	-	50	5	30
805447	G	T	male4_44144	male4_44144.p2	0.134349754584656	0.999063698075695	22	0	22	0	0	0	NA	NA	NA	NA	24	0	32	4	0	0.111111111111111	NA	NA	NA	NA	26	3	5	2	0.103448275862069	0.285714285714286	-0.182266009852217	0.243983957219251	0.813952730969537	-	34	1	61	8	0.0285714285714286	0.115942028985507	-0.0873706004140787	0.26660207057639	0.712835097262263	-	33	3	44
805885	A	T	male6_24725	male6_24725.p2	0.0605164629915433	0.999063698075695	1	25	2	4	0.961538461538462	0.666666666666667	0.294871794871795	0.0826612903225806	0.750132268957253	-	4	45	2	30	0.918367346938776	0.9375	-0.0191326530612245	1	1	-	5	27	0	9	0.84375	1	-0.15625	0.568133355039645	1	-	1	50	6	113	0.980392156862745	0.949579831932773	0.030812324929972	0.675859814722187	0.982850347867437	-	6	32	3
808007	A	G	juvenile4_41793	juvenile4_41793.p1	0.15673540322928	0.087711797856017	9	18	2	17	0.666666666666667	0.894736842105263	-0.228070175438597	0.09226191468047	0.78146381763575	-	10	17	3	43	0.62962962962963	0.934782608695652	-0.305152979066023	0.0028299623383693	0.267975378883796	-	2	11	3	8	0.846153846153846	0.727272727272727	0.118881118881119	0.62991718426501	1	-	15	45	20	94	0.75	0.824561403508772	-0.0745614035087719	0.31968353494508	0.763386023478584	-	8	40	14
808253	A	G	juvenile6_26854	juvenile6_26854.p1	0.144042298135	0.917158893033949	3	16	1	6	0.842105263157895	0.857142857142857	-0.0150375939849624	1	1	-	2	19	5	46	0.904761904761905	0.901960784313726	0.00280112044817926	1	1	-	4	8	0	7	0.666666666666667	1	-0.333333333333333	0.245098039215686	0.814883973786999	-	1	31	7	92	0.96875	0.929292929292929	0.0394570707070707	0.678704156081188	0.983996817312082	-	6	34	4
809516	A	G	juvenile6_25680	juvenile6_25680.p1	0.0981085711631193	0.999063698075695	6	13	4	5	0.684210526315789	0.555555555555556	0.128654970760234	0.677470355731225	1	-	5	42	0	30	0.893617021276596	1	-0.106382978723404	0.150040882557105	0.840864231494098	-	2	35	0	21	0.945945945945946	1	-0.0540540540540541	0.52994555353902	1	-	11	89	5	96	0.89	0.95049504950495	-0.0604950495049504	0.126352715466176	0.534071157590154	-	1	65	3
809798	C	G	juvenile6_25472	juvenile6_25472.p1	0.226364558321359	0.674285905049493	0	12	1	9	1	0.9	NA	NA	NA	NA	1	23	1	59	0.958333333333333	0.983333333333333	-0.0249999999999999	0.492254733218589	1	-	0	10	0	15	1	1	NA	NA	NA	NA	7	41	9	92	0.854166666666667	0.910891089108911	-0.0567244224422443	0.395546534573139	0.824427338054201	-	1	40	3
810142	A	T	male3_20407	male3_20407.p1	0.0724309288918284	0.999063698075695	1	33	0	6	0.970588235294118	1	-0.0294117647058824	1	1	-	5	39	3	28	0.886363636363636	0.903225806451613	-0.0168621700879765	1	1	-	0	18	0	6	1	1	NA	NA	NA	NA	6	53	8	84	0.898305084745763	0.91304347826087	-0.0147383935151068	0.779683165923096	1	-	7	43	3
810240	C	G	juvenile3_27118	juvenile3_27118.p2	0.0768130483977712	0.999063698075695	21	1	17	0	0.0454545454545455	0	0.0454545454545455	1	1	-	29	0	31	2	0	0.0606060606060606	NA	NA	NA	NA	27	0	5	1	0	0.166666666666667	NA	NA	NA	NA	50	4	78	2	0.0740740740740741	0.025	0.0490740740740741	0.219933932249377	0.664314030087752	-	36	4	24
810856	A	G	juvenile6_23731	juvenile6_23731.p1	0.0223676586832571	0.999063698075695	10	16	1	18	0.615384615384615	0.947368421052632	-0.331983805668016	0.0139055269514714	0.409375231629232	-	5	22	4	26	0.814814814814815	0.866666666666667	-0.0518518518518519	0.722004031367896	1	-	12	23	0	12	0.657142857142857	1	-0.342857142857143	0.0214148925536144	0.352347331726172	-	13	31	18	78	0.704545454545455	0.8125	-0.107954545454545	0.189015837259088	0.625765460579932	-	9	23	8
810905	G	T	juvenile2_24601	juvenile2_24601.p3	0.207043475695939	0.79731372989809	21	3	24	0	0.125	0	0.125	0.234042553191489	0.97877204935736	-	39	2	42	0	0.0487804878048781	0	0.0487804878048781	0.240963855421687	0.917828051532751	-	13	0	25	0	0	0	NA	NA	NA	NA	57	6	77	3	0.0952380952380952	0.0375	0.0577380952380952	0.182421402348676	0.619667114151821	-	52	0	54
811710	C	T	juvenile6_21256	juvenile6_21256.p1	0.0542120771595535	0.68983469302622	6	27	5	7	0.818181818181818	0.583333333333333	0.234848484848485	0.130559502294285	0.858722282808431	-	3	31	17	38	0.911764705882353	0.690909090909091	0.220855614973262	0.0185417171091815	0.534015658285262	-	6	29	0	7	0.828571428571429	1	-0.171428571428571	0.56680962585969	1	-	21	46	26	77	0.686567164179104	0.747572815533981	-0.0610056513548761	0.387331358846844	0.816999945818764	-	11	46	12
812285	C	T	male3_25293	male3_25293.p1	0.0685149270244855	0.999063698075695	11	1	5	4	0.0833333333333333	0.444444444444444	-0.361111111111111	0.119416187527643	0.847003153317199	-	15	2	21	6	0.117647058823529	0.222222222222222	-0.104575163398693	0.454584623405712	1	-	18	3	4	5	0.142857142857143	0.555555555555556	-0.412698412698413	0.0317764194825664	0.398467955432735	-	48	11	84	21	0.186440677966102	0.2	-0.0135593220338983	1	1	-	45	2	51
812335	G	T	male3_22785	male3_22785.p2	0.0849925637207239	NA	0	26	0	11	1	1	NA	NA	NA	NA	1	36	4	17	0.972972972972973	0.80952380952381	0.163449163449163	0.0527690700104494	0.681502685510131	-	1	14	4	3	0.933333333333333	0.428571428571429	0.504761904761905	0.0207336523125997	0.348990836003823	-	6	38	4	50	0.863636363636364	0.925925925925926	-0.0622895622895623	0.336973413457534	0.779799943005713	-	0	32	0
813200	G	T	male2_37115	male2_37115.p1	0.0317338550562124	0.999063698075695	4	23	0	13	0.851851851851852	1	-0.148148148148148	0.284352773826458	0.994562565468505	-	4	33	9	27	0.891891891891892	0.75	0.141891891891892	0.136053738148602	0.828914216795994	-	2	9	2	5	0.818181818181818	0.714285714285714	0.103896103896104	1	1	-	8	62	11	50	0.885714285714286	0.819672131147541	0.0660421545667447	0.326414357822662	0.770414318515583	-	7	42	9
813910	A	G	juvenile6_28248	juvenile6_28248.p1	0.219387707220547	0.999063698075695	16	0	10	0	0	0	NA	NA	NA	NA	28	1	23	5	0.0344827586206897	0.178571428571429	-0.144088669950739	0.102013180464025	0.786969834303785	-	16	8	7	4	0.333333333333333	0.363636363636364	-0.0303030303030303	1	1	-	46	4	91	5	0.08	0.0520833333333333	0.0279166666666667	0.492651888926889	0.883458647235217	-	43	2	28
814020	A	T	male2_41980	male2_41980.p1	0.0627125554344899	0.999063698075695	15	1	18	1	0.0625	0.0526315789473684	0.00986842105263158	1	1	-	32	5	21	0	0.135135135135135	0	0.135135135135135	0.147899136556124	0.840864231494098	-	19	0	4	1	0	0.2	NA	NA	NA	NA	54	3	47	11	0.0526315789473684	0.189655172413793	-0.137023593466425	0.0429471442159884	0.346183727993069	-	66	8	18
814143	C	T	male4_23872	male4_23872.p1	0.270280809115563	0.0790668488852983	1	12	0	7	0.923076923076923	1	-0.0769230769230769	1	1	-	10	34	6	21	0.772727272727273	0.777777777777778	-0.00505050505050508	1	1	-	5	2	2	16	0.285714285714286	0.888888888888889	-0.603174603174603	0.00694820054087787	0.221184383884612	-	8	47	22	87	0.854545454545454	0.798165137614679	0.0563803169307756	0.521381526247973	0.897032088670787	-	11	38	3
814267	C	T	juvenile6_20090	NA	0.0405218155180491	0.999063698075695	34	3	12	2	0.0810810810810811	0.142857142857143	-0.0617760617760618	0.606382978723404	1	-	32	5	52	4	0.135135135135135	0.0714285714285714	0.0637065637065637	0.475420360236362	1	-	21	0	10	0	0	0	NA	NA	NA	NA	87	6	72	1	0.0645161290322581	0.0136986301369863	0.0508174988952718	0.136211018309996	0.551951595714775	-	47	5	60
815466	A	C	juvenile4_45102	juvenile4_45102.p1	0.231292132572077	0.999063698075695	0	27	0	28	1	1	NA	NA	NA	NA	2	33	5	27	0.942857142857143	0.84375	0.0991071428571428	0.245578538580741	0.920316645772018	-	7	13	4	10	0.65	0.714285714285714	-0.0642857142857143	1	1	-	8	71	8	118	0.89873417721519	0.936507936507937	-0.0377737592927466	0.423272738141723	0.841883595496887	-	1	52	2
815757	A	G	male4_45008	male4_45008.p1	0.321200293859638	0.526897387199365	18	12	10	18	0.4	0.642857142857143	-0.242857142857143	0.0735952865910116	0.718868767919494	-	2	37	1	52	0.948717948717949	0.981132075471698	-0.0324141267537494	0.572049689440994	1	-	2	42	1	10	0.954545454545455	0.909090909090909	0.0454545454545455	0.49517819706499	1	-	5	49	4	78	0.907407407407407	0.951219512195122	-0.0438121047877145	0.482686495481324	0.878099725644777	-	2	59	4
815915	A	G	male3_24060	male3_24060.p1	0.129293530124729	0.999063698075695	4	17	4	6	0.80952380952381	0.6	0.20952380952381	0.380918969795499	1	-	1	38	1	33	0.974358974358974	0.970588235294118	0.0037707390648567	1	1	-	0	15	0	17	1	1	NA	NA	NA	NA	2	52	0	129	0.962962962962963	1	-0.0370370370370371	0.0859304629796433	0.458792095108484	-	1	44	2
816583	C	T	male2_32085	male2_32085.p1	0.0952512723236257	0.999063698075695	26	10	5	1	0.277777777777778	0.166666666666667	0.111111111111111	1	1	-	26	2	27	4	0.0714285714285714	0.129032258064516	-0.0576036866359447	0.6731814126997	1	-	34	4	21	1	0.105263157894737	0.0454545454545455	0.0598086124401914	0.643191116306254	1	-	58	2	28	1	0.0333333333333333	0.0344827586206897	-0.00114942528735632	1	1	-	43	3	22
818687	C	T	juvenile3_18933	juvenile3_18933.p1	0.18733656307633	NA	7	28	13	14	0.8	0.518518518518518	0.281481481481482	0.02824685524879	0.532993854034683	-	0	38	0	29	1	1	NA	NA	NA	NA	0	22	0	11	1	1	NA	NA	NA	NA	0	62	0	54	1	1	NA	NA	NA	NA	1	62	0
820694	C	T	male3_23073	male3_23073.p1	0.038767481074706	0.999063698075695	1	39	0	23	0.975	1	-0.025	1	1	-	5	52	3	33	0.912280701754386	0.916666666666667	-0.00438596491228072	1	1	-	3	32	1	11	0.914285714285714	0.916666666666667	-0.00238095238095237	1	1	-	8	55	5	76	0.873015873015873	0.938271604938272	-0.0652557319223985	0.242207773351918	0.688125157184274	-	0	52	6
822036	A	G	juvenile3_31316	juvenile3_31316.p4	0.0994446014584172	NA	0	30	0	8	1	1	NA	NA	NA	NA	2	61	1	24	0.968253968253968	0.96	0.00825396825396829	1	1	-	8	48	8	10	0.857142857142857	0.555555555555556	0.301587301587302	0.0173403929327182	0.325378934606175	-	0	69	5	54	1	0.915254237288136	NA	NA	NA	NA	2	85	2
822353	A	C	juvenile3_77267	juvenile3_77267.p1	0.0206769757056709	0.999063698075695	6	15	2	13	0.714285714285714	0.866666666666667	-0.152380952380952	0.424054058877065	1	-	5	19	10	20	0.791666666666667	0.666666666666667	0.125	0.370410042867224	0.995236592095145	-	3	12	0	9	0.8	1	-0.2	0.266304347826087	0.836415526133233	-	6	18	13	60	0.75	0.821917808219178	-0.071917808219178	0.553650364152904	0.920630278527343	-	5	27	5
822735	A	G	juvenile2_24881	juvenile2_24881.p1	0.183394590575557	0.999063698075695	0	33	0	14	1	1	NA	NA	NA	NA	0	30	0	5	1	1	NA	NA	NA	NA	7	21	4	2	0.75	0.333333333333333	0.416666666666667	0.0703232349669568	0.518028936368857	-	6	64	2	54	0.914285714285714	0.964285714285714	-0.05	0.29823383256668	0.744232609644409	-	1	63	0
822769	A	C	male6_21836	male6_21836.p2	0.0524114116716917	NA	35	1	23	0	0.0277777777777778	0	0.0277777777777778	1	1	-	36	3	47	1	0.0769230769230769	0.0208333333333333	0.0560897435897436	0.321445081641317	0.960255946961094	-	11	0	18	0	0	0	NA	NA	NA	NA	51	6	78	16	0.105263157894737	0.170212765957447	-0.06494960806271	0.344812989120576	0.785542616760693	-	52	5	26
823521	A	G	male3_70743	NA	0.12469350497055	0.737225850340571	0	15	0	11	1	1	NA	NA	NA	NA	0	22	2	26	1	0.928571428571429	NA	NA	NA	NA	4	21	0	8	0.84	1	-0.16	0.550342130987292	1	-	5	20	8	47	0.8	0.854545454545454	-0.0545454545454545	0.531295868891983	0.903107475575449	-	0	19	2
824281	A	C	juvenile3_25252	juvenile3_25252.p5	0.0658338533066607	0.999063698075695	0	21	0	25	1	1	NA	NA	NA	NA	5	27	18	40	0.84375	0.689655172413793	0.154094827586207	0.13424275156269	0.827342450334199	-	2	23	3	19	0.92	0.863636363636364	0.0563636363636364	0.653636813458684	1	-	3	53	24	60	0.946428571428571	0.714285714285714	0.232142857142857	0.000443047284549352	0.0404984679779566	*	9	44	6
826932	C	T	male4_44004	male4_44004.p1	0.122097916332649	0.438551409370903	3	34	1	9	0.918918918918919	0.9	0.0189189189189189	1	1	-	10	29	0	30	0.743589743589744	1	-0.256410256410256	0.0035989778723134	0.287329549389601	-	4	37	6	6	0.902439024390244	0.5	0.402439024390244	0.00525312388757364	0.195724708295737	-	4	54	9	78	0.931034482758621	0.896551724137931	0.0344827586206896	0.563694851982023	0.924800346464911	-	4	55	14
827243	A	T	male3_28295	male3_28295.p1	0.0186872769943453	0.999063698075695	17	2	13	2	0.105263157894737	0.133333333333333	-0.0280701754385965	1	1	-	28	5	19	6	0.151515151515152	0.24	-0.0884848484848485	0.504214671889686	1	-	21	3	7	2	0.125	0.222222222222222	-0.0972222222222222	0.597052280311457	1	-	56	10	56	10	0.151515151515152	0.151515151515152	0	1	1	-	45	3	43
827652	C	G	juvenile3_31945	juvenile3_31945.p1	0.0565359273401516	0.999063698075695	1	19	0	6	0.95	1	-0.05	1	1	-	9	30	3	28	0.769230769230769	0.903225806451613	-0.133995037220844	0.204293358952515	0.892324160115536	-	1	16	5	13	0.941176470588235	0.722222222222222	0.218954248366013	0.17741935483871	0.710186232858678	-	13	36	16	68	0.73469387755102	0.80952380952381	-0.0748299319727891	0.384771579485354	0.815216740486479	-	7	42	4
828592	A	C	male6_69903	male6_69903.p1	0.0986615569777976	0.999063698075695	0	14	0	13	1	1	NA	NA	NA	NA	4	28	2	13	0.875	0.866666666666667	0.0083333333333333	1	1	-	0	20	0	6	1	1	NA	NA	NA	NA	4	52	4	73	0.928571428571429	0.948051948051948	-0.0194805194805194	0.720463516293349	1	-	3	34	1
830313	C	T	male3_9753	male3_9753.p1	0.125925925925926	NA	0	19	2	17	1	0.894736842105263	NA	NA	NA	NA	0	26	0	44	1	1	NA	NA	NA	NA	2	10	0	14	0.833333333333333	1	-0.166666666666667	0.203076923076923	0.758663942604647	-	0	36	2	81	1	0.975903614457831	NA	NA	NA	NA	4	35	0
830934	A	C	juvenile3_23845	juvenile3_23845.p1	0.0825467799942051	0.999063698075695	0	17	0	21	1	1	NA	NA	NA	NA	1	21	4	16	0.954545454545455	0.8	0.154545454545455	0.174484052532833	0.866975377043817	-	7	28	4	16	0.8	0.8	0	1	1	-	4	41	4	84	0.911111111111111	0.954545454545455	-0.0434343434343435	0.442436484310494	0.854373156240363	-	1	31	0
831712	A	G	juvenile3_31663	juvenile3_31663.p1	0.0333545613252315	0.999063698075695	17	2	10	1	0.105263157894737	0.0909090909090909	0.0143540669856459	1	1	-	23	8	27	12	0.258064516129032	0.307692307692308	-0.0496277915632755	0.791274680934728	1	-	17	5	21	3	0.227272727272727	0.125	0.102272727272727	0.451255872129383	0.984139158628324	-	53	14	60	14	0.208955223880597	0.189189189189189	0.0197660346914078	0.834145707698896	1	-	33	11	49
832142	A	T	male6_27231	male6_27231.p2	0.154092393518213	0.520904397726847	9	1	15	0	0.1	0	0.1	0.4	1	-	14	3	28	4	0.176470588235294	0.125	0.0514705882352941	0.681176370116413	1	-	14	4	6	1	0.222222222222222	0.142857142857143	0.0793650793650794	1	1	-	34	3	95	9	0.0810810810810811	0.0865384615384615	-0.00545738045738045	1	1	-	37	4	42
832407	A	C	juvenile2_22131	juvenile2_22131.p1	0.484857430359275	0.0635303414509524	21	2	10	1	0.0869565217391304	0.0909090909090909	-0.00395256916996048	1	1	-	25	7	17	5	0.21875	0.227272727272727	-0.00852272727272727	1	1	-	4	12	12	4	0.75	0.25	0.5	0.0121137107800173	0.281078365861144	-	29	6	118	14	0.171428571428571	0.106060606060606	0.0653679653679654	0.377476872560462	0.810371097144633	-	51	1	22
832602	A	G	male6_29822	male6_29822.p1	0.0713989149069452	0.900132821918805	25	0	17	0	0	0	NA	NA	NA	NA	42	0	27	1	0	0.0357142857142857	NA	NA	NA	NA	22	3	19	4	0.12	0.173913043478261	-0.0539130434782609	0.69572956182308	1	-	54	12	58	3	0.181818181818182	0.0491803278688525	0.132637853949329	0.0269924013664477	0.28938007504827	-	31	7	32
834473	C	T	male2_99532	NA	0.128665599959261	0.931988751053396	4	20	2	23	0.833333333333333	0.92	-0.0866666666666667	0.417426545086119	1	-	1	30	6	31	0.967741935483871	0.837837837837838	0.129904097646033	0.11577332895375	0.809621625728018	-	7	16	0	5	0.695652173913043	1	-0.304347826086957	0.289529914529915	0.836415526133233	-	5	50	9	56	0.909090909090909	0.861538461538462	0.0475524475524475	0.570372794592923	0.927628582976365	-	8	40	13
835463	C	T	juvenile3_29713	juvenile3_29713.p1	0.0936035790986134	0.999063698075695	10	20	4	13	0.666666666666667	0.764705882352941	-0.0980392156862745	0.52884127891226	1	-	6	31	0	35	0.837837837837838	1	-0.162162162162162	0.025268635390104	0.563058291835932	-	0	24	0	5	1	1	NA	NA	NA	NA	3	42	4	58	0.933333333333333	0.935483870967742	-0.00215053763440853	1	1	-	6	47	4
837680	A	G	male3_24567	male3_24567.p1	0.148566934157406	0.987692490789571	16	7	11	0	0.304347826086957	0	0.304347826086957	0.0693356180069358	0.709337901747681	-	31	6	24	0	0.162162162162162	0	0.162162162162162	0.0726159565396518	0.73595508094664	-	22	0	12	2	0	0.142857142857143	NA	NA	NA	NA	38	3	89	4	0.0731707317073171	0.043010752688172	0.030159979019145	0.437211496036475	0.852115597365575	-	49	10	26
838116	A	G	juvenile2_26457	juvenile2_26457.p1	0.071318245021717	0.999063698075695	1	10	2	20	0.909090909090909	0.909090909090909	0	1	1	-	5	20	4	22	0.8	0.846153846153846	-0.0461538461538461	0.726485349211431	1	-	0	9	1	13	1	0.928571428571429	NA	NA	NA	NA	7	30	8	68	0.810810810810811	0.894736842105263	-0.0839260312944523	0.244971367110148	0.688915408620018	-	4	31	1
838995	C	T	juvenile2_28952	juvenile2_28952.p1	0.09370628319065	0.967601123359029	32	3	19	1	0.0857142857142857	0.05	0.0357142857142857	1	1	-	26	8	39	6	0.235294117647059	0.133333333333333	0.101960784313725	0.253711203299134	0.924762695528207	-	10	3	13	2	0.230769230769231	0.133333333333333	0.0974358974358975	0.638888888888889	1	-	48	11	42	12	0.186440677966102	0.222222222222222	-0.0357815442561205	0.648795803544125	0.969061571220107	-	43	11	23
839312	C	T	juvenile6_25454	juvenile6_25454.p1	0.0280062105713031	0.999063698075695	19	1	21	0	0.05	0	0.05	0.487804878048781	1	-	42	11	9	0	0.207547169811321	0	0.207547169811321	0.340844212217423	0.975475786458073	-	15	2	9	1	0.117647058823529	0.1	0.0176470588235294	1	1	-	36	8	49	5	0.181818181818182	0.0925925925925926	0.0892255892255892	0.238582059071588	0.686273598880728	-	35	3	22
839661	A	G	male2_39678	male2_39678.p1	0.0265918606263736	0.999063698075695	11	4	18	0	0.266666666666667	0	0.266666666666667	0.033357771260997	0.558255474801441	-	34	3	38	10	0.0810810810810811	0.208333333333333	-0.127252252252252	0.135257931790062	0.827342450334199	-	18	4	14	6	0.181818181818182	0.3	-0.118181818181818	0.476852086608184	1	-	41	11	66	11	0.211538461538462	0.142857142857143	0.0686813186813187	0.345547282723944	0.786072196407175	-	33	7	27
840880	A	G	juvenile6_28937	juvenile6_28937.p1	0.0442091753242897	NA	0	37	0	15	1	1	NA	NA	NA	NA	3	59	0	25	0.951612903225806	1	-0.0483870967741935	0.553988395679041	1	-	1	22	0	20	0.956521739130435	1	-0.0434782608695652	1	1	-	6	51	0	51	0.894736842105263	1	-0.105263157894737	0.0283753197795515	0.293340124411292	-	1	53	0
840951	A	T	juvenile6_19811	NA	0.112633823781806	0.774925692145297	1	6	1	10	0.857142857142857	0.909090909090909	-0.051948051948052	1	1	-	6	13	5	19	0.684210526315789	0.791666666666667	-0.107456140350877	0.494683728376298	1	-	1	12	0	8	0.923076923076923	1	-0.0769230769230769	1	1	-	10	28	13	59	0.736842105263158	0.819444444444444	-0.0826023391812866	0.332362878763509	0.77605591717044	-	13	24	6
840972	C	T	juvenile3_27491	juvenile3_27491.p1	0.0754688145950463	0.999063698075695	16	0	11	1	0	0.0833333333333333	NA	NA	NA	NA	27	5	40	4	0.15625	0.0909090909090909	0.0653409090909091	0.480118805804186	1	-	14	4	7	3	0.222222222222222	0.3	-0.0777777777777778	0.674369109151718	1	-	52	1	74	3	0.0188679245283019	0.038961038961039	-0.0200931144327371	0.645032960996154	0.969061571220107	-	39	2	29
841109	A	G	juvenile4_27609	juvenile4_27609.p1	0.205246099439729	0.00951516694762605	9	13	6	9	0.590909090909091	0.6	-0.00909090909090904	1	1	-	11	12	21	26	0.521739130434783	0.553191489361702	-0.0314523589269196	1	1	-	4	14	5	16	0.777777777777778	0.761904761904762	0.0158730158730159	1	1	-	16	23	22	48	0.58974358974359	0.685714285714286	-0.095970695970696	0.402019988768838	0.827798203960129	-	9	31	26
841236	C	T	juvenile6_24115	juvenile6_24115.p1	0.0609941034131722	0.999063698075695	29	3	12	0	0.09375	0	0.09375	0.550588945937783	1	-	34	2	22	2	0.0555555555555556	0.0833333333333333	-0.0277777777777778	1	1	-	29	2	7	0	0.0645161290322581	0	0.0645161290322581	1	1	-	43	8	38	2	0.156862745098039	0.05	0.106862745098039	0.176172709882337	0.610465232127694	-	50	1	15
841675	A	G	juvenile4_39979	juvenile4_39979.p1	0.198848026545261	0.268410564560447	0	20	2	25	1	0.925925925925926	NA	NA	NA	NA	7	23	11	23	0.766666666666667	0.676470588235294	0.0901960784313726	0.578555715342403	1	-	0	18	3	14	1	0.823529411764706	NA	NA	NA	NA	2	25	9	59	0.925925925925926	0.867647058823529	0.0582788671023965	0.72309635305627	1	-	9	22	7
841869	A	G	male3_21592	male3_21592.p1	0.218185193006261	0.463387282112769	3	4	7	0	0.571428571428571	0	0.571428571428571	0.0699300699300699	0.711097738690174	-	21	7	7	4	0.25	0.363636363636364	-0.113636363636364	0.694021374263783	1	-	16	1	9	1	0.0588235294117647	0.1	-0.0411764705882353	1	1	-	54	8	49	15	0.129032258064516	0.234375	-0.105342741935484	0.16703797938813	0.596994071920947	-	26	5	23
843117	A	C	male6_686	male6_686.p1	0.111415347392754	0.667002632120099	7	1	7	0	0.125	0	0.125	1	1	-	28	10	37	8	0.263157894736842	0.177777777777778	0.0853801169590643	0.426428360358178	1	-	22	23	7	4	0.511111111111111	0.363636363636364	0.147474747474747	0.506380532943808	1	-	48	10	33	26	0.172413793103448	0.440677966101695	-0.268264172998247	0.00244770761479468	0.0968623628022097	.	56	8	33
845183	C	G	male2_43339	male2_43339.p1	0.0670541835840128	0.837265028510836	7	12	2	5	0.631578947368421	0.714285714285714	-0.0827067669172933	1	1	-	7	28	5	23	0.8	0.821428571428571	-0.0214285714285714	1	1	-	9	25	2	11	0.735294117647059	0.846153846153846	-0.110859728506787	0.701864011714781	1	-	12	35	33	86	0.74468085106383	0.722689075630252	0.0219917754335777	0.84794057449564	1	-	22	55	17
846043	A	T	male3_21367	male3_21367.p2	0.128589614087398	0.467906399847486	17	3	2	9	0.15	0.818181818181818	-0.668181818181818	0.000459252826617531	0.0928974642400966	.	37	4	25	7	0.0975609756097561	0.21875	-0.121189024390244	0.194341694560399	0.884614753186296	-	26	5	8	2	0.161290322580645	0.2	-0.0387096774193549	1	1	-	58	13	59	15	0.183098591549296	0.202702702702703	-0.0196041111534069	0.834910605372215	1	-	40	3	52
846057	C	T	male3_64185	male3_64185.p1	0.0242458694626482	0.999063698075695	6	16	2	12	0.727272727272727	0.857142857142857	-0.12987012987013	0.44125244461893	1	-	34	39	6	12	0.534246575342466	0.666666666666667	-0.132420091324201	0.427937336353011	1	-	15	21	4	4	0.583333333333333	0.5	0.0833333333333334	0.709517537084185	1	-	34	63	26	61	0.649484536082474	0.701149425287356	-0.0516648892048821	0.529288216007807	0.902266351714385	-	36	35	6
846277	C	T	juvenile6_26129	juvenile6_26129.p2	0.0252729656037059	0.999063698075695	15	6	14	4	0.285714285714286	0.222222222222222	0.0634920634920635	0.725754628980436	1	-	38	7	27	10	0.155555555555556	0.27027027027027	-0.114714714714715	0.275058525078669	0.945064493290518	-	26	6	5	8	0.1875	0.615384615384615	-0.427884615384615	0.010741008720459	0.264086183242181	-	65	12	60	25	0.155844155844156	0.294117647058824	-0.138273491214668	0.0407186089309948	0.338654965342236	-	40	5	49
847147	C	T	juvenile2_25419	juvenile2_25419.p4	0.172059796557624	0.138817267592401	26	3	4	6	0.103448275862069	0.6	-0.496551724137931	0.00385708652461874	0.245657855908759	-	17	12	22	42	0.413793103448276	0.65625	-0.242456896551724	0.0408051657792049	0.647216942595425	-	10	20	3	2	0.666666666666667	0.4	0.266666666666667	0.337049335863378	0.854839414992678	-	22	33	24	40	0.6	0.625	-0.025	0.851052173656768	1	-	16	31	13
847434	A	G	juvenile6_29551	juvenile6_29551.p1	0.0244328152563079	0.999063698075695	12	5	16	0	0.294117647058824	0	0.294117647058824	0.0444770283479961	0.612071585429775	-	9	2	29	9	0.181818181818182	0.236842105263158	-0.0550239234449761	1	1	-	15	5	10	1	0.25	0.0909090909090909	0.159090909090909	0.382606640671157	0.914580945595721	-	32	11	67	11	0.255813953488372	0.141025641025641	0.114788312462731	0.142017087838109	0.561278423063527	-	20	5	23
847541	C	T	juvenile3_29374	juvenile3_29374.p1	0.169847517644618	0.999063698075695	0	23	0	25	1	1	NA	NA	NA	NA	1	30	9	23	0.967741935483871	0.71875	0.248991935483871	0.0127028906221957	0.472802909882625	-	4	12	0	5	0.75	1	-0.25	0.532163742690059	1	-	7	42	7	95	0.857142857142857	0.931372549019608	-0.0742296918767508	0.148060205680436	0.570461318063632	-	0	32	0
848581	A	T	male2_103773	NA	0.0599759196533144	0.999063698075695	17	2	7	1	0.105263157894737	0.125	-0.0197368421052632	1	1	-	19	2	44	1	0.0952380952380952	0.0222222222222222	0.073015873015873	0.235576923076923	0.917827588771473	-	7	0	11	0	0	0	NA	NA	NA	NA	48	4	85	1	0.0769230769230769	0.0116279069767442	0.0652951699463327	0.0667713830438764	0.412344963070565	-	45	7	44
849383	A	T	juvenile2_29785	juvenile2_29785.p4	0.0241571629243655	0.999063698075695	23	2	9	1	0.08	0.1	-0.02	1	1	-	25	3	19	4	0.107142857142857	0.173913043478261	-0.0667701863354037	0.686795994993742	1	-	19	5	5	0	0.208333333333333	0	0.208333333333333	0.552608311229001	1	-	40	7	31	7	0.148936170212766	0.184210526315789	-0.0352743561030235	0.771520618048171	1	-	44	11	17
851514	A	G	male6_29689	male6_29689.p1	0.0478658048884736	0.999063698075695	2	18	0	14	0.9	1	-0.1	0.500891265597148	1	-	3	28	4	30	0.903225806451613	0.882352941176471	0.0208728652751423	1	1	-	3	23	0	13	0.884615384615385	1	-0.115384615384615	0.537695590327169	1	-	10	53	4	71	0.841269841269841	0.946666666666667	-0.105396825396825	0.0502425092058989	0.371426897062945	-	4	44	6
851575	A	G	male6_27406	male6_27406.p2	0.189524075658996	0.999063698075695	31	0	14	0	0	0	NA	NA	NA	NA	51	0	9	0	0	0	NA	NA	NA	NA	16	6	7	2	0.272727272727273	0.222222222222222	0.0505050505050505	1	1	-	56	6	74	17	0.0967741935483871	0.186813186813187	-0.0900389932647997	0.167627352108509	0.597048486497227	-	58	2	20
851672	A	G	juvenile4_43432	juvenile4_43432.p2	0.00797573097479712	0.999063698075695	33	5	13	0	0.131578947368421	0	0.131578947368421	0.311382851012746	1	-	40	3	48	5	0.0697674418604651	0.0943396226415094	-0.0245721807810443	0.727471672182811	1	-	25	2	7	5	0.0740740740740741	0.416666666666667	-0.342592592592593	0.0197473014810476	0.342237746537252	-	59	5	44	8	0.078125	0.153846153846154	-0.0757211538461539	0.243302352576386	0.688245429954853	-	39	6	38
853068	C	T	male3_27344	male3_27344.p1	0.119236537294049	0.922754997663632	0	23	0	5	1	1	NA	NA	NA	NA	3	29	2	31	0.90625	0.939393939393939	-0.0331439393939394	0.672371344502492	1	-	5	12	2	9	0.705882352941177	0.818181818181818	-0.112299465240642	0.668338907469342	1	-	14	47	4	66	0.770491803278688	0.942857142857143	-0.172365339578454	0.00507116006957383	0.138534785232224	-	4	54	5
853555	G	T	juvenile6_28001	juvenile6_28001.p2	0.0387833322321075	0.999063698075695	1	64	1	11	0.984615384615385	0.916666666666667	0.067948717948718	0.289131920710868	0.994562565468505	-	7	79	0	31	0.918604651162791	1	-0.0813953488372093	0.187122807525985	0.880949094046592	-	6	44	0	6	0.88	1	-0.12	1	1	-	6	120	3	41	0.952380952380952	0.931818181818182	0.0205627705627706	0.696850011228133	0.991394106297912	-	5	119	0
855576	C	T	juvenile2_15489	juvenile2_15489.p1	0.304574422320923	0.529233219357377	15	0	5	0	0	0	NA	NA	NA	NA	31	2	15	3	0.0606060606060606	0.166666666666667	-0.106060606060606	0.331082220122092	0.967785730140471	-	11	0	6	4	0	0.4	NA	NA	NA	NA	59	2	85	10	0.0327868852459016	0.105263157894737	-0.0724762726488352	0.128182377783631	0.5365409205782	-	40	2	30
856131	C	T	male2_46769	NA	0.0675712692690077	NA	24	3	18	1	0.111111111111111	0.0526315789473684	0.0584795321637427	0.632190458681864	1	-	37	1	19	0	0.0263157894736842	0	0.0263157894736842	1	1	-	20	0	16	0	0	0	NA	NA	NA	NA	45	0	32	4	0	0.111111111111111	NA	NA	NA	NA	62	3	36
856294	A	G	juvenile4_41711	juvenile4_41711.p1	0.262158646213523	0.0381405254463974	18	11	21	1	0.379310344827586	0.0454545454545455	0.333855799373041	0.0069080651801565	0.309415528974057	-	9	29	4	10	0.763157894736842	0.714285714285714	0.0488721804511278	0.729021397129864	1	-	10	31	7	3	0.75609756097561	0.3	0.45609756097561	0.0102413273465056	0.2580956731977	-	16	62	38	77	0.794871794871795	0.669565217391304	0.12530657748049	0.0721559004757271	0.425837712287956	-	19	53	7
856539	G	T	juvenile6_28882	juvenile6_28882.p1	0.0870546800058436	NA	12	2	7	1	0.142857142857143	0.125	0.0178571428571428	1	1	-	22	1	23	5	0.0434782608695652	0.178571428571429	-0.135093167701863	0.20435365635616	0.892324160115536	-	12	0	7	0	0	0	NA	NA	NA	NA	46	5	87	9	0.0980392156862745	0.09375	0.00428921568627451	1	1	-	39	0	30
863714	A	G	juvenile4_44131	juvenile4_44131.p2	0.0671282582059178	0.999063698075695	31	0	19	3	0	0.136363636363636	NA	NA	NA	NA	44	6	32	2	0.12	0.0588235294117647	0.0611764705882353	0.464182254199997	1	-	26	0	10	0	0	0	NA	NA	NA	NA	69	4	88	4	0.0547945205479452	0.0434782608695652	0.01131625967838	0.733304517696471	1	-	38	4	37
864236	C	T	juvenile2_27039	juvenile2_27039.p1	0.0648329868021601	0.943592882022506	8	11	5	7	0.578947368421053	0.583333333333333	-0.00438596491228072	1	1	-	9	11	21	11	0.55	0.34375	0.20625	0.162393773718764	0.850419231780049	-	13	4	6	1	0.235294117647059	0.142857142857143	0.092436974789916	1	1	-	28	27	39	36	0.490909090909091	0.48	0.0109090909090909	1	1	-	14	22	39
866093	C	T	male3_22374	male3_22374.p1	0.10791075658588	0.18034009548818	5	17	2	7	0.772727272727273	0.777777777777778	-0.00505050505050508	1	1	-	19	22	8	7	0.536585365853659	0.466666666666667	0.0699186991869919	0.765489754853703	1	-	16	8	5	11	0.333333333333333	0.6875	-0.354166666666667	0.0514794215795328	0.465820972111635	-	24	29	24	56	0.547169811320755	0.7	-0.152830188679245	0.096811981354422	0.482521173293629	-	12	39	10
866581	C	T	juvenile3_31898	juvenile3_31898.p1	0.104491032244628	NA	5	31	5	15	0.861111111111111	0.75	0.111111111111111	0.467706348821219	1	-	2	33	1	23	0.942857142857143	0.958333333333333	-0.0154761904761905	1	1	-	0	20	0	12	1	1	NA	NA	NA	NA	0	48	0	105	1	1	NA	NA	NA	NA	0	42	4
866809	A	G	male4_77911	NA	0.0322583135944652	0.999063698075695	2	14	0	12	0.875	1	-0.125	0.492063492063492	1	-	2	13	5	46	0.866666666666667	0.901960784313726	-0.0352941176470588	0.653125882138309	1	-	1	14	0	5	0.933333333333333	1	-0.0666666666666667	1	1	-	8	37	3	100	0.822222222222222	0.970873786407767	-0.148651564185545	0.00337482912142644	0.114420387726028	-	1	33	8
866852	A	T	juvenile6_28160	juvenile6_28160.p1	0.0757943486792608	0.943892689216343	17	16	4	9	0.484848484848485	0.692307692307692	-0.207459207459207	0.325052505710475	1	-	38	12	24	3	0.24	0.111111111111111	0.128888888888889	0.233761354276054	0.917827588771473	-	22	5	2	4	0.185185185185185	0.666666666666667	-0.481481481481481	0.0342046718576196	0.407513966419243	-	36	18	38	18	0.333333333333333	0.321428571428571	0.0119047619047619	1	1	-	36	13	21
867587	C	T	male2_20983	male2_20983.p1	0.0641280646906734	0.999063698075695	2	30	0	13	0.9375	1	-0.0625	1	1	-	11	37	4	18	0.770833333333333	0.818181818181818	-0.0473484848484849	0.76126428024322	1	-	2	26	0	11	0.928571428571429	1	-0.0714285714285714	1	1	-	12	53	16	66	0.815384615384615	0.804878048780488	0.0105065666041275	1	1	-	6	39	2
868682	C	G	juvenile2_28057	juvenile2_28057.p1	0.0631136019597796	0.723163115919486	19	4	7	6	0.173913043478261	0.461538461538462	-0.287625418060201	0.119377116808904	0.847003153317199	-	26	8	30	4	0.235294117647059	0.117647058823529	0.117647058823529	0.340487403166942	0.975475786458073	-	13	0	11	0	0	0	NA	NA	NA	NA	44	14	83	9	0.241379310344828	0.0978260869565217	0.143553223388306	0.021201873100013	0.262155471441454	-	47	3	33
868964	A	G	male6_28685	male6_28685.p1	0.0275485417931034	0.999063698075695	23	4	9	0	0.148148148148148	0	0.148148148148148	0.553093964858671	1	-	42	5	31	11	0.106382978723404	0.261904761904762	-0.155521783181358	0.0952098195449557	0.776176214549692	-	28	2	25	0	0.0666666666666667	0	0.0666666666666667	0.494949494949495	1	-	38	10	85	10	0.208333333333333	0.105263157894737	0.103070175438597	0.124937977013849	0.531834397627957	-	32	7	29
869085	G	T	juvenile6_25462	juvenile6_25462.p2	0.0921772088118939	NA	0	31	0	17	1	1	NA	NA	NA	NA	1	34	0	39	0.971428571428571	1	-0.0285714285714286	0.472972972972973	1	-	3	20	0	22	0.869565217391304	1	-0.130434782608696	0.233333333333333	0.801919826515291	-	1	53	0	112	0.981481481481482	1	-0.0185185185185185	0.325301204819277	0.769130707069516	-	0	35	0
869572	C	T	juvenile2_22126	juvenile2_22126.p6	0.0713834832738401	0.999063698075695	16	2	7	4	0.111111111111111	0.363636363636364	-0.252525252525253	0.163849943160288	0.887005793016212	-	21	6	28	5	0.222222222222222	0.151515151515152	0.0707070707070707	0.520314132082402	1	-	11	1	10	1	0.0833333333333333	0.0909090909090909	-0.00757575757575758	1	1	-	32	4	46	5	0.111111111111111	0.0980392156862745	0.0130718954248366	1	1	-	39	4	31
870516	A	T	juvenile4_41587	juvenile4_41587.p1	0.0892641554992153	0.932591940085596	11	2	14	3	0.153846153846154	0.176470588235294	-0.0226244343891403	1	1	-	15	3	31	0	0.166666666666667	0	0.166666666666667	0.0442900564481112	0.660078592838054	-	12	1	6	0	0.0769230769230769	0	0.0769230769230769	1	1	-	23	0	117	1	0	0.00847457627118644	NA	NA	NA	NA	20	0	33
871797	A	G	male3_24817	male3_24817.p2	0.0390523355237851	0.999063698075695	0	14	3	21	1	0.875	NA	NA	NA	NA	5	27	3	56	0.84375	0.949152542372881	-0.105402542372881	0.123826171693492	0.816022013610379	-	2	30	0	18	0.9375	1	-0.0625	0.529795918367347	1	-	8	44	8	94	0.846153846153846	0.92156862745098	-0.0754147812971342	0.168254913391471	0.598018097807131	-	6	43	3
871834	A	G	juvenile6_28122	juvenile6_28122.p1	0.197196509391011	0.987551939707582	0	38	0	9	1	1	NA	NA	NA	NA	0	35	0	12	1	1	NA	NA	NA	NA	6	17	3	15	0.739130434782609	0.833333333333333	-0.0942028985507247	0.706100096343999	1	-	1	52	3	61	0.981132075471698	0.953125	0.0280070754716981	0.625282095794208	0.955144845230181	-	0	46	0
872678	C	G	male6_29874	male6_29874.p1	0.0263228847207762	0.999063698075695	1	10	2	26	0.909090909090909	0.928571428571429	-0.0194805194805195	1	1	-	1	32	7	31	0.96969696969697	0.815789473684211	0.153907496012759	0.0603051361277091	0.698927740679267	-	4	20	0	12	0.833333333333333	1	-0.166666666666667	0.278431372549019	0.836415526133233	-	9	43	9	43	0.826923076923077	0.826923076923077	0	1	1	-	6	59	7
874791	A	G	juvenile6_23256	juvenile6_23256.p1	0.143491954537951	NA	18	5	11	3	0.217391304347826	0.214285714285714	0.00310559006211181	1	1	-	47	3	20	1	0.06	0.0476190476190476	0.0123809523809524	1	1	-	30	0	5	0	0	0	NA	NA	NA	NA	61	3	94	0	0.046875	0	0.046875	0.0645997556422454	0.407297761209331	-	46	0	59
876809	C	T	male6_31254	male6_31254.p2	0.313432835820896	NA	14	6	5	5	0.3	0.5	-0.2	0.42527637280261	1	-	24	0	35	0	0	0	NA	NA	NA	NA	28	0	17	0	0	0	NA	NA	NA	NA	55	0	38	0	0	0	NA	NA	NA	NA	51	0	59
880027	A	G	juvenile4_37399	juvenile4_37399.p2	0.130348258706468	0.999063698075695	0	10	0	11	1	1	NA	NA	NA	NA	1	17	2	34	0.944444444444444	0.944444444444444	0	1	1	-	0	9	0	7	1	1	NA	NA	NA	NA	4	28	1	76	0.875	0.987012987012987	-0.112012987012987	0.0254244625429748	0.282080351496454	-	1	17	6
881298	G	T	juvenile2_27736	juvenile2_27736.p1	0.0517580359101001	0.999063698075695	3	28	1	15	0.903225806451613	0.9375	-0.0342741935483871	1	1	-	2	44	0	26	0.956521739130435	1	-0.0434782608695652	0.5320813771518	1	-	0	11	0	12	1	1	NA	NA	NA	NA	5	62	2	58	0.925373134328358	0.966666666666667	-0.0412935323383085	0.44504152449595	0.85573734427898	-	1	42	2
881456	C	T	juvenile2_29672	juvenile2_29672.p2	0.048051105586205	0.999063698075695	20	3	8	3	0.130434782608696	0.272727272727273	-0.142292490118577	0.362657855133155	1	-	26	7	16	5	0.212121212121212	0.238095238095238	-0.025974025974026	1	1	-	36	4	7	0	0.1	0	0.1	1	1	-	43	5	116	8	0.104166666666667	0.0645161290322581	0.0396505376344086	0.356064948937718	0.796989631913929	-	45	4	24
882796	A	T	juvenile2_22835	juvenile2_22835.p1	0.251049641077544	0.171436726893777	4	16	0	12	0.8	1	-0.2	0.270856507230256	0.994562565468505	-	3	41	3	15	0.931818181818182	0.833333333333333	0.0984848484848484	0.344150264925212	0.977464740653926	-	1	16	1	6	0.941176470588235	0.857142857142857	0.0840336134453782	0.507246376811594	1	-	5	57	6	58	0.919354838709677	0.90625	0.0131048387096774	1	1	-	10	35	2
882854	A	T	male3_28375	male3_28375.p1	0.238725884071581	0.602200321433228	0	7	3	2	1	0.4	NA	NA	NA	NA	4	26	4	8	0.866666666666667	0.666666666666667	0.2	0.195374725541606	0.885962349663282	-	8	7	1	11	0.466666666666667	0.916666666666667	-0.45	0.01917502787068	0.337142326272761	-	2	33	3	58	0.942857142857143	0.950819672131147	-0.00796252927400465	1	1	-	5	42	1
884073	A	C	male4_44661	NA	0.0379758473769866	0.999063698075695	15	14	10	1	0.482758620689655	0.0909090909090909	0.391849529780564	0.0302219899992795	0.544222679935043	-	19	13	29	6	0.40625	0.171428571428571	0.234821428571429	0.0561997183145507	0.683754469358185	-	26	8	4	7	0.235294117647059	0.636363636363636	-0.401069518716578	0.0255525101481456	0.372023525952807	-	34	25	61	45	0.423728813559322	0.424528301886792	-0.000799488327470455	1	1	-	29	18	37
884211	C	T	juvenile6_28213	juvenile6_28213.p1	0.0501782621254921	0.999063698075695	2	49	0	21	0.96078431372549	1	-0.0392156862745098	1	1	-	1	48	5	25	0.979591836734694	0.833333333333333	0.14625850340136	0.0272575040063381	0.574467277762627	-	6	30	2	17	0.833333333333333	0.894736842105263	-0.0614035087719298	0.699970972423803	1	-	6	64	7	74	0.914285714285714	0.91358024691358	0.000705467372134061	1	1	-	4	56	4
889001	C	T	male6_66531	NA	0.122690319911827	0.934226401037833	10	15	4	8	0.6	0.666666666666667	-0.0666666666666667	1	1	-	7	31	6	11	0.815789473684211	0.647058823529412	0.168730650154799	0.189838011969568	0.883560854814908	-	3	31	2	3	0.911764705882353	0.6	0.311764705882353	0.113973429762903	0.624686379464897	-	11	63	11	79	0.851351351351351	0.877777777777778	-0.0264264264264265	0.651252724880979	0.969495672749293	-	9	43	1
889905	C	T	juvenile4_38216	juvenile4_38216.p1	0.130584214133657	NA	0	25	0	11	1	1	NA	NA	NA	NA	0	24	3	41	1	0.931818181818182	NA	NA	NA	NA	0	9	0	19	1	1	NA	NA	NA	NA	6	59	16	112	0.907692307692308	0.875	0.0326923076923077	0.633961014580546	0.961124084250854	-	1	31	2
891127	C	T	male6_28994	male6_28994.p1	0.241938443605612	NA	35	0	15	0	0	0	NA	NA	NA	NA	38	1	17	1	0.0256410256410256	0.0555555555555556	-0.0299145299145299	0.535714285714286	1	-	17	6	9	0	0.260869565217391	0	0.260869565217391	0.14986559139785	0.679997788425601	-	51	0	48	0	0	0	NA	NA	NA	NA	43	0	29
891220	G	T	juvenile3_22706	juvenile3_22706.p3	0.0280560962348495	0.999063698075695	8	5	2	3	0.384615384615385	0.6	-0.215384615384615	0.607843137254902	1	-	15	9	27	2	0.375	0.0689655172413793	0.306034482758621	0.0145038347971369	0.496814678508197	-	26	9	6	1	0.257142857142857	0.142857142857143	0.114285714285714	1	1	-	23	16	41	10	0.41025641025641	0.196078431372549	0.214177978883861	0.0351269005936591	0.319487951246805	-	33	13	19
891613	C	T	juvenile2_28058	juvenile2_28058.p1	0.287411402309301	0.0061779058548492	1	32	2	14	0.96969696969697	0.875	0.0946969696969697	0.245332175423361	0.979160769817073	-	11	31	8	29	0.738095238095238	0.783783783783784	-0.0456885456885456	0.792886604647222	1	-	15	6	3	19	0.285714285714286	0.863636363636364	-0.577922077922078	0.000171985997921034	0.0451818315068598	*	11	49	18	52	0.816666666666667	0.742857142857143	0.0738095238095238	0.399014053185959	0.825962172403576	-	8	27	6
891634	C	T	juvenile4_39720	juvenile4_39720.p1	0.150629779071498	0.999063698075695	0	28	1	17	1	0.944444444444444	NA	NA	NA	NA	0	33	0	31	1	1	NA	NA	NA	NA	0	19	0	15	1	1	NA	NA	NA	NA	3	56	0	58	0.949152542372881	1	-0.0508474576271186	0.243589743589744	0.688245429954853	-	2	45	4
891676	C	T	male3_20637	male3_20637.p1	0.0605174296869727	0.999063698075695	0	14	1	19	1	0.95	NA	NA	NA	NA	2	19	4	49	0.904761904761905	0.924528301886792	-0.0197663971248877	1	1	-	1	19	0	8	0.95	1	-0.05	1	1	-	4	48	2	66	0.923076923076923	0.970588235294118	-0.0475113122171945	0.401152329404305	0.827596609401535	-	8	36	1
892092	C	T	juvenile3_20705	juvenile3_20705.p1	0.143975422697487	0.956660789802687	0	33	4	14	1	0.777777777777778	NA	NA	NA	NA	4	56	2	16	0.933333333333333	0.888888888888889	0.0444444444444445	0.617260636438719	1	-	0	33	1	5	1	0.833333333333333	NA	NA	NA	NA	9	79	4	32	0.897727272727273	0.888888888888889	0.00883838383838387	1	1	-	8	71	2
893542	C	T	male3_21293	male3_21293.p1	0.404735805695723	0.694687387995766	10	9	9	19	0.473684210526316	0.678571428571429	-0.204887218045113	0.227883843661913	0.978635863359234	-	2	46	0	19	0.958333333333333	1	-0.0416666666666666	1	1	-	1	13	0	13	0.928571428571429	1	-0.0714285714285714	1	1	-	0	61	0	37	1	1	NA	NA	NA	NA	3	49	0
894253	C	T	juvenile4_44131	juvenile4_44131.p2	0.0669625318149393	0.999063698075695	33	2	17	2	0.0571428571428571	0.105263157894737	-0.0481203007518797	0.606783852066871	1	-	58	2	29	4	0.0333333333333333	0.121212121212121	-0.0878787878787879	0.180834115640362	0.874781212991329	-	57	0	10	4	0	0.285714285714286	NA	NA	NA	NA	76	6	63	23	0.0731707317073171	0.267441860465116	-0.194271128757799	0.000945511855935218	0.0599656367508577	.	47	2	38
894427	A	G	juvenile4_41621	juvenile4_41621.p1	0.129535610180493	0.999063698075695	15	3	12	2	0.166666666666667	0.142857142857143	0.0238095238095238	1	1	-	42	0	28	3	0	0.0967741935483871	NA	NA	NA	NA	26	6	9	5	0.1875	0.357142857142857	-0.169642857142857	0.269134074607894	0.836415526133233	-	59	3	89	1	0.0483870967741935	0.0111111111111111	0.0372759856630824	0.304894720467109	0.748251412902867	-	48	0	17
894655	A	G	juvenile3_28763	juvenile3_28763.p1	0.0523888569167749	0.999063698075695	9	1	5	0	0.1	0	0.1	1	1	-	36	1	39	2	0.027027027027027	0.0487804878048781	-0.021753460777851	1	1	-	18	2	22	0	0.1	0	0.1	0.220673635307782	0.788124918559701	-	48	7	53	0	0.127272727272727	0	0.127272727272727	0.0128059395027002	0.212995227493187	-	27	4	21
896045	A	G	NA	NA	0.0269751926345479	0.999063698075695	3	29	0	5	0.90625	1	-0.09375	1	1	-	6	48	2	51	0.888888888888889	0.962264150943396	-0.0733752620545074	0.270222195071335	0.940340727232456	-	0	20	0	5	1	1	NA	NA	NA	NA	4	79	0	67	0.951807228915663	1	-0.0481927710843374	0.128532312616685	0.537203534965363	-	10	82	2
896046	G	T	NA	NA	0.0372534133492162	0.999063698075695	1	29	0	5	0.966666666666667	1	-0.0333333333333333	1	1	-	5	48	5	51	0.905660377358491	0.910714285714286	-0.00505390835579511	1	1	-	0	20	0	5	1	1	NA	NA	NA	NA	3	79	2	67	0.963414634146341	0.971014492753623	-0.00759985860728174	1	1	-	5	82	1
896752	C	T	juvenile2_30714	juvenile2_30714.p1	0.159058276957418	0.999063698075695	19	8	2	4	0.296296296296296	0.666666666666667	-0.37037037037037	0.158699059561128	0.880057021316586	-	28	4	41	2	0.125	0.0465116279069767	0.0784883720930233	0.392019300798001	1	-	22	0	15	0	0	0	NA	NA	NA	NA	57	5	39	2	0.0806451612903226	0.0487804878048781	0.0318646734854445	0.699869928873353	0.991655969389404	-	40	2	26
900883	C	T	male4_35055	male4_35055.p1	0.225806451612903	NA	7	25	2	26	0.78125	0.928571428571429	-0.147321428571429	0.154805031692767	0.879891353529013	-	0	34	0	11	1	1	NA	NA	NA	NA	0	29	0	7	1	1	NA	NA	NA	NA	0	61	0	98	1	1	NA	NA	NA	NA	0	70	0
905264	A	T	juvenile2_22589	juvenile2_22589.p1	0.290801792515015	NA	22	0	7	0	0	0	NA	NA	NA	NA	40	0	36	1	0	0.027027027027027	NA	NA	NA	NA	16	7	9	2	0.304347826086957	0.181818181818182	0.122529644268775	0.682443162085575	1	-	53	0	100	0	0	0	NA	NA	NA	NA	42	1	69
907693	C	T	male6_28357	male6_28357.p3	0.0145878847880426	0.999063698075695	3	15	3	12	0.833333333333333	0.8	0.0333333333333333	1	1	-	9	33	7	17	0.785714285714286	0.708333333333333	0.0773809523809523	0.555784250708555	1	-	7	23	3	12	0.766666666666667	0.8	-0.0333333333333333	1	1	-	9	43	12	39	0.826923076923077	0.764705882352941	0.0622171945701357	0.471944336643478	0.872476806086665	-	12	32	4
909978	C	T	juvenile2_30365	juvenile2_30365.p1	0.112501359722647	0.833497292903307	7	0	10	0	0	0	NA	NA	NA	NA	22	6	35	4	0.214285714285714	0.102564102564103	0.111721611721612	0.29927709319034	0.954167882030245	-	25	6	12	1	0.193548387096774	0.0769230769230769	0.116625310173697	0.654152882076278	1	-	38	2	84	16	0.05	0.16	-0.11	0.097169380905728	0.483875227633332	-	32	4	43
910477	A	T	juvenile4_40799	juvenile4_40799.p1	0.050602209422615	0.999063698075695	3	17	0	12	0.85	1	-0.15	0.274193548387097	0.994562565468505	-	2	21	0	10	0.91304347826087	1	-0.0869565217391305	1	1	-	0	24	0	12	1	1	NA	NA	NA	NA	2	38	1	89	0.95	0.988888888888889	-0.038888888888889	0.223837209302326	0.668467562776898	-	4	51	0
912883	C	T	juvenile6_52243	juvenile6_52243.p1	0.0812523426757741	0.970977718745232	2	31	0	7	0.939393939393939	1	-0.0606060606060606	1	1	-	6	36	5	27	0.857142857142857	0.84375	0.0133928571428571	1	1	-	5	25	0	8	0.833333333333333	1	-0.166666666666667	0.563216467241235	1	-	12	60	19	63	0.833333333333333	0.768292682926829	0.0650406504065041	0.420835376448063	0.841037494176253	-	9	48	25
913918	C	T	male3_33427	NA	0.0904672942937179	0.0919353361777025	16	12	4	5	0.428571428571429	0.555555555555556	-0.126984126984127	0.703388695602266	1	-	29	17	15	6	0.369565217391304	0.285714285714286	0.0838509316770186	0.586543190926898	1	-	24	11	5	3	0.314285714285714	0.375	-0.0607142857142857	1	1	-	28	26	71	44	0.481481481481481	0.382608695652174	0.0988727858293075	0.244202636438687	0.688512378310774	-	48	15	30
914255	A	T	juvenile3_28482	juvenile3_28482.p1	0.0705976194755223	NA	3	18	1	17	0.857142857142857	0.944444444444444	-0.0873015873015873	0.609366451471715	1	-	1	44	4	45	0.977777777777778	0.918367346938776	0.0594104308390022	0.363699175701205	0.989836965829308	-	0	23	0	7	1	1	NA	NA	NA	NA	2	66	0	64	0.970588235294118	1	-0.0294117647058824	0.496645847790886	0.884076344816945	-	1	67	2
914684	A	G	male4_38469	male4_38469.p1	0.00605323590747925	0.999063698075695	6	35	0	13	0.853658536585366	1	-0.146341463414634	0.31695042796993	1	-	9	34	3	18	0.790697674418605	0.857142857142857	-0.0664451827242525	0.735743235819074	1	-	7	27	1	18	0.794117647058823	0.947368421052632	-0.153250773993808	0.233504888981125	0.801919826515291	-	10	61	2	80	0.859154929577465	0.975609756097561	-0.116454826520096	0.0128393349551877	0.212995227493187	-	10	59	0
916073	C	T	male6_41607	male6_41607.p1	0.0306232934815196	0.999063698075695	11	13	4	1	0.541666666666667	0.2	0.341666666666667	0.329501915708812	1	-	19	38	29	28	0.666666666666667	0.491228070175439	0.175438596491228	0.08729416041315	0.755330132567611	-	21	14	5	8	0.4	0.615384615384615	-0.215384615384615	0.21037064206046	0.771094065401696	-	31	51	31	86	0.621951219512195	0.735042735042735	-0.11309151553054	0.119602378032924	0.52317326697724	-	37	50	20
916167	A	G	juvenile3_21721	juvenile3_21721.p1	0.035261943258358	0.999063698075695	7	55	4	8	0.887096774193548	0.666666666666667	0.220430107526882	0.0714305663120078	0.712865683533948	-	18	57	1	38	0.76	0.974358974358974	-0.214358974358974	0.00293698400232634	0.267975378883796	-	7	32	3	3	0.82051282051282	0.5	0.32051282051282	0.11287577992059	0.623195388383723	-	15	92	8	37	0.85981308411215	0.822222222222222	0.0375908618899273	0.621645507484467	0.953110978404475	-	13	64	7
916965	C	T	juvenile4_42623	juvenile4_42623.p1	0.125753430777189	0.730687671562275	22	3	18	5	0.12	0.217391304347826	-0.0973913043478261	0.453797457321431	1	-	21	7	18	12	0.25	0.4	-0.15	0.27083347965398	0.940340727232456	-	7	2	9	1	0.222222222222222	0.1	0.122222222222222	0.582043343653251	1	-	43	13	58	13	0.232142857142857	0.183098591549296	0.0490442655935614	0.514684850626261	0.891798742365491	-	30	10	40
918513	C	T	juvenile4_23262	juvenile4_23262.p1	0.336676472133212	0.0035934459186308	15	3	10	2	0.166666666666667	0.166666666666667	0	1	1	-	17	7	28	10	0.291666666666667	0.263157894736842	0.0285087719298246	1	1	-	15	9	7	0	0.375	0	0.375	0.0766412823364993	0.530429786371596	-	38	15	44	7	0.283018867924528	0.137254901960784	0.145763965963744	0.0930618993240625	0.474559630319186	-	46	11	41
920522	C	G	male6_22868	male6_22868.p1	0.0518231745989172	0.862582981559687	8	4	6	1	0.333333333333333	0.142857142857143	0.19047619047619	0.602683178534572	1	-	21	15	27	16	0.416666666666667	0.372093023255814	0.0445736434108527	0.817563322286542	1	-	24	13	7	9	0.351351351351351	0.5625	-0.211148648648649	0.225322008163898	0.795267037178357	-	26	19	56	37	0.422222222222222	0.397849462365591	0.0243727598566308	0.853962965179513	1	-	30	13	30
921069	A	C	male2_38009	male2_38009.p1	0.18324607329843	NA	5	23	0	12	0.821428571428571	1	-0.178571428571429	0.29800853485064	0.997356933287777	-	0	33	0	22	1	1	NA	NA	NA	NA	0	13	0	6	1	1	NA	NA	NA	NA	0	57	4	68	1	0.944444444444444	NA	NA	NA	NA	0	40	0
922652	C	T	juvenile4_42606	juvenile4_42606.p1	0.260271126637808	0.00242233059677648	3	14	7	5	0.823529411764706	0.416666666666667	0.406862745098039	0.0459737164384841	0.619969572502339	-	13	12	10	17	0.48	0.62962962962963	-0.14962962962963	0.402461658746329	1	-	13	7	9	7	0.35	0.4375	-0.0875	0.73427587281628	1	-	15	29	48	64	0.659090909090909	0.571428571428571	0.0876623376623377	0.366889371806741	0.804079619166433	-	12	40	12
922873	A	G	juvenile2_23187	juvenile2_23187.p1	0.0590502751421407	NA	29	0	6	0	0	0	NA	NA	NA	NA	50	4	16	0	0.0740740740740741	0	0.0740740740740741	0.567165269741901	1	-	53	7	5	0	0.116666666666667	0	0.116666666666667	1	1	-	98	8	78	7	0.0754716981132075	0.0823529411764706	-0.00688124306326304	1	1	-	63	1	15
923872	C	T	juvenile4_99680	juvenile4_99680.p1	0.165421224790367	0.999063698075695	17	2	27	0	0.105263157894737	0	0.105263157894737	0.165217391304348	0.888820403684478	-	28	3	23	0	0.0967741935483871	0	0.0967741935483871	0.252620545073375	0.924762695528207	-	13	8	8	0	0.380952380952381	0	0.380952380952381	0.066171809200295	0.509681358770505	-	53	10	78	6	0.158730158730159	0.0714285714285714	0.0873015873015873	0.112158080154839	0.510874035091647	-	27	2	32
924601	C	T	NA	NA	0.127746767961113	0.774379823756755	0	33	0	9	1	1	NA	NA	NA	NA	6	17	7	51	0.739130434782609	0.879310344827586	-0.140179910044978	0.177346441560217	0.870160424708071	-	6	41	0	13	0.872340425531915	1	-0.127659574468085	0.323790115264784	0.840390736873052	-	5	36	10	46	0.878048780487805	0.821428571428571	0.0566202090592335	0.573491720481438	0.928344403474819	-	7	47	5
925203	C	T	juvenile4_42904	juvenile4_42904.p1	0.0540028228163899	0.999063698075695	0	29	0	5	1	1	NA	NA	NA	NA	4	23	0	55	0.851851851851852	1	-0.148148148148148	0.0100339610991047	0.458158947970268	-	5	18	0	6	0.782608695652174	1	-0.217391304347826	0.552608311229001	1	-	3	35	8	42	0.921052631578947	0.84	0.0810526315789474	0.337674446581238	0.780074498268961	-	2	31	2
925367	A	C	male2_45417	male2_45417.p2	0.0463925212586966	0.999063698075695	0	19	0	16	1	1	NA	NA	NA	NA	6	35	0	25	0.853658536585366	1	-0.146341463414634	0.0754117423207851	0.736871249843167	-	2	17	1	10	0.894736842105263	0.909090909090909	-0.0143540669856459	1	1	-	5	54	9	97	0.915254237288136	0.915094339622642	0.000159897665494069	1	1	-	5	39	8
926100	A	C	juvenile4_34891	juvenile4_34891.p1	0.15766658094216	0.999063698075695	19	10	14	13	0.344827586206897	0.481481481481481	-0.136653895274585	0.415726332041971	1	-	44	2	28	2	0.0434782608695652	0.0666666666666667	-0.0231884057971014	0.645043745981021	1	-	37	1	7	0	0.0263157894736842	0	0.0263157894736842	1	1	-	58	5	47	3	0.0793650793650794	0.06	0.0193650793650794	1	1	-	40	2	47
926402	A	G	juvenile4_40431	juvenile4_40431.p1	0.0892680826215597	0.960782854124252	26	5	6	0	0.161290322580645	0	0.161290322580645	0.566893096304861	1	-	15	5	11	4	0.25	0.266666666666667	-0.0166666666666667	1	1	-	22	0	11	4	0	0.266666666666667	NA	NA	NA	NA	45	6	68	9	0.117647058823529	0.116883116883117	0.00076394194041253	1	1	-	31	8	14
927748	A	G	juvenile3_30171	juvenile3_30171.p1	0.0100953587907418	0.999063698075695	8	28	6	11	0.777777777777778	0.647058823529412	0.130718954248366	0.336071432040052	1	-	12	41	20	45	0.773584905660377	0.692307692307692	0.0812772133526851	0.406174900293027	1	-	6	20	1	14	0.769230769230769	0.933333333333333	-0.164102564102564	0.232354948016052	0.801847043560436	-	19	38	33	70	0.666666666666667	0.679611650485437	-0.0129449838187703	0.862152486938788	1	-	16	46	14
927861	A	G	juvenile2_26090	juvenile2_26090.p1	0.0961361402142055	0.917158893033949	22	1	6	0	0.0434782608695652	0	0.0434782608695652	1	1	-	26	8	21	2	0.235294117647059	0.0869565217391304	0.148337595907928	0.178358086799	0.871738341396297	-	13	1	14	0	0.0714285714285714	0	0.0714285714285714	1	1	-	45	3	81	7	0.0625	0.0795454545454545	-0.0170454545454545	1	1	-	43	4	24
927926	G	T	juvenile6_24214	juvenile6_24214.p5	0.19493670886076	0.999063698075695	9	3	6	4	0.25	0.4	-0.15	0.651702786377709	1	-	31	0	42	1	0	0.0232558139534884	NA	NA	NA	NA	18	0	15	0	0	0	NA	NA	NA	NA	58	0	97	3	0	0.03	NA	NA	NA	NA	33	0	40
927964	A	G	juvenile3_31651	juvenile3_31651.p1	0.179557980294265	0.999063698075695	39	0	19	0	0	0	NA	NA	NA	NA	38	2	40	5	0.05	0.111111111111111	-0.0611111111111111	0.439023429922464	1	-	17	7	7	1	0.291666666666667	0.125	0.166666666666667	0.641701795917591	1	-	57	4	79	6	0.0655737704918033	0.0705882352941176	-0.00501446480231436	1	1	-	45	2	63
929164	C	T	male6_31074	male6_31074.p1	0.163876355356539	0.00516203118255734	3	15	0	18	0.833333333333333	1	-0.166666666666667	0.228571428571429	0.97870323854241	-	4	5	3	16	0.555555555555556	0.842105263157895	-0.286549707602339	0.165247795682578	0.856172620519104	-	7	15	2	8	0.681818181818182	0.8	-0.118181818181818	0.680786343800804	1	-	4	13	8	38	0.764705882352941	0.826086956521739	-0.061381074168798	0.719247398794598	1	-	0	23	2
930996	C	T	juvenile3_28279	juvenile3_28279.p1	0.297907340457428	NA	7	15	2	20	0.681818181818182	0.909090909090909	-0.227272727272727	0.13239104106943	0.860587513682833	-	0	12	0	55	1	1	NA	NA	NA	NA	0	17	0	10	1	1	NA	NA	NA	NA	1	31	0	82	0.96875	1	-0.03125	0.280701754385965	0.727883795856933	-	0	31	0
932613	G	T	male6_83	male6_83.p1	0.143397408690254	0.969882691494445	23	8	6	8	0.258064516129032	0.571428571428571	-0.313364055299539	0.0529890886419742	0.645150146768829	-	31	1	33	1	0.03125	0.0294117647058824	0.00183823529411765	1	1	-	26	5	12	1	0.161290322580645	0.0769230769230769	0.0843672456575682	0.652323003145465	1	-	62	2	56	0	0.03125	0	0.03125	0.498039215686275	0.884076344816945	-	53	0	42
933087	A	G	juvenile6_26547	juvenile6_26547.p1	0.0738227450154322	0.999063698075695	4	24	11	13	0.857142857142857	0.541666666666667	0.31547619047619	0.016133731705593	0.435448724312218	-	0	28	0	33	1	1	NA	NA	NA	NA	0	24	1	15	1	0.9375	NA	NA	NA	NA	1	40	5	111	0.975609756097561	0.956896551724138	0.0187132043734231	1	1	-	5	40	0
935368	G	T	juvenile4_38854	juvenile4_38854.p1	0.167777616558137	NA	34	0	15	0	0	0	NA	NA	NA	NA	36	3	31	0	0.0769230769230769	0	0.0769230769230769	0.249068322981367	0.922344100201894	-	29	8	9	0	0.216216216216216	0	0.216216216216216	0.324149888928305	0.840993847157904	-	50	0	86	5	0	0.0549450549450549	NA	NA	NA	NA	47	0	19
936808	A	T	male3_27601	male3_27601.p1	0.0551030805818844	0.999063698075695	1	15	0	8	0.9375	1	-0.0625	1	1	-	4	19	1	44	0.826086956521739	0.977777777777778	-0.151690821256039	0.0414542108462214	0.648412696382702	-	1	19	0	17	0.95	1	-0.05	1	1	-	8	39	9	69	0.829787234042553	0.884615384615385	-0.0548281505728314	0.426199341814412	0.844158722173659	-	7	35	7
937034	A	G	male3_28274	male3_28274.p1	0.290195526247566	0.953944543941401	8	0	9	1	0	0.1	NA	NA	NA	NA	22	1	22	1	0.0434782608695652	0.0434782608695652	0	1	1	-	10	6	5	0	0.375	0	0.375	0.262125902992776	0.835361671068049	-	39	0	84	5	0	0.0561797752808989	NA	NA	NA	NA	33	0	24
937182	A	T	juvenile2_30619	juvenile2_30619.p1	0.046230571661525	0.999063698075695	2	29	0	17	0.935483870967742	1	-0.0645161290322581	0.532801418439716	1	-	7	34	9	4	0.829268292682927	0.307692307692308	0.521575984990619	0.000825806936460496	0.160507944341444	-	3	22	2	9	0.88	0.818181818181818	0.0618181818181818	0.630894024276377	1	-	16	46	29	85	0.741935483870968	0.745614035087719	-0.00367855121675154	1	1	-	12	30	6
941109	C	T	juvenile2_20897	juvenile2_20897.p1	0.164660897391783	NA	21	5	12	1	0.192307692307692	0.0769230769230769	0.115384615384615	0.642588187479828	1	-	35	0	21	0	0	0	NA	NA	NA	NA	22	0	5	0	0	0	NA	NA	NA	NA	58	2	81	0	0.0333333333333333	0	0.0333333333333333	0.179331306990882	0.615077759374067	-	46	0	32
941224	A	G	juvenile3_23583	juvenile3_23583.p1	0.0388087876834739	0.999063698075695	3	28	3	17	0.903225806451613	0.85	0.0532258064516129	0.668043905813944	1	-	3	31	0	28	0.911764705882353	1	-0.0882352941176471	0.244843997884717	0.919891680354851	-	2	16	0	14	0.888888888888889	1	-0.111111111111111	0.491935483870968	1	-	5	59	14	98	0.921875	0.875	0.046875	0.451047483823234	0.859028222321342	-	6	43	4
941235	A	G	NA	NA	0.310345623470955	0.804497649418383	9	9	8	7	0.5	0.466666666666667	0.0333333333333333	1	1	-	37	4	43	3	0.0975609756097561	0.0652173913043478	0.0323435843054083	0.702302561609974	1	-	18	0	17	2	0	0.105263157894737	NA	NA	NA	NA	67	1	89	4	0.0147058823529412	0.043010752688172	-0.0283048703352309	0.397642362414276	0.825268482820064	-	40	3	31
941772	A	G	male3_25718	male3_25718.p1	0.0647451381104042	0.999063698075695	20	4	17	2	0.166666666666667	0.105263157894737	0.0614035087719298	0.678295612498676	1	-	50	0	48	3	0	0.0588235294117647	NA	NA	NA	NA	27	3	24	1	0.1	0.04	0.06	0.617363768307164	1	-	58	6	100	13	0.09375	0.115044247787611	-0.0212942477876106	0.802427846848885	1	-	51	2	36
941849	C	G	male6_20288	male6_20288.p1	0.154416583471973	0.898580218049438	22	5	9	1	0.185185185185185	0.1	0.0851851851851852	1	1	-	32	4	39	12	0.111111111111111	0.235294117647059	-0.124183006535948	0.169212861004298	0.861345200978505	-	9	7	7	1	0.4375	0.125	0.3125	0.189319497301729	0.735589353006397	-	45	3	62	7	0.0625	0.101449275362319	-0.0389492753623188	0.522742512688535	0.897595288727792	-	34	4	39
941872	C	T	juvenile3_23835	juvenile3_23835.p1	0.3365772265736	0.999063698075695	9	14	8	6	0.608695652173913	0.428571428571429	0.180124223602485	0.327674504315216	1	-	1	27	0	29	0.964285714285714	1	-0.0357142857142857	0.491228070175439	1	-	0	22	0	10	1	1	NA	NA	NA	NA	0	41	1	70	1	0.985915492957746	NA	NA	NA	NA	1	26	0
944063	A	G	juvenile4_40295	juvenile4_40295.p1	0.0667942012985943	0.726313270012064	19	7	18	0	0.269230769230769	0	0.269230769230769	0.0305916133602195	0.546005152307827	-	18	8	39	24	0.307692307692308	0.380952380952381	-0.0732600732600732	0.629357151242422	1	-	18	5	19	4	0.217391304347826	0.173913043478261	0.0434782608695652	1	1	-	31	7	46	16	0.184210526315789	0.258064516129032	-0.0738539898132428	0.468398204614634	0.870196220175201	-	30	4	29
944894	A	G	juvenile2_27733	juvenile2_27733.p1	0.169506610722408	0.96543620126843	0	17	0	19	1	1	NA	NA	NA	NA	0	38	3	48	1	0.941176470588235	NA	NA	NA	NA	2	26	0	11	0.928571428571429	1	-0.0714285714285714	1	1	-	3	49	0	72	0.942307692307692	1	-0.0576923076923077	0.0712618178535038	0.423296322940386	-	3	38	1
945906	A	G	juvenile2_29955	juvenile2_29955.p2	0.123882942725177	0.695053345997191	43	9	10	2	0.173076923076923	0.166666666666667	0.00641025641025642	1	1	-	43	3	23	7	0.0652173913043478	0.233333333333333	-0.168115942028985	0.0437135435434678	0.658389043612763	-	44	6	11	0	0.12	0	0.12	0.580257472205679	1	-	67	6	81	2	0.0821917808219178	0.0240963855421687	0.0580953952797491	0.147687230421744	0.569607497174945	-	52	12	17
946096	A	G	juvenile4_43926	juvenile4_43926.p1	0.044454646046744	0.999063698075695	0	23	0	14	1	1	NA	NA	NA	NA	1	32	3	38	0.96969696969697	0.926829268292683	0.0428677014042868	0.623717871836722	1	-	2	37	0	17	0.948717948717949	1	-0.0512820512820513	1	1	-	7	59	2	67	0.893939393939394	0.971014492753623	-0.0770750988142292	0.0917898240753486	0.471870558531162	-	6	51	9
946563	G	T	male4_40036	male4_40036.p1	0.0541938771910374	0.860396421575226	2	16	0	26	0.888888888888889	1	-0.111111111111111	0.161733615221987	0.885486836308506	-	7	17	8	36	0.708333333333333	0.818181818181818	-0.109848484848485	0.363504693628298	0.989827430979357	-	4	9	0	17	0.692307692307692	1	-0.307692307692308	0.0260901295384054	0.373053901083031	-	4	35	14	76	0.897435897435897	0.844444444444444	0.052991452991453	0.582548488191565	0.932745851814351	-	3	24	5
946665	C	T	juvenile3_27782	juvenile3_27782.p1	0.318691968931942	0.0381643412947671	26	1	11	0	0.037037037037037	0	0.037037037037037	1	1	-	27	0	19	2	0	0.0952380952380952	NA	NA	NA	NA	8	6	11	1	0.428571428571429	0.0833333333333333	0.345238095238095	0.0808695652173913	0.541924016676749	-	44	2	57	13	0.0434782608695652	0.185714285714286	-0.142236024844721	0.0266505682229644	0.288178414433951	-	40	8	19
947102	A	G	juvenile6_21150	juvenile6_21150.p1	0.567423679925197	0.280900585622256	0	13	0	12	1	1	NA	NA	NA	NA	0	25	2	12	1	0.857142857142857	NA	NA	NA	NA	20	14	1	8	0.411764705882353	0.888888888888889	-0.477124183006536	0.0212499248233792	0.35148576656355	-	1	39	14	87	0.975	0.861386138613861	0.113613861386139	0.066943063564136	0.412961882281711	-	1	25	2
947626	C	T	NA	NA	0.129311641805217	0.672480709299078	28	7	6	1	0.2	0.142857142857143	0.0571428571428572	1	1	-	41	3	23	3	0.0681818181818182	0.115384615384615	-0.0472027972027972	0.663511089055999	1	-	27	0	7	1	0	0.125	NA	NA	NA	NA	58	9	76	9	0.134328358208955	0.105882352941176	0.0284460052677788	0.620875791398697	0.953044739043622	-	35	12	23
949326	A	G	male4_44800	male4_44800.p1	0.0287400682385856	0.999063698075695	6	27	2	15	0.818181818181818	0.882352941176471	-0.0641711229946523	0.699394863252618	1	-	3	23	3	9	0.884615384615385	0.75	0.134615384615385	0.356658737463691	0.98872022403452	-	3	19	0	9	0.863636363636364	1	-0.136363636363636	0.537486095661847	1	-	5	40	5	49	0.888888888888889	0.907407407407407	-0.0185185185185186	1	1	-	1	32	3
949538	C	T	juvenile6_26257	juvenile6_26257.p1	0.268974799922922	0.967888137717268	23	1	11	1	0.0416666666666667	0.0833333333333333	-0.0416666666666667	1	1	-	42	0	24	6	0	0.2	NA	NA	NA	NA	18	11	9	1	0.379310344827586	0.1	0.279310344827586	0.131170019515171	0.661710254776723	-	64	7	118	14	0.0985915492957746	0.106060606060606	-0.00746905676483142	1	1	-	55	1	34
949968	A	G	male6_5568	male6_5568.p1	0.259259259259259	NA	11	33	6	1	0.75	0.142857142857143	0.607142857142857	0.00380247566186511	0.24445925423054	-	0	24	0	21	1	1	NA	NA	NA	NA	0	10	0	7	1	1	NA	NA	NA	NA	0	55	2	80	1	0.975609756097561	NA	NA	NA	NA	0	32	1
950178	C	T	juvenile3_27067	juvenile3_27067.p1	0.212121212121212	NA	27	7	13	13	0.205882352941176	0.5	-0.294117647058824	0.026512966132478	0.525457265196057	-	48	0	40	0	0	0	NA	NA	NA	NA	34	0	17	0	0	0	NA	NA	NA	NA	82	0	118	0	0	0	NA	NA	NA	NA	67	0	66
952704	A	G	male3_22179	NA	0.0939786323582855	0.999063698075695	1	21	0	17	0.954545454545455	1	-0.0454545454545454	1	1	-	1	6	0	50	0.857142857142857	1	-0.142857142857143	0.12280701754386	0.816022013610379	-	0	9	5	15	1	0.75	NA	NA	NA	NA	2	23	18	80	0.92	0.816326530612245	0.103673469387755	0.361051599259588	0.800061145164684	-	5	20	1
952874	C	T	juvenile4_38562	juvenile4_38562.p1	0.0447521689377981	0.999063698075695	13	1	20	3	0.0714285714285714	0.130434782608696	-0.0590062111801242	1	1	-	24	6	34	5	0.2	0.128205128205128	0.0717948717948718	0.513952806252791	1	-	19	2	7	1	0.0952380952380952	0.125	-0.0297619047619048	1	1	-	52	6	88	20	0.103448275862069	0.185185185185185	-0.0817369093231162	0.18705488238324	0.62447896249627	-	38	8	44
953233	A	G	juvenile6_26528	juvenile6_26528.p1	0.269230769230769	NA	20	7	22	4	0.259259259259259	0.153846153846154	0.105413105413105	0.50070674596615	1	-	43	0	47	1	0	0.0208333333333333	NA	NA	NA	NA	17	0	17	0	0	0	NA	NA	NA	NA	32	0	95	0	0	0	NA	NA	NA	NA	56	0	66
953420	G	T	juvenile6_21101	juvenile6_21101.p1	0.323537927318251	0.0196809944226333	15	0	16	4	0	0.2	NA	NA	NA	NA	18	6	41	6	0.25	0.127659574468085	0.122340425531915	0.314789678088719	0.958322177599286	-	4	3	7	5	0.428571428571429	0.416666666666667	0.0119047619047619	1	1	-	33	10	38	10	0.232558139534884	0.208333333333333	0.0242248062015504	0.804994864023067	1	-	22	8	24
954014	G	T	juvenile2_28845	juvenile2_28845.p1	0.0643442607639028	0.999063698075695	6	14	0	15	0.7	1	-0.3	0.0269628379210922	0.525698523689636	-	2	23	7	11	0.92	0.611111111111111	0.308888888888889	0.0225789118227247	0.549858466848325	-	6	23	4	9	0.793103448275862	0.692307692307692	0.10079575596817	0.696635827421903	1	-	2	38	6	37	0.95	0.86046511627907	0.0895348837209302	0.267063394865744	0.713221847101529	-	3	35	7
954450	A	G	juvenile2_22522	juvenile2_22522.p1	0.0678241903152212	0.999063698075695	0	55	0	16	1	1	NA	NA	NA	NA	2	52	6	18	0.962962962962963	0.75	0.212962962962963	0.00904307742046503	0.444462564745228	-	9	41	5	1	0.82	0.166666666666667	0.653333333333333	0.00268220495745468	0.148251197114983	-	6	97	3	39	0.941747572815534	0.928571428571429	0.0131761442441054	0.718543719315067	0.999893996591407	-	6	80	0
954993	G	T	juvenile3_25554	juvenile3_25554.p2	0.241653291645302	0.977309233084932	25	0	11	0	0	0	NA	NA	NA	NA	27	4	55	1	0.129032258064516	0.0178571428571429	0.111175115207373	0.0522857503886957	0.679714755053044	-	20	12	7	4	0.375	0.363636363636364	0.0113636363636364	1	1	-	47	2	83	5	0.0408163265306122	0.0568181818181818	-0.0160018552875696	1	1	-	45	2	37
955094	C	T	juvenile2_25109	juvenile2_25109.p1	0.310531768978535	0.431684468354589	0	24	0	24	1	1	NA	NA	NA	NA	1	20	2	50	0.952380952380952	0.961538461538462	-0.00915750915750924	1	1	-	0	9	2	21	1	0.91304347826087	NA	NA	NA	NA	6	41	14	99	0.872340425531915	0.876106194690266	-0.00376576915835058	1	1	-	6	34	1
955510	C	T	juvenile2_26050	juvenile2_26050.p2	0.0457170093260019	0.999063698075695	6	43	1	20	0.877551020408163	0.952380952380952	-0.0748299319727891	0.665954216985824	1	-	9	26	12	50	0.742857142857143	0.806451612903226	-0.0635944700460829	0.608350692905695	1	-	3	27	0	9	0.9	1	-0.1	1	1	-	11	40	15	78	0.784313725490196	0.838709677419355	-0.0543959519291588	0.497904320712579	0.884076344816945	-	11	35	9
956551	C	T	juvenile2_22603	juvenile2_22603.p1	0.0430739278271573	0.999063698075695	2	16	2	12	0.888888888888889	0.857142857142857	0.0317460317460317	1	1	-	4	27	3	34	0.870967741935484	0.918918918918919	-0.0479511769834351	0.693770548481369	1	-	4	22	0	7	0.846153846153846	1	-0.153846153846154	0.555229716520039	1	-	1	58	2	100	0.983050847457627	0.980392156862745	0.00265869059488211	1	1	-	9	57	8
957338	C	T	male6_28748	male6_28748.p1	0.0293758863587425	0.999063698075695	5	13	1	5	0.722222222222222	0.833333333333333	-0.111111111111111	1	1	-	14	19	9	31	0.575757575757576	0.775	-0.199242424242424	0.0812691876683476	0.747147720190682	-	9	21	4	7	0.7	0.636363636363636	0.0636363636363636	0.718648922188894	1	-	26	36	17	33	0.580645161290323	0.66	-0.0793548387096774	0.43803569475705	0.85303161637125	-	32	34	30
960442	A	T	male6_29092	male6_29092.p1	0.0492905357617001	0.999063698075695	2	29	2	11	0.935483870967742	0.846153846153846	0.0893300248138957	0.569542765799147	1	-	1	43	0	33	0.977272727272727	1	-0.0227272727272727	1	1	-	1	22	1	12	0.956521739130435	0.923076923076923	0.0334448160535117	1	1	-	8	61	3	89	0.884057971014493	0.967391304347826	-0.0833333333333333	0.0562332211829672	0.38850479432957	-	5	55	0
960748	A	T	juvenile3_25428	juvenile3_25428.p1	0.043439867870056	0.850610424885947	11	24	3	23	0.685714285714286	0.884615384615385	-0.198901098901099	0.121967619759837	0.852866855356188	-	9	24	2	23	0.727272727272727	0.92	-0.192727272727273	0.0929754077856451	0.769644407609885	-	13	37	2	15	0.74	0.882352941176471	-0.142352941176471	0.320325314072167	0.839383760894164	-	11	51	26	57	0.82258064516129	0.686746987951807	0.135833657209483	0.0830435510497813	0.451185460604107	-	14	26	13
962654	A	G	male6_27801	male6_27801.p1	0.124001894096257	0.999063698075695	7	20	2	16	0.740740740740741	0.888888888888889	-0.148148148148148	0.278974339188687	0.994562565468505	-	0	39	0	22	1	1	NA	NA	NA	NA	4	25	0	18	0.862068965517241	1	-0.137931034482759	0.282987133125894	0.836415526133233	-	2	64	1	72	0.96969696969697	0.986301369863014	-0.0166044001660439	0.603990054544749	0.945823793280021	-	2	48	1
963278	C	T	male6_30047	male6_30047.p2	0.144544806713328	0.999063698075695	9	0	9	0	0	0	NA	NA	NA	NA	30	0	31	1	0	0.03125	NA	NA	NA	NA	24	5	13	0	0.172413793103448	0	0.172413793103448	0.30198973042362	0.836720900986802	-	47	1	114	4	0.0208333333333333	0.0338983050847458	-0.0130649717514124	1	1	-	32	0	25
964961	C	T	male2_43592	male2_43592.p1	0.0825513319700832	NA	26	0	15	0	0	0	NA	NA	NA	NA	30	0	29	1	0	0.0333333333333333	NA	NA	NA	NA	27	0	12	0	0	0	NA	NA	NA	NA	76	4	102	7	0.05	0.0642201834862385	-0.0142201834862385	0.762189971775816	1	-	40	5	41
965127	A	G	male4_43244	male4_43244.p1	0.108243875109201	0.816829964124781	19	1	22	1	0.05	0.0434782608695652	0.00652173913043479	1	1	-	24	2	14	1	0.0769230769230769	0.0666666666666667	0.0102564102564103	1	1	-	38	1	16	2	0.0256410256410256	0.111111111111111	-0.0854700854700855	0.231818181818182	0.801207792207792	-	27	5	71	3	0.15625	0.0405405405405405	0.115709459459459	0.0522622041861509	0.37650799174056	-	26	8	21
969463	A	G	juvenile3_21280	juvenile3_21280.p3	0.0655439488719924	0.872415189272728	30	1	26	1	0.032258064516129	0.037037037037037	-0.004778972520908	1	1	-	35	10	40	8	0.222222222222222	0.166666666666667	0.0555555555555556	0.602339289365624	1	-	12	2	14	0	0.142857142857143	0	0.142857142857143	0.481481481481481	1	-	67	4	93	5	0.0563380281690141	0.0510204081632653	0.00531762000574878	1	1	-	36	10	53
969486	A	G	male3_20482	male3_20482.p3	0.118219056541394	0.952188128715084	27	2	16	3	0.0689655172413793	0.157894736842105	-0.0889292196007259	0.371546758052308	1	-	21	9	8	5	0.3	0.384615384615385	-0.0846153846153846	0.725918975879103	1	-	8	9	7	0	0.529411764705882	0	0.529411764705882	0.0223372165591845	0.355272578101468	-	52	21	55	22	0.287671232876712	0.285714285714286	0.00195694716242661	1	1	-	43	17	21
969526	C	T	juvenile2_24869	juvenile2_24869.p3	0.0504380926550918	0.685360758607411	19	9	9	3	0.321428571428571	0.25	0.0714285714285715	0.724619236837405	1	-	19	13	2	13	0.40625	0.866666666666667	-0.460416666666667	0.00429486911667915	0.320266003992366	-	19	26	1	6	0.577777777777778	0.857142857142857	-0.279365079365079	0.227959937977895	0.795950120597078	-	29	47	42	68	0.618421052631579	0.618181818181818	0.000239234449760817	1	1	-	28	43	18
971079	A	G	male4_36864	male4_36864.p1	0.183455322759185	0.999063698075695	1	36	0	21	0.972972972972973	1	-0.027027027027027	1	1	-	1	37	0	29	0.973684210526316	1	-0.0263157894736842	1	1	-	8	21	1	24	0.724137931034483	0.96	-0.235862068965517	0.0283431904089802	0.382939084118351	-	2	69	3	92	0.971830985915493	0.968421052631579	0.00340993328391404	1	1	-	2	62	3
971193	C	G	juvenile6_16466	juvenile6_16466.p1	0.253400323476761	NA	10	27	1	11	0.72972972972973	0.916666666666667	-0.186936936936937	0.251759863583331	0.989465276192818	-	0	60	0	46	1	1	NA	NA	NA	NA	0	31	0	5	1	1	NA	NA	NA	NA	0	71	0	57	1	1	NA	NA	NA	NA	2	81	0
973059	A	G	juvenile6_25269	juvenile6_25269.p1	0.0313127161684795	0.999063698075695	22	1	13	1	0.0434782608695652	0.0714285714285714	-0.0279503105590062	1	1	-	26	4	44	2	0.133333333333333	0.0434782608695652	0.0898550724637681	0.205288915040938	0.892980864426522	-	32	2	12	0	0.0588235294117647	0	0.0588235294117647	1	1	-	53	4	106	9	0.0701754385964912	0.0782608695652174	-0.00808543096872617	1	1	-	47	2	59
973897	C	T	juvenile3_22777	juvenile3_22777.p1	0.0546620328707395	NA	0	16	0	7	1	1	NA	NA	NA	NA	2	46	1	13	0.958333333333333	0.928571428571429	0.0297619047619048	0.542675832892649	1	-	0	32	0	6	1	1	NA	NA	NA	NA	1	57	3	50	0.982758620689655	0.943396226415094	0.0393623942745608	0.346602315409655	0.787623283743906	-	6	48	1
974034	G	T	juvenile2_21116	juvenile2_21116.p1	0.0593938579875882	NA	1	19	1	18	0.95	0.947368421052632	0.00263157894736843	1	1	-	4	27	0	41	0.870967741935484	1	-0.129032258064516	0.0305844730217051	0.606812257334441	-	1	21	0	17	0.954545454545455	1	-0.0454545454545454	1	1	-	1	26	6	95	0.962962962962963	0.940594059405941	0.0223689035570224	1	1	-	0	25	7
974517	C	T	male3_23965	male3_23965.p1	0.0775163214339282	0.92170825931854	2	19	8	12	0.904761904761905	0.6	0.304761904761905	0.0324653922214898	0.557743734703187	-	2	33	12	30	0.942857142857143	0.714285714285714	0.228571428571429	0.0155933271569275	0.505928768021618	-	2	25	1	9	0.925925925925926	0.9	0.0259259259259259	1	1	-	11	41	14	44	0.788461538461538	0.758620689655172	0.0298408488063661	0.82082529351374	1	-	11	47	7
974782	A	T	juvenile2_23238	juvenile2_23238.p1	0.223447875698073	0.00807273203630426	12	7	5	13	0.368421052631579	0.722222222222222	-0.353801169590643	0.0488531116862113	0.631151547039513	-	10	10	21	20	0.5	0.48780487804878	0.0121951219512195	1	1	-	3	16	0	5	0.842105263157895	1	-0.157894736842105	1	1	-	16	15	37	62	0.483870967741935	0.626262626262626	-0.142391658520691	0.208986939887989	0.648084803192002	-	19	18	27
975824	A	T	juvenile6_23044	juvenile6_23044.p1	0.0814995371212379	0.999063698075695	3	12	0	8	0.8	1	-0.2	0.525691699604743	1	-	5	35	4	29	0.875	0.878787878787879	-0.00378787878787878	1	1	-	6	20	1	16	0.769230769230769	0.941176470588235	-0.171945701357466	0.214871198630938	0.77945579751267	-	6	43	7	84	0.877551020408163	0.923076923076923	-0.0455259026687599	0.37773979203595	0.810473156380089	-	1	41	12
976907	C	T	male6_22358	male6_22358.p2	0.0887231150645725	0.999063698075695	8	21	0	5	0.724137931034483	1	-0.275862068965517	0.308550399631994	0.999733055094224	-	1	31	3	39	0.96875	0.928571428571429	0.0401785714285714	0.628848991766221	1	-	2	20	3	10	0.909090909090909	0.769230769230769	0.13986013986014	0.337049335863378	0.854839414992678	-	4	61	0	111	0.938461538461538	1	-0.0615384615384615	0.0175258665990179	0.24235829217	-	4	28	2
981510	A	G	juvenile4_40680	juvenile4_40680.p1	0.062674681667932	0.999063698075695	0	9	0	12	1	1	NA	NA	NA	NA	5	24	11	28	0.827586206896552	0.717948717948718	0.109637488947834	0.389743757835408	1	-	4	30	0	7	0.882352941176471	1	-0.117647058823529	1	1	-	8	39	8	70	0.829787234042553	0.897435897435897	-0.0676486633933443	0.283398052031084	0.730630234062968	-	6	33	3
985119	G	T	juvenile3_27305	juvenile3_27305.p1	0.0813798605847805	0.820910924598633	16	8	9	6	0.333333333333333	0.4	-0.0666666666666667	0.739704109003331	1	-	8	21	15	44	0.724137931034483	0.745762711864407	-0.021624780829924	1	1	-	5	11	4	6	0.6875	0.6	0.0875	0.692448512585813	1	-	18	27	43	68	0.6	0.612612612612613	-0.0126126126126126	1	1	-	21	34	8
985470	A	T	juvenile2_27668	juvenile2_27668.p1	0.080489296784244	0.999063698075695	0	15	1	17	1	0.944444444444444	NA	NA	NA	NA	3	23	2	14	0.884615384615385	0.875	0.00961538461538458	1	1	-	3	21	2	10	0.875	0.833333333333333	0.0416666666666666	1	1	-	4	55	8	62	0.932203389830508	0.885714285714286	0.0464891041162228	0.544743194245183	0.914239770489795	-	6	28	0
985676	C	T	juvenile3_29538	juvenile3_29538.p1	0.212617531088868	NA	7	21	2	11	0.75	0.846153846153846	-0.0961538461538461	0.692451494007033	1	-	2	39	0	24	0.951219512195122	1	-0.0487804878048781	0.526923076923077	1	-	0	36	0	10	1	1	NA	NA	NA	NA	0	43	0	116	1	1	NA	NA	NA	NA	0	40	2
988657	A	C	male2_44123	male2_44123.p2	0.0759564597032985	0.999063698075695	38	1	21	0	0.0256410256410256	0	0.0256410256410256	1	1	-	42	2	34	5	0.0454545454545455	0.128205128205128	-0.0827505827505827	0.245001445871304	0.920029909342913	-	33	0	5	2	0	0.285714285714286	NA	NA	NA	NA	46	10	58	9	0.178571428571429	0.134328358208955	0.0442430703624734	0.617929459403528	0.953044739043622	-	46	6	26
989172	G	T	juvenile3_27088	juvenile3_27088.p3	0.122819134066729	NA	25	0	5	0	0	0	NA	NA	NA	NA	24	0	19	0	0	0	NA	NA	NA	NA	21	3	13	0	0.125	0	0.125	0.538223938223938	1	-	40	0	68	0	0	0	NA	NA	NA	NA	34	0	32
991608	A	T	male3_26805	male3_26805.p1	0.0645818010028303	0.999063698075695	3	23	0	17	0.884615384615385	1	-0.115384615384615	0.26578073089701	0.994562565468505	-	3	20	3	31	0.869565217391304	0.911764705882353	-0.0421994884910486	0.676668691564421	1	-	0	11	0	17	1	1	NA	NA	NA	NA	8	40	13	95	0.833333333333333	0.87962962962963	-0.0462962962962963	0.45262802653432	0.86036669330627	-	5	28	2
991938	A	G	juvenile2_24451	juvenile2_24451.p1	0.217892318979257	0.999063698075695	17	9	21	4	0.346153846153846	0.16	0.186153846153846	0.1993501881751	0.946058461137734	-	22	1	40	4	0.0434782608695652	0.0909090909090909	-0.0474308300395257	0.653048858272739	1	-	18	0	16	0	0	0	NA	NA	NA	NA	53	1	90	3	0.0185185185185185	0.032258064516129	-0.0137395459976105	1	1	-	51	2	53
992138	C	T	juvenile2_28190	juvenile2_28190.p1	0.192745107126102	0.712951340964175	23	0	25	0	0	0	NA	NA	NA	NA	39	0	37	1	0	0.0263157894736842	NA	NA	NA	NA	50	3	23	2	0.0566037735849057	0.08	-0.0233962264150943	0.653233205864785	1	-	65	0	57	0	0	0	NA	NA	NA	NA	55	3	36
993747	C	T	male3_19718	male3_19718.p1	0.0704812981947877	0.999063698075695	2	21	0	9	0.91304347826087	1	-0.0869565217391305	1	1	-	7	27	8	48	0.794117647058823	0.857142857142857	-0.0630252100840336	0.561163223905202	1	-	0	6	6	18	1	0.75	NA	NA	NA	NA	2	28	25	65	0.933333333333333	0.722222222222222	0.211111111111111	0.0213213273545764	0.262482513092489	-	5	32	13
996376	C	T	juvenile2_25723	juvenile2_25723.p1	0.125450416602294	0.999063698075695	28	15	5	2	0.348837209302326	0.285714285714286	0.0631229235880399	1	1	-	36	9	25	2	0.2	0.0740740740740741	0.125925925925926	0.190642626820339	0.883560854814908	-	33	8	5	2	0.195121951219512	0.285714285714286	-0.0905923344947735	0.625055575873617	1	-	67	9	52	13	0.118421052631579	0.2	-0.0815789473684211	0.244881634139597	0.688915408620018	-	61	8	33
997338	A	G	male3_25718	male3_25718.p1	0.17171207545079	0.999063698075695	7	0	25	1	0	0.0384615384615385	NA	NA	NA	NA	18	1	30	0	0.0526315789473684	0	0.0526315789473684	0.387755102040816	1	-	28	12	21	2	0.3	0.0869565217391304	0.21304347826087	0.0633953414219429	0.50405362668171	-	24	0	99	1	0	0.01	NA	NA	NA	NA	39	2	59
999780	A	G	juvenile6_29077	juvenile6_29077.p2	0.0583699600019688	0.999063698075695	25	1	14	0	0.0384615384615385	0	0.0384615384615385	1	1	-	20	3	11	1	0.130434782608696	0.0833333333333333	0.0471014492753623	1	1	-	12	3	19	3	0.2	0.136363636363636	0.0636363636363637	0.669614467408585	1	-	45	7	79	12	0.134615384615385	0.131868131868132	0.00274725274725274	1	1	-	47	2	30
1002534	G	T	juvenile6_60816	NA	0.0283013847247721	0.999063698075695	2	33	1	27	0.942857142857143	0.964285714285714	-0.0214285714285715	1	1	-	4	36	1	39	0.9	0.975	-0.075	0.358868979122144	0.98872022403452	-	1	28	2	15	0.96551724137931	0.882352941176471	0.0831643002028398	0.54532279314888	1	-	8	51	12	67	0.864406779661017	0.848101265822785	0.0163055138382322	1	1	-	8	47	6
1003615	C	T	male6_25251	male6_25251.p1	0.23220877624141	0.305953324494739	2	14	1	7	0.875	0.875	0	1	1	-	5	23	5	39	0.821428571428571	0.886363636363636	-0.064935064935065	0.49633297168206	1	-	0	7	2	9	1	0.818181818181818	NA	NA	NA	NA	9	28	5	41	0.756756756756757	0.891304347826087	-0.13454759106933	0.142171698286889	0.561278423063527	-	4	24	2
1005062	C	T	male6_4715	male6_4715.p1	0.106654833245063	0.999063698075695	25	0	9	0	0	0	NA	NA	NA	NA	32	1	17	0	0.0303030303030303	0	0.0303030303030303	1	1	-	21	5	11	1	0.192307692307692	0.0833333333333333	0.108974358974359	0.642588187479828	1	-	62	8	40	2	0.114285714285714	0.0476190476190476	0.0666666666666667	0.315591923646849	0.759115759675263	-	52	2	20
1005146	A	C	juvenile6_22684	juvenile6_22684.p1	0.286245353159852	NA	11	29	3	15	0.725	0.833333333333333	-0.108333333333333	0.51329050735285	1	-	0	44	0	58	1	1	NA	NA	NA	NA	0	33	0	12	1	1	NA	NA	NA	NA	0	56	0	54	1	1	NA	NA	NA	NA	0	45	0
1005477	A	G	juvenile3_25322	juvenile3_25322.p1	0.0441734567189359	0.999063698075695	1	29	1	13	0.966666666666667	0.928571428571429	0.0380952380952381	0.540169133192389	1	-	9	28	1	9	0.756756756756757	0.9	-0.143243243243243	0.664476920915615	1	-	4	18	1	5	0.818181818181818	0.833333333333333	-0.0151515151515151	1	1	-	11	61	6	49	0.847222222222222	0.890909090909091	-0.0436868686868687	0.601637491251257	0.9443010968002	-	16	38	1
1006055	C	T	juvenile2_28537	juvenile2_28537.p1	0.128215389593125	0.353076253304931	15	1	16	0	0.0625	0	0.0625	1	1	-	23	0	33	8	0	0.195121951219512	NA	NA	NA	NA	15	3	22	2	0.166666666666667	0.0833333333333333	0.0833333333333333	0.635966087827449	1	-	46	0	89	15	0	0.144230769230769	NA	NA	NA	NA	35	8	43
1008652	A	G	male6_23213	male6_23213.p1	0.157318754057039	0.999063698075695	6	20	0	5	0.769230769230769	1	-0.230769230769231	0.553295548846161	1	-	3	28	0	9	0.903225806451613	1	-0.0967741935483871	1	1	-	0	21	0	8	1	1	NA	NA	NA	NA	1	36	3	50	0.972972972972973	0.943396226415094	0.0295767465578787	0.640829840442394	0.965993866838587	-	0	28	6
1010917	G	T	juvenile4_43583	juvenile4_43583.p1	0.13972025410466	NA	30	1	15	1	0.032258064516129	0.0625	-0.030241935483871	1	1	-	36	0	22	0	0	0	NA	NA	NA	NA	34	8	19	0	0.19047619047619	0	0.19047619047619	0.048757593468289	0.457179031351099	-	83	1	110	1	0.0119047619047619	0.00900900900900901	0.0028957528957529	1	1	-	67	1	42
1011639	A	T	juvenile6_28117	juvenile6_28117.p1	0.0444474238378448	0.999063698075695	3	27	2	22	0.9	0.916666666666667	-0.0166666666666666	1	1	-	1	28	2	40	0.96551724137931	0.952380952380952	0.0131362889983581	1	1	-	1	22	0	7	0.956521739130435	1	-0.0434782608695652	1	1	-	4	57	14	68	0.934426229508197	0.829268292682927	0.10515793682527	0.0759443980921101	0.435306580381737	-	4	51	1
1011697	A	G	male3_22638	male3_22638.p1	0.12981840086006	0.932591940085596	27	0	5	0	0	0	NA	NA	NA	NA	31	6	25	7	0.162162162162162	0.21875	-0.0565878378378378	0.75861596400919	1	-	13	10	7	4	0.434782608695652	0.363636363636364	0.0711462450592885	1	1	-	30	10	48	18	0.25	0.272727272727273	-0.0227272727272727	0.824808966737526	1	-	44	5	64
1012801	C	T	juvenile6_27660	juvenile6_27660.p1	0.393944749188662	0.789738319286159	0	41	0	19	1	1	NA	NA	NA	NA	2	38	0	21	0.95	1	-0.05	0.540983606557377	1	-	8	9	1	4	0.529411764705882	0.8	-0.270588235294118	0.360218728639781	0.886260180497469	-	3	48	0	45	0.941176470588235	1	-0.0588235294117647	0.245065789473684	0.688915408620018	-	0	31	0
1012978	C	T	juvenile3_25553	juvenile3_25553.p5	0.0872918861773826	0.937797070495985	1	10	0	10	0.909090909090909	1	-0.0909090909090909	1	1	-	3	12	3	31	0.8	0.911764705882353	-0.111764705882353	0.353300987369971	0.987618869798251	-	0	20	0	8	1	1	NA	NA	NA	NA	2	20	12	85	0.909090909090909	0.876288659793814	0.0328022492970946	1	1	-	9	30	1
1013433	A	T	NA	NA	0.101877426012008	0.974849614595537	6	2	10	0	0.25	0	0.25	0.183006535947712	0.91602045108392	-	22	2	46	7	0.0833333333333333	0.132075471698113	-0.0487421383647799	0.711968743421773	1	-	5	4	16	0	0.444444444444444	0	0.444444444444444	0.0099604743083004	0.253684338129639	-	54	8	61	7	0.129032258064516	0.102941176470588	0.0260910815939279	0.784972554834503	1	-	43	5	37
1014430	C	T	male6_51800	NA	0.0524145881802915	0.999063698075695	27	1	3	2	0.0357142857142857	0.4	-0.364285714285714	0.0531524926686217	0.645150146768829	-	40	5	30	7	0.111111111111111	0.189189189189189	-0.0780780780780781	0.360850673808188	0.989735513499954	-	16	2	14	0	0.111111111111111	0	0.111111111111111	0.491935483870968	1	-	45	6	57	7	0.117647058823529	0.109375	0.00827205882352941	1	1	-	41	10	46
1016050	A	G	juvenile6_24028	juvenile6_24028.p1	0.0804979035885893	0.999063698075695	3	15	0	5	0.833333333333333	1	-0.166666666666667	1	1	-	1	30	2	28	0.967741935483871	0.933333333333333	0.0344086021505376	0.612392331203112	1	-	0	12	5	7	1	0.583333333333333	NA	NA	NA	NA	3	32	5	82	0.914285714285714	0.942528735632184	-0.0282430213464696	0.687956064873456	0.988092251010835	-	6	53	6
1017304	C	T	juvenile3_31389	juvenile3_31389.p1	0.0761247870688354	0.999063698075695	3	24	0	13	0.888888888888889	1	-0.111111111111111	0.538157894736842	1	-	4	34	10	46	0.894736842105263	0.821428571428571	0.0733082706766918	0.388841155998951	1	-	1	22	1	12	0.956521739130435	0.923076923076923	0.0334448160535117	1	1	-	6	42	12	116	0.875	0.90625	-0.03125	0.579777356838732	0.93162710011363	-	7	45	12
1017813	A	G	juvenile6_29551	juvenile6_29551.p1	0.082813893313005	0.999063698075695	8	3	18	0	0.272727272727273	0	0.272727272727273	0.0451559934318555	0.615115531093458	-	13	2	27	1	0.133333333333333	0.0357142857142857	0.0976190476190476	0.275099262620533	0.945064493290518	-	12	0	17	0	0	0	NA	NA	NA	NA	23	2	50	11	0.08	0.180327868852459	-0.100327868852459	0.329892256615963	0.773528649898765	-	39	2	49
1018353	C	T	juvenile3_29006	juvenile3_29006.p2	0.199893086076746	0.843291182875156	14	0	24	0	0	0	NA	NA	NA	NA	15	0	29	0	0	0	NA	NA	NA	NA	14	3	14	4	0.176470588235294	0.222222222222222	-0.0457516339869281	1	1	-	39	1	74	0	0.025	0	0.025	0.350877192982456	0.790796665895834	-	37	3	20
1020700	A	G	male6_6898	NA	0.0393118086721742	0.999063698075695	8	10	9	7	0.555555555555556	0.4375	0.118055555555556	0.731857331096761	1	-	39	22	19	6	0.360655737704918	0.24	0.120655737704918	0.320962665125361	0.960255946961094	-	17	13	3	6	0.433333333333333	0.666666666666667	-0.233333333333333	0.273343047536596	0.836415526133233	-	31	20	51	30	0.392156862745098	0.37037037037037	0.0217864923747277	0.854769489602198	1	-	43	40	27
1031698	C	T	juvenile6_24873	juvenile6_24873.p1	0.175762114881813	0.169236279067135	17	7	6	5	0.291666666666667	0.454545454545455	-0.162878787878788	0.450605067902065	1	-	27	12	32	19	0.307692307692308	0.372549019607843	-0.0648567119155354	0.655032092538956	1	-	17	2	10	10	0.105263157894737	0.5	-0.394736842105263	0.0138141478519677	0.295935906462755	-	50	18	57	37	0.264705882352941	0.393617021276596	-0.128911138923655	0.0954897172322733	0.479690699838878	-	22	15	13
1031938	A	T	juvenile2_57773	juvenile2_57773.p1	0.226284548202016	0.135837756206917	18	21	6	0	0.538461538461538	0	0.538461538461538	0.0231870606232489	0.496567237606637	-	33	4	36	2	0.108108108108108	0.0526315789473684	0.0554765291607397	0.430329924754003	1	-	15	13	11	4	0.464285714285714	0.266666666666667	0.197619047619048	0.327395339049114	0.84427833348692	-	51	11	115	7	0.17741935483871	0.0573770491803279	0.120042305658382	0.0160901740973188	0.23559270477903	-	38	6	66
1032164	C	T	male6_28304	male6_28304.p2	0.133134032776242	0.999063698075695	31	1	8	0	0.03125	0	0.03125	1	1	-	27	6	20	0	0.181818181818182	0	0.181818181818182	0.0722187278394668	0.73595508094664	-	24	8	0	5	0.25	1	-0.75	0.00295253236429707	0.154554875711588	-	45	3	63	5	0.0625	0.0735294117647059	-0.0110294117647059	1	1	-	40	1	10
1032403	C	T	male4_101194	NA	0.0693019080499872	0.68983469302622	15	3	14	0	0.166666666666667	0	0.166666666666667	0.237903225806452	0.97877204935736	-	28	5	12	7	0.151515151515152	0.368421052631579	-0.216905901116427	0.0951599369910526	0.776169694956265	-	10	1	16	3	0.0909090909090909	0.157894736842105	-0.0669856459330143	1	1	-	38	12	59	11	0.24	0.157142857142857	0.0828571428571429	0.347026930407501	0.787850581673259	-	31	1	27
1034714	C	T	juvenile4_33090	juvenile4_33090.p1	0.101837532801147	0.999063698075695	3	28	0	22	0.903225806451613	1	-0.0967741935483871	0.257619738751814	0.993736052898779	-	1	36	1	30	0.972972972972973	0.967741935483871	0.00523103748910203	1	1	-	0	16	1	11	1	0.916666666666667	NA	NA	NA	NA	4	49	11	84	0.924528301886792	0.884210526315789	0.040317775571003	0.574155441230125	0.928440378479573	-	2	41	1
1034735	A	G	male2_41137	male2_41137.p7	0.220058646091349	0.739602122323484	5	30	2	5	0.857142857142857	0.714285714285714	0.142857142857143	0.578842691808032	1	-	1	36	6	7	0.972972972972973	0.538461538461538	0.434511434511435	0.000652834676886483	0.14604455750848	-	8	9	3	9	0.529411764705882	0.75	-0.220588235294118	0.273172436338222	0.836415526133233	-	5	26	6	78	0.838709677419355	0.928571428571429	-0.0898617511520737	0.163410088146946	0.592876903451992	-	3	46	1
1035855	C	T	juvenile6_75946	NA	0.0207849001152865	0.999063698075695	4	26	2	11	0.866666666666667	0.846153846153846	0.0205128205128206	1	1	-	9	28	6	37	0.756756756756757	0.86046511627907	-0.103708359522313	0.264030523631385	0.933693318871666	-	4	21	0	9	0.84	1	-0.16	0.55364843884768	1	-	5	53	19	100	0.913793103448276	0.840336134453782	0.0734569689944944	0.243390359023294	0.688245429954853	-	10	36	11
1036060	A	G	juvenile4_43335	juvenile4_43335.p1	0.0823659963648826	0.999063698075695	0	24	0	11	1	1	NA	NA	NA	NA	4	54	5	22	0.931034482758621	0.814814814814815	0.116219667943806	0.135124910746111	0.827342450334199	-	2	30	0	20	0.9375	1	-0.0625	0.517345399698341	1	-	8	65	4	55	0.89041095890411	0.932203389830508	-0.0417924309263988	0.546476992256871	0.91552365649699	-	5	40	2
1036494	A	G	male6_31754	male6_31754.p1	0.0611193607492108	NA	0	17	0	5	1	1	NA	NA	NA	NA	1	32	2	53	0.96969696969697	0.963636363636364	0.0060606060606061	1	1	-	0	19	0	15	1	1	NA	NA	NA	NA	9	59	11	67	0.867647058823529	0.858974358974359	0.00867269984917052	1	1	-	3	38	4
1036817	C	T	male6_33940	male6_33940.p1	0.0552766071919961	0.999063698075695	28	3	23	1	0.0967741935483871	0.0416666666666667	0.0551075268817204	0.623697057659322	1	-	32	11	32	9	0.255813953488372	0.219512195121951	0.0363017583664209	0.799783614745726	1	-	32	2	11	1	0.0588235294117647	0.0833333333333333	-0.0245098039215686	1	1	-	45	14	73	13	0.23728813559322	0.151162790697674	0.0861253448955459	0.200756594922968	0.638509686733882	-	39	17	36
1038341	C	T	male6_29318	male6_29318.p1	0.117260507863096	0.999063698075695	0	18	0	8	1	1	NA	NA	NA	NA	3	31	0	35	0.911764705882353	1	-0.0882352941176471	0.114211550940947	0.809188124162588	-	4	15	0	23	0.789473684210526	1	-0.210526315789474	0.0346287858482981	0.409875615927833	-	1	58	9	52	0.983050847457627	0.852459016393443	0.130591831064185	0.0167373654263408	0.238721564495213	-	3	46	3
1038710	A	G	male3_30810	male3_30810.p1	0.0371447632813093	0.999063698075695	11	12	2	7	0.521739130434783	0.777777777777778	-0.256038647342995	0.24908787541713	0.985662833897151	-	13	16	16	23	0.551724137931034	0.58974358974359	-0.0380194518125553	0.807447437634814	1	-	12	27	4	6	0.692307692307692	0.6	0.0923076923076923	0.708883117210211	1	-	29	27	18	42	0.482142857142857	0.7	-0.217857142857143	0.02304630061161	0.271574394554998	-	13	19	13
1041404	G	T	juvenile6_28563	juvenile6_28563.p2	0.0555313154533345	NA	2	24	0	25	0.923076923076923	1	-0.0769230769230769	0.490196078431373	1	-	4	35	2	36	0.897435897435897	0.947368421052632	-0.0499325236167341	0.674826543319694	1	-	0	12	2	20	1	0.909090909090909	NA	NA	NA	NA	5	49	9	95	0.907407407407407	0.913461538461538	-0.006054131054131	1	1	-	1	52	13
1041745	A	T	male6_18030	male6_18030.p1	0.103422623690012	NA	1	25	0	5	0.961538461538462	1	-0.0384615384615384	1	1	-	0	21	0	26	1	1	NA	NA	NA	NA	0	9	0	23	1	1	NA	NA	NA	NA	9	48	9	60	0.842105263157895	0.869565217391304	-0.0274599542334096	0.799122337958005	1	-	1	26	5
1042122	C	T	juvenile3_35327	juvenile3_35327.p1	0.189726158001665	0.590720291366036	14	6	11	5	0.3	0.3125	-0.0125	1	1	-	26	0	45	4	0	0.0816326530612245	NA	NA	NA	NA	21	14	15	1	0.4	0.0625	0.3375	0.0193738309261709	0.339518639150992	-	35	3	33	1	0.0789473684210526	0.0294117647058824	0.0495356037151703	0.616653544455137	0.952965556328333	-	42	3	39
1042249	C	G	juvenile6_28893	juvenile6_28893.p1	0.15	NA	0	6	0	13	1	1	NA	NA	NA	NA	0	19	0	62	1	1	NA	NA	NA	NA	4	17	0	25	0.80952380952381	1	-0.19047619047619	0.036676165088703	0.415908586884363	-	0	38	6	92	1	0.938775510204082	NA	NA	NA	NA	0	18	0
1042457	A	G	juvenile3_26711	juvenile3_26711.p1	0.210832217702363	0.463387282112769	2	23	0	5	0.92	1	-0.08	1	1	-	2	29	6	42	0.935483870967742	0.875	0.0604838709677419	0.470298558979165	1	-	2	18	0	12	0.9	1	-0.1	0.516129032258065	1	-	5	61	14	70	0.924242424242424	0.833333333333333	0.0909090909090908	0.137411533528706	0.554310810078814	-	3	36	15
1043150	C	G	juvenile2_24149	juvenile2_24149.p2	0.0443700347655275	0.999063698075695	15	10	9	0	0.4	0	0.4	0.0336837310435426	0.558255474801441	-	29	10	19	1	0.256410256410256	0.05	0.206410256410256	0.0787865571335776	0.741476110801265	-	22	9	4	2	0.290322580645161	0.333333333333333	-0.043010752688172	1	1	-	50	14	51	5	0.21875	0.0892857142857143	0.129464285714286	0.0780742518815997	0.440172735084295	-	67	11	19
1044597	A	G	male2_19849	male2_19849.p1	0.260209672239824	0.324380366424255	0	13	0	8	1	1	NA	NA	NA	NA	6	22	1	37	0.785714285714286	0.973684210526316	-0.18796992481203	0.0361078547752265	0.63405747273325	-	4	4	8	5	0.5	0.384615384615385	0.115384615384615	0.673065015479876	1	-	3	36	0	77	0.923076923076923	1	-0.0769230769230769	0.0360569715142429	0.32327745910849	-	1	37	0
1045950	A	C	male2_49928	NA	0.17695832630909	0.368793381231055	5	10	4	5	0.666666666666667	0.555555555555556	0.111111111111111	0.678456050612465	1	-	4	12	1	16	0.75	0.941176470588235	-0.191176470588235	0.174840732126605	0.866975377043817	-	0	9	1	14	1	0.933333333333333	NA	NA	NA	NA	0	30	11	97	1	0.898148148148148	NA	NA	NA	NA	3	25	6
1046527	A	C	juvenile3_28844	juvenile3_28844.p1	0.10267756521854	0.527341467894253	5	33	0	10	0.868421052631579	1	-0.131578947368421	0.568914164774479	1	-	9	38	17	36	0.808510638297872	0.679245283018868	0.129265355279004	0.173582332001849	0.866975377043817	-	10	30	3	9	0.75	0.75	0	1	1	-	17	66	23	52	0.795180722891566	0.693333333333333	0.101847389558233	0.148507299953718	0.571014614842479	-	22	43	15
1048820	A	G	juvenile4_45403	juvenile4_45403.p1	0.0442240978488063	0.999063698075695	21	2	12	4	0.0869565217391304	0.25	-0.16304347826087	0.205319155783552	0.957477431482444	-	33	8	32	6	0.195121951219512	0.157894736842105	0.0372272143774069	0.771964312331047	1	-	20	1	7	4	0.0476190476190476	0.363636363636364	-0.316017316017316	0.0367074527252503	0.415908586884363	-	54	10	101	12	0.15625	0.106194690265487	0.0500553097345133	0.350464827013717	0.790496393016412	-	39	9	20
1048939	C	T	juvenile3_31791	juvenile3_31791.p1	0.0718823723672059	NA	16	0	17	1	0	0.0555555555555556	NA	NA	NA	NA	36	4	19	0	0.1	0	0.1	0.294481088753444	0.950674837039447	-	17	0	7	0	0	0	NA	NA	NA	NA	60	8	61	1	0.117647058823529	0.0161290322580645	0.101518026565465	0.0344187941236392	0.31576901004613	-	47	3	17
1049013	A	T	juvenile4_43554	juvenile4_43554.p1	0.170731707317073	NA	23	0	11	0	0	0	NA	NA	NA	NA	25	0	16	0	0	0	NA	NA	NA	NA	21	0	8	2	0	0.2	NA	NA	NA	NA	52	0	90	2	0	0.0217391304347826	NA	NA	NA	NA	57	0	34
1049084	A	T	male3_24059	male3_24059.p1	0.075461186312147	0.999063698075695	19	1	9	1	0.05	0.1	-0.05	1	1	-	43	2	26	2	0.0444444444444444	0.0714285714285714	-0.026984126984127	0.63496044761721	1	-	33	7	6	4	0.175	0.4	-0.225	0.196602052590248	0.749363527253912	-	50	4	65	3	0.0740740740740741	0.0441176470588235	0.0299564270152505	0.698433734205165	0.991394106297912	-	53	1	52
1049148	A	G	juvenile6_26039	juvenile6_26039.p1	0.138817134280752	0.502285010610732	21	7	9	6	0.25	0.4	-0.15	0.323818915413335	1	-	44	5	22	3	0.102040816326531	0.12	-0.0179591836734694	1	1	-	7	2	6	0	0.222222222222222	0	0.222222222222222	0.485714285714286	1	-	48	4	47	5	0.0769230769230769	0.0961538461538462	-0.0192307692307692	1	1	-	46	9	29
1052214	A	G	juvenile2_30710	juvenile2_30710.p1	0.524928571547684	0.717510204142476	20	19	9	3	0.487179487179487	0.25	0.237179487179487	0.192494464176478	0.93349354417027	-	1	43	0	26	0.977272727272727	1	-0.0227272727272727	1	1	-	0	17	0	5	1	1	NA	NA	NA	NA	0	53	0	62	1	1	NA	NA	NA	NA	0	81	0
1052563	A	G	male3_25395	male3_25395.p1	0.0864557330315793	0.956660789802687	30	0	9	0	0	0	NA	NA	NA	NA	33	9	29	3	0.214285714285714	0.09375	0.120535714285714	0.211902312967701	0.900548965292119	-	30	6	6	2	0.166666666666667	0.25	-0.0833333333333333	0.623198949705801	1	-	52	7	92	14	0.11864406779661	0.132075471698113	-0.013431403901503	1	1	-	48	10	22
1055215	A	G	male6_28431	male6_28431.p2	0.0663122211420075	0.999063698075695	0	23	0	24	1	1	NA	NA	NA	NA	5	31	5	22	0.861111111111111	0.814814814814815	0.0462962962962964	0.732533084154754	1	-	4	27	5	9	0.870967741935484	0.642857142857143	0.228110599078341	0.110975576748631	0.616752625546368	-	6	52	13	49	0.896551724137931	0.790322580645161	0.10622914349277	0.136853657944553	0.553324337152877	-	0	28	3
1056397	A	G	juvenile3_27387	juvenile3_27387.p1	0.0783601453035807	NA	0	18	0	9	1	1	NA	NA	NA	NA	3	24	1	20	0.888888888888889	0.952380952380952	-0.0634920634920635	0.62118408880666	1	-	4	29	4	16	0.878787878787879	0.8	0.0787878787878787	0.457307192320504	0.99220841858849	-	6	54	10	79	0.9	0.887640449438202	0.0123595505617978	1	1	-	0	33	0
1059845	A	G	NA	NA	0.168878729168491	0.999063698075695	0	27	0	6	1	1	NA	NA	NA	NA	4	35	9	21	0.897435897435897	0.7	0.197435897435898	0.0607973003192006	0.701017552675528	-	5	10	2	5	0.666666666666667	0.714285714285714	-0.0476190476190477	1	1	-	5	35	9	45	0.875	0.833333333333333	0.0416666666666666	0.770841465689174	1	-	4	43	3
1061381	C	T	juvenile3_23001	juvenile3_23001.p1	0.114889922378002	0.999063698075695	16	0	13	0	0	0	NA	NA	NA	NA	27	4	42	7	0.129032258064516	0.142857142857143	-0.0138248847926267	1	1	-	11	0	21	3	0	0.125	NA	NA	NA	NA	43	3	86	9	0.0652173913043478	0.0947368421052632	-0.0295194508009153	0.751001807635354	1	-	30	7	52
1063582	A	G	male3_4815	NA	0.166900609982673	0.999063698075695	27	10	9	4	0.27027027027027	0.307692307692308	-0.0374220374220374	1	1	-	25	0	36	4	0	0.1	NA	NA	NA	NA	26	0	18	0	0	0	NA	NA	NA	NA	59	4	90	5	0.0634920634920635	0.0526315789473684	0.0108604845446951	1	1	-	54	1	30
1065300	A	G	juvenile2_29761	juvenile2_29761.p1	0.198697198488937	0.999063698075695	8	18	7	5	0.692307692307692	0.416666666666667	0.275641025641026	0.156946549376046	0.879891353529013	-	3	24	2	29	0.888888888888889	0.935483870967742	-0.046594982078853	0.655673274094327	1	-	0	23	0	9	1	1	NA	NA	NA	NA	1	41	0	80	0.976190476190476	1	-0.0238095238095238	0.344262295081967	0.785542616760693	-	0	32	0
1065612	A	G	NA	NA	0.0267870448599503	0.999063698075695	20	25	0	6	0.555555555555556	1	-0.444444444444444	0.0697225236070376	0.710520105143874	-	15	32	2	53	0.680851063829787	0.963636363636364	-0.282785299806576	0.000132338897716918	0.0645934128947393	.	12	28	2	12	0.7	0.857142857142857	-0.157142857142857	0.310578895057415	0.837861143445852	-	32	63	1	65	0.663157894736842	0.984848484848485	-0.321690590111643	6.87054394933127e-08	5.96627466492313e-05	***	33	52	2
1067888	A	G	juvenile4_41072	juvenile4_41072.p1	0.119736701609468	0.77636458895792	0	9	0	24	1	1	NA	NA	NA	NA	3	10	3	27	0.769230769230769	0.9	-0.130769230769231	0.345493626294892	0.978480959819215	-	0	6	0	24	1	1	NA	NA	NA	NA	4	28	13	83	0.875	0.864583333333333	0.0104166666666666	1	1	-	1	22	4
1068583	C	T	juvenile4_41855	juvenile4_41855.p1	0.0371433222130492	NA	33	1	17	0	0.0294117647058824	0	0.0294117647058824	1	1	-	35	1	12	1	0.0277777777777778	0.0769230769230769	-0.0491452991452992	0.464285714285714	1	-	32	1	7	1	0.0303030303030303	0.125	-0.0946969696969697	0.35609756097561	0.881120435534946	-	46	3	94	6	0.0612244897959184	0.06	0.00122448979591837	1	1	-	53	6	14
1068999	G	T	male6_42278	male6_42278.p1	0.0469273328410701	0.999063698075695	10	19	2	6	0.655172413793103	0.75	-0.0948275862068966	1	1	-	4	23	4	19	0.851851851851852	0.826086956521739	0.0257648953301127	1	1	-	8	24	4	8	0.75	0.666666666666667	0.0833333333333334	0.707418858211993	1	-	9	42	17	99	0.823529411764706	0.853448275862069	-0.0299188640973631	0.646828278101729	0.969061571220107	-	14	49	5
1074721	C	T	juvenile2_27511	juvenile2_27511.p1	0.175162255962013	0.227172662691915	9	9	13	10	0.5	0.434782608695652	0.0652173913043478	0.758180399667689	1	-	19	3	25	8	0.136363636363636	0.242424242424242	-0.106060606060606	0.495069566854869	1	-	18	2	5	2	0.1	0.285714285714286	-0.185714285714286	0.269230769230769	0.836415526133233	-	36	5	54	6	0.121951219512195	0.1	0.0219512195121951	0.753925086754482	1	-	31	12	41
1076566	C	T	male4_591	male4_591.p1	0.117842577426026	NA	24	0	5	0	0	0	NA	NA	NA	NA	40	0	27	2	0	0.0689655172413793	NA	NA	NA	NA	40	7	8	5	0.148936170212766	0.384615384615385	-0.235679214402619	0.11040208702419	0.616193746248517	-	56	0	59	2	0	0.0327868852459016	NA	NA	NA	NA	46	2	37
1076841	A	G	juvenile6_24696	juvenile6_24696.p1	0.0432994353530722	NA	0	25	0	16	1	1	NA	NA	NA	NA	1	53	6	36	0.981481481481482	0.857142857142857	0.124338624338624	0.0408879488117806	0.647573442980678	-	6	51	1	7	0.894736842105263	0.875	0.0197368421052632	1	1	-	4	63	7	86	0.940298507462687	0.924731182795699	0.0155673246669877	0.762607025831967	1	-	2	43	2
1077098	C	T	juvenile2_27885	juvenile2_27885.p1	0.160998699829411	0.347595732249394	1	15	4	12	0.9375	0.75	0.1875	0.332591768631813	1	-	3	26	11	36	0.896551724137931	0.765957446808511	0.13059427732942	0.225417395357607	0.917563302255489	-	0	7	4	16	1	0.8	NA	NA	NA	NA	9	23	12	85	0.71875	0.876288659793814	-0.157538659793814	0.0518713208373855	0.376065929776478	-	2	21	9
1077428	A	T	juvenile2_18051	NA	0.0405106840798015	0.999063698075695	29	7	15	0	0.194444444444444	0	0.194444444444444	0.0900555041628123	0.775342857808158	-	66	0	25	1	0	0.0384615384615385	NA	NA	NA	NA	36	6	7	2	0.142857142857143	0.222222222222222	-0.0793650793650794	0.618688691185834	1	-	63	6	105	4	0.0869565217391304	0.036697247706422	0.0502592740327084	0.189054572401434	0.625765460579932	-	86	8	25
1077833	A	G	male6_18849	male6_18849.p1	0.376896988062669	0.999063698075695	10	16	5	9	0.615384615384615	0.642857142857143	-0.0274725274725275	1	1	-	1	39	0	27	0.975	1	-0.025	1	1	-	0	17	0	12	1	1	NA	NA	NA	NA	0	60	0	62	1	1	NA	NA	NA	NA	0	51	0
1077995	G	T	juvenile6_22823	juvenile6_22823.p1	0.202105022054238	0.999063698075695	0	23	0	10	1	1	NA	NA	NA	NA	2	25	3	38	0.925925925925926	0.926829268292683	-0.000903342366757043	1	1	-	6	12	15	9	0.666666666666667	0.375	0.291666666666667	0.117971798543708	0.635950325934703	-	4	25	7	50	0.862068965517241	0.87719298245614	-0.015124016938899	1	1	-	1	46	0
1078032	C	T	juvenile6_28432	juvenile6_28432.p1	0.08317594307374	0.999063698075695	18	0	10	2	0	0.166666666666667	NA	NA	NA	NA	26	4	54	5	0.133333333333333	0.0847457627118644	0.0485875706214689	0.478730120493671	1	-	16	5	12	2	0.238095238095238	0.142857142857143	0.0952380952380952	0.676030408118349	1	-	29	3	106	15	0.09375	0.12396694214876	-0.0302169421487603	0.766288503463442	1	-	43	5	42
1078293	C	T	male6_26043	male6_26043.p1	0.217711955264111	0.703223773596202	13	0	16	1	0	0.0588235294117647	NA	NA	NA	NA	29	0	17	2	0	0.105263157894737	NA	NA	NA	NA	20	2	15	2	0.0909090909090909	0.117647058823529	-0.0267379679144385	1	1	-	38	6	50	1	0.136363636363636	0.0196078431372549	0.116755793226381	0.0465251927193486	0.358132850485131	-	30	2	39
1080717	A	T	juvenile2_28982	juvenile2_28982.p1	0.214627011001626	NA	16	5	19	5	0.238095238095238	0.208333333333333	0.0297619047619047	1	1	-	33	1	38	0	0.0294117647058824	0	0.0294117647058824	0.472222222222222	1	-	14	0	21	0	0	0	NA	NA	NA	NA	43	0	95	2	0	0.0206185567010309	NA	NA	NA	NA	38	0	49
1081294	C	T	juvenile6_27872	juvenile6_27872.p1	0.0140837644906817	0.999063698075695	19	2	4	1	0.0952380952380952	0.2	-0.104761904761905	0.488461538461538	1	-	38	4	35	1	0.0952380952380952	0.0277777777777778	0.0674603174603175	0.366212734633787	0.992338048277835	-	15	3	8	1	0.166666666666667	0.111111111111111	0.0555555555555556	1	1	-	61	10	57	5	0.140845070422535	0.0806451612903226	0.0601999091322126	0.410716385216348	0.832558484228116	-	46	9	18
1081493	A	C	juvenile3_17559	juvenile3_17559.p1	0.144451387374553	0.917158893033949	1	27	0	17	0.964285714285714	1	-0.0357142857142857	1	1	-	4	18	9	18	0.818181818181818	0.666666666666667	0.151515151515152	0.332799265974791	0.968807706793375	-	0	10	10	6	1	0.375	NA	NA	NA	NA	6	47	14	78	0.886792452830189	0.847826086956522	0.038966365873667	0.621096900229079	0.953044739043622	-	4	34	7
1081974	C	G	juvenile3_17229	NA	0.6127063392981	0.420771611746967	6	4	5	6	0.4	0.545454545454545	-0.145454545454545	0.66992140985949	1	-	0	31	3	27	1	0.9	NA	NA	NA	NA	0	22	0	8	1	1	NA	NA	NA	NA	0	53	0	48	1	1	NA	NA	NA	NA	2	54	0
1083221	A	T	juvenile6_16007	NA	0.136622848116516	NA	6	28	3	24	0.823529411764706	0.888888888888889	-0.065359477124183	0.718402756525193	1	-	0	35	2	42	1	0.954545454545455	NA	NA	NA	NA	0	15	0	18	1	1	NA	NA	NA	NA	0	48	0	66	1	1	NA	NA	NA	NA	0	38	0
1084882	C	T	male6_23736	male6_23736.p1	0.0913346862237454	0.999063698075695	16	1	15	0	0.0588235294117647	0	0.0588235294117647	1	1	-	23	2	52	3	0.08	0.0545454545454545	0.0254545454545455	0.645325735224136	1	-	22	8	19	0	0.266666666666667	0	0.266666666666667	0.0164978023565341	0.316076595734545	-	65	4	71	8	0.0579710144927536	0.10126582278481	-0.0432948082920565	0.381461965455502	0.814037016569195	-	39	0	43
1084930	C	G	juvenile2_26614	juvenile2_26614.p1	0.0735230885322265	0.999063698075695	17	0	20	0	0	0	NA	NA	NA	NA	34	6	35	2	0.15	0.0540540540540541	0.0959459459459459	0.26550786662691	0.935002562261283	-	9	2	10	2	0.181818181818182	0.166666666666667	0.0151515151515152	1	1	-	48	2	115	8	0.04	0.0650406504065041	-0.0250406504065041	0.725800260968771	1	-	50	3	33
1085742	C	T	male2_40666	male2_40666.p1	0.259259259259259	NA	24	8	16	1	0.25	0.0588235294117647	0.191176470588235	0.135653110920379	0.866040568870758	-	37	0	27	0	0	0	NA	NA	NA	NA	37	0	11	0	0	0	NA	NA	NA	NA	64	0	89	0	0	0	NA	NA	NA	NA	54	0	39
1086492	A	T	male6_44478	male6_44478.p1	0.0513635788431962	0.999063698075695	1	36	2	10	0.972972972972973	0.833333333333333	0.13963963963964	0.144485453755971	0.873874470889272	-	4	37	4	60	0.902439024390244	0.9375	-0.0350609756097561	0.708494266249665	1	-	0	30	0	14	1	1	NA	NA	NA	NA	7	52	6	64	0.88135593220339	0.914285714285714	-0.0329297820823244	0.569836089050566	0.927328760168926	-	9	54	1
1086525	A	C	juvenile4_41757	juvenile4_41757.p1	0.161570696393084	NA	0	24	0	6	1	1	NA	NA	NA	NA	1	42	4	57	0.976744186046512	0.934426229508197	0.0423179565383148	0.401027723033253	1	-	4	14	0	5	0.777777777777778	1	-0.222222222222222	0.539243365330322	1	-	2	55	0	67	0.964912280701754	1	-0.0350877192982456	0.209284028324154	0.648088710945378	-	1	74	3
1086859	C	T	male6_27126	male6_27126.p1	0.0874120492868716	0.999063698075695	23	2	15	3	0.08	0.166666666666667	-0.0866666666666667	0.634426832384859	1	-	35	2	23	0	0.0540540540540541	0	0.0540540540540541	0.519209039548022	1	-	20	0	15	0	0	0	NA	NA	NA	NA	43	10	80	2	0.188679245283019	0.024390243902439	0.16428900138058	0.00154127976395628	0.0773678098351728	.	31	4	29
1086956	G	T	male6_27268	male6_27268.p1	0.455582642426473	0.869725369606431	18	21	10	0	0.538461538461538	0	0.538461538461538	0.00264131598180816	0.214174294180065	-	1	30	0	34	0.967741935483871	1	-0.032258064516129	0.476923076923077	1	-	0	25	0	10	1	1	NA	NA	NA	NA	0	57	0	59	1	1	NA	NA	NA	NA	0	40	0
1089755	A	G	male4_44833	male4_44833.p2	0.232364383341085	0.213519661329008	6	11	3	5	0.647058823529412	0.625	0.0220588235294118	1	1	-	3	33	6	29	0.916666666666667	0.828571428571429	0.088095238095238	0.307004709834407	0.954710852650409	-	1	13	0	9	0.928571428571429	1	-0.0714285714285714	1	1	-	4	55	6	42	0.932203389830508	0.875	0.0572033898305084	0.338588605400671	0.780731487810648	-	9	56	2
1090063	C	T	juvenile4_102828	juvenile4_102828.p1	0.0698313082535713	NA	3	17	1	10	0.85	0.909090909090909	-0.0590909090909091	1	1	-	3	46	2	35	0.938775510204082	0.945945945945946	-0.00717043574186427	1	1	-	0	28	0	11	1	1	NA	NA	NA	NA	4	44	6	75	0.916666666666667	0.925925925925926	-0.0092592592592593	1	1	-	2	53	1
1090229	A	T	juvenile3_24011	juvenile3_24011.p1	0.183301395801565	0.999063698075695	8	0	18	0	0	0	NA	NA	NA	NA	18	1	47	0	0.0526315789473684	0	0.0526315789473684	0.287878787878788	0.950636373041178	-	13	5	20	2	0.277777777777778	0.0909090909090909	0.186868686868687	0.210958529379582	0.772365317916165	-	51	0	82	2	0	0.0238095238095238	NA	NA	NA	NA	21	0	33
1091323	A	G	male3_21606	male3_21606.p1	0.0966612615437898	0.735953642345867	7	18	1	13	0.72	0.928571428571429	-0.208571428571429	0.217894364953188	0.974068999983482	-	1	20	4	22	0.952380952380952	0.846153846153846	0.106227106227106	0.362262775768789	0.989806570238046	-	1	8	0	10	0.888888888888889	1	-0.111111111111111	0.473684210526316	1	-	2	20	10	94	0.909090909090909	0.903846153846154	0.00524475524475521	1	1	-	5	29	5
1091969	C	T	juvenile2_22373	juvenile2_22373.p1	0.0710670065690251	0.999063698075695	23	1	11	0	0.0416666666666667	0	0.0416666666666667	1	1	-	34	2	18	9	0.0555555555555556	0.333333333333333	-0.277777777777778	0.00628501207694889	0.378863855924269	-	12	0	21	2	0	0.0869565217391304	NA	NA	NA	NA	43	2	69	0	0.0444444444444444	0	0.0444444444444444	0.153702841173731	0.579038595432413	-	36	8	37
1093254	A	G	juvenile4_37402	juvenile4_37402.p1	0.0681343330099187	0.999063698075695	0	37	0	9	1	1	NA	NA	NA	NA	1	40	0	23	0.975609756097561	1	-0.024390243902439	1	1	-	0	24	0	18	1	1	NA	NA	NA	NA	3	43	3	36	0.934782608695652	0.923076923076923	0.0117056856187291	1	1	-	7	32	6
1093674	A	T	juvenile2_21159	juvenile2_21159.p1	0.107591113430628	0.904485158605862	38	1	22	0	0.0256410256410256	0	0.0256410256410256	1	1	-	29	2	44	11	0.0645161290322581	0.2	-0.135483870967742	0.122140099696242	0.816022013610379	-	22	0	6	0	0	0	NA	NA	NA	NA	52	7	90	13	0.11864406779661	0.12621359223301	-0.00756952443639954	1	1	-	45	14	50
1093921	A	G	juvenile3_57596	juvenile3_57596.p1	0.0687037744954605	0.626985963293975	15	3	8	1	0.166666666666667	0.111111111111111	0.0555555555555556	1	1	-	19	9	18	12	0.321428571428571	0.4	-0.0785714285714286	0.592517179828096	1	-	14	7	12	2	0.333333333333333	0.142857142857143	0.19047619047619	0.262069262936239	0.835361671068049	-	35	6	60	26	0.146341463414634	0.302325581395349	-0.155984117980715	0.0797918803636465	0.443510850529397	-	22	10	19
1094319	C	T	male4_38623	male4_38623.p1	0.29235715624519	0.187025201209304	16	7	7	12	0.304347826086957	0.631578947368421	-0.327231121281464	0.0608301897061766	0.68017570823804	-	32	0	27	2	0	0.0689655172413793	NA	NA	NA	NA	9	10	14	3	0.526315789473684	0.176470588235294	0.34984520123839	0.0411380075451266	0.429355862403966	-	59	7	86	4	0.106060606060606	0.0444444444444444	0.0616161616161616	0.204979723109566	0.643497245323663	-	32	7	39
1095820	C	T	male3_19913	male3_19913.p1	0.0772108601899749	0.999063698075695	18	6	3	2	0.25	0.4	-0.15	0.596816976127321	1	-	21	10	27	7	0.32258064516129	0.205882352941176	0.116698292220114	0.397924414497523	1	-	9	0	11	4	0	0.266666666666667	NA	NA	NA	NA	39	15	54	18	0.277777777777778	0.25	0.0277777777777778	0.838181250220366	1	-	33	17	23
1096357	A	G	juvenile4_34502	juvenile4_34502.p1	0.0500020171235685	0.999063698075695	10	2	9	2	0.166666666666667	0.181818181818182	-0.0151515151515152	1	1	-	16	3	31	12	0.157894736842105	0.27906976744186	-0.121175030599755	0.356387969906011	0.98872022403452	-	13	1	8	0	0.0714285714285714	0	0.0714285714285714	1	1	-	60	8	82	11	0.117647058823529	0.118279569892473	-0.000632511068943714	1	1	-	39	10	42
1097541	A	G	male3_26243	male3_26243.p1	0.020065011045739	0.999063698075695	2	23	0	10	0.92	1	-0.08	1	1	-	3	43	7	37	0.934782608695652	0.840909090909091	0.0938735177865613	0.192221029382195	0.883969027406009	-	4	22	1	10	0.846153846153846	0.909090909090909	-0.0629370629370629	1	1	-	4	73	6	77	0.948051948051948	0.927710843373494	0.0203411046784541	0.747737954094436	1	-	4	56	4
1099313	A	G	male6_23005	male6_23005.p1	0.070733531321089	0.999063698075695	0	32	1	16	1	0.941176470588235	NA	NA	NA	NA	4	37	2	48	0.902439024390244	0.96	-0.057560975609756	0.403235006886017	1	-	0	29	0	7	1	1	NA	NA	NA	NA	10	52	5	83	0.838709677419355	0.943181818181818	-0.104472140762463	0.0515405627517932	0.375180532033427	-	7	56	1
1099647	C	T	juvenile3_20701	juvenile3_20701.p1	0.152254980904444	0.0273376708578964	5	11	1	12	0.6875	0.923076923076923	-0.235576923076923	0.18336070060208	0.91602045108392	-	11	21	28	25	0.65625	0.471698113207547	0.184551886792453	0.118976845023193	0.811640211640211	-	12	21	4	3	0.636363636363636	0.428571428571429	0.207792207792208	0.407246255543469	0.936992088937343	-	28	26	58	42	0.481481481481481	0.42	0.0614814814814815	0.499277696152233	0.884076344816945	-	23	21	31
1099682	C	G	male2_42514	male2_42514.p1	0.0619784881883743	0.999063698075695	27	2	26	0	0.0689655172413793	0	0.0689655172413793	0.492255892255892	1	-	26	7	33	6	0.212121212121212	0.153846153846154	0.0582750582750583	0.553823656826974	1	-	28	1	13	0	0.0344827586206897	0	0.0344827586206897	1	1	-	52	9	64	10	0.147540983606557	0.135135135135135	0.0124058484714222	1	1	-	35	5	42
1100258	A	G	juvenile4_40847	juvenile4_40847.p1	0.358834134615385	0.480303258698337	0	8	0	12	1	1	NA	NA	NA	NA	0	17	1	53	1	0.981481481481482	NA	NA	NA	NA	2	15	0	23	0.882352941176471	1	-0.117647058823529	0.174358974358974	0.706508171001248	-	0	21	5	87	1	0.945652173913043	NA	NA	NA	NA	0	28	3
1100485	A	G	juvenile2_2672	NA	0.299521792818609	0.526897387199365	7	27	1	15	0.794117647058823	0.9375	-0.143382352941177	0.409155420875835	1	-	0	23	3	20	1	0.869565217391304	NA	NA	NA	NA	18	18	3	4	0.5	0.571428571428571	-0.0714285714285714	1	1	-	9	59	4	93	0.867647058823529	0.958762886597938	-0.0911158277744087	0.0413451865238828	0.341247211829643	-	3	55	0
1101172	C	T	male3_26516	male3_26516.p1	0.180204553640489	0.183647788720126	35	4	21	6	0.102564102564103	0.222222222222222	-0.11965811965812	0.295057589226522	0.995826131633161	-	37	9	40	13	0.195652173913043	0.245283018867925	-0.049630844954881	0.632036783834177	1	-	34	10	14	5	0.227272727272727	0.263157894736842	-0.0358851674641148	0.756604140166055	1	-	28	15	83	30	0.348837209302326	0.265486725663717	0.0833504836386088	0.326893561238403	0.770872425462579	-	33	18	36
1102254	C	T	juvenile3_22497	juvenile3_22497.p1	0.0724364061153295	0.999063698075695	2	25	4	8	0.925925925925926	0.666666666666667	0.259259259259259	0.0600906080782241	0.679207922487168	-	0	39	2	47	1	0.959183673469388	NA	NA	NA	NA	0	25	0	17	1	1	NA	NA	NA	NA	5	43	1	113	0.895833333333333	0.991228070175439	-0.0953947368421052	0.00907573467924814	0.181659519138355	-	7	35	0
1102887	A	G	NA	NA	0.193540645311077	0.121583541352794	8	17	2	21	0.68	0.91304347826087	-0.233043478260869	0.0753073033337573	0.721568408868813	-	3	33	3	39	0.916666666666667	0.928571428571429	-0.011904761904762	1	1	-	11	7	0	17	0.388888888888889	1	-0.611111111111111	0.000105937814502887	0.0326048674601806	*	8	49	11	86	0.859649122807018	0.88659793814433	-0.0269488153373123	0.621204392541829	0.953044739043622	-	11	57	7
1103729	A	G	juvenile4_41712	juvenile4_41712.p1	0.146216713745391	0.999063698075695	0	32	1	14	1	0.933333333333333	NA	NA	NA	NA	3	37	1	20	0.925	0.952380952380952	-0.0273809523809523	1	1	-	10	33	4	7	0.767441860465116	0.636363636363636	0.13107822410148	0.447611077818957	0.981471860523177	-	2	73	7	88	0.973333333333333	0.926315789473684	0.0470175438596492	0.30142351247281	0.74573524029092	-	1	40	0
1104798	A	T	juvenile3_29062	juvenile3_29062.p1	0.130419340999972	0.869866864689976	19	11	8	3	0.366666666666667	0.272727272727273	0.0939393939393939	0.718648922188893	1	-	6	21	13	13	0.777777777777778	0.5	0.277777777777778	0.0472703926344065	0.665901580125815	-	5	12	0	7	0.705882352941177	1	-0.294117647058823	0.272068511198946	0.836415526133233	-	17	51	30	66	0.75	0.6875	0.0625	0.483531402428102	0.878342884880921	-	8	25	1
1105050	C	G	male4_8221	male4_8221.p2	0.0834754770962477	0.999063698075695	22	7	14	1	0.241379310344828	0.0666666666666667	0.174712643678161	0.230780797488264	0.97877204935736	-	54	3	11	0	0.0526315789473684	0	0.0526315789473684	1	1	-	20	6	7	7	0.230769230769231	0.5	-0.269230769230769	0.155322381928656	0.682699979924542	-	65	6	92	10	0.0845070422535211	0.0980392156862745	-0.0135321734327534	1	1	-	39	6	23
1105858	A	G	male4_19241	male4_19241.p1	0.0820396378072736	NA	0	29	1	24	1	0.96	NA	NA	NA	NA	1	41	3	34	0.976190476190476	0.918918918918919	0.0572715572715572	0.335650358968147	0.970933132459252	-	4	28	0	13	0.875	1	-0.125	0.307574079667103	0.836720900986802	-	0	64	1	73	1	0.986486486486487	NA	NA	NA	NA	2	55	2
1105953	C	G	juvenile4_40840	juvenile4_40840.p1	0.0706362630390285	0.987692490789571	24	6	15	4	0.2	0.210526315789474	-0.0105263157894737	1	1	-	28	6	30	2	0.176470588235294	0.0625	0.113970588235294	0.259543605417459	0.929147936313612	-	21	0	5	2	0	0.285714285714286	NA	NA	NA	NA	44	6	47	12	0.12	0.203389830508475	-0.0833898305084746	0.304891447194048	0.748251412902867	-	31	12	8
1106632	G	T	juvenile4_40003	juvenile4_40003.p1	0.0129553091101356	0.999063698075695	4	22	1	11	0.846153846153846	0.916666666666667	-0.0705128205128205	1	1	-	5	40	7	21	0.888888888888889	0.75	0.138888888888889	0.192573237186237	0.883969027406009	-	3	26	6	4	0.896551724137931	0.4	0.496551724137931	0.00385708652461874	0.169935624873549	-	9	61	26	73	0.871428571428571	0.737373737373737	0.134054834054834	0.0360951738262546	0.32327745910849	-	4	33	6
1106850	C	T	juvenile2_25194	juvenile2_25194.p1	0.483764288689512	0.67610682005019	12	14	6	15	0.538461538461538	0.714285714285714	-0.175824175824176	0.245133108203832	0.979160769817073	-	18	1	27	2	0.0526315789473684	0.0689655172413793	-0.0163339382940109	1	1	-	10	0	5	0	0	0	NA	NA	NA	NA	31	0	37	0	0	0	NA	NA	NA	NA	25	1	29
1107659	C	T	juvenile3_22129	juvenile3_22129.p1	0.0196140031337556	0.999063698075695	20	1	5	0	0.0476190476190476	0	0.0476190476190476	1	1	-	44	5	17	6	0.102040816326531	0.260869565217391	-0.158828748890861	0.156383280174386	0.843841036438469	-	12	2	7	0	0.142857142857143	0	0.142857142857143	0.533333333333333	1	-	43	7	43	2	0.14	0.0444444444444444	0.0955555555555556	0.164089909267433	0.593626337356209	-	49	7	38
1107728	A	G	male3_28253	male3_28253.p3	0.131377903971478	0.758252289247525	0	6	2	19	1	0.904761904761905	NA	NA	NA	NA	6	22	0	29	0.785714285714286	1	-0.214285714285714	0.0103818723481087	0.463957957486862	-	2	31	0	16	0.939393939393939	1	-0.0606060606060606	1	1	-	3	39	7	71	0.928571428571429	0.91025641025641	0.0183150183150184	1	1	-	8	29	7
1109458	A	G	male6_23702	male6_23702.p1	0.156175921329715	0.122736743371241	20	14	3	6	0.411764705882353	0.666666666666667	-0.254901960784314	0.263378785216562	0.994562565468505	-	14	14	30	24	0.5	0.444444444444444	0.0555555555555556	0.648627719409482	1	-	27	7	7	6	0.205882352941176	0.461538461538462	-0.255656108597285	0.14209084691583	0.674653052835532	-	24	12	58	39	0.333333333333333	0.402061855670103	-0.0687285223367698	0.549363442585896	0.917472550372964	-	34	24	33
1110872	A	C	juvenile4_33836	juvenile4_33836.p1	0.407575069983181	0.769882062069788	8	8	4	20	0.5	0.833333333333333	-0.333333333333333	0.0366701043321437	0.574960014707235	-	38	0	31	2	0	0.0606060606060606	NA	NA	NA	NA	17	1	13	0	0.0555555555555556	0	0.0555555555555556	1	1	-	58	3	44	2	0.0491803278688525	0.0434782608695652	0.00570206699928724	1	1	-	42	1	22
1111886	A	G	juvenile3_25439	juvenile3_25439.p1	0.164993743635526	NA	3	11	4	8	0.785714285714286	0.666666666666667	0.119047619047619	0.665217391304348	1	-	1	26	0	32	0.962962962962963	1	-0.0370370370370371	0.457627118644068	1	-	0	8	0	10	1	1	NA	NA	NA	NA	1	45	0	76	0.978260869565217	1	-0.0217391304347826	0.377049180327869	0.80993040972098	-	0	32	0
1115551	C	T	male4_44137	male4_44137.p2	0.0866005546695907	0.999063698075695	4	25	0	7	0.862068965517241	1	-0.137931034482759	0.565775401069519	1	-	0	18	0	17	1	1	NA	NA	NA	NA	0	16	0	13	1	1	NA	NA	NA	NA	5	45	9	45	0.9	0.833333333333333	0.0666666666666667	0.395219983188857	0.824321180640926	-	8	58	2
1117099	C	T	juvenile4_36259	juvenile4_36259.p2	0.432307287467375	0.877926162659963	15	17	9	5	0.53125	0.357142857142857	0.174107142857143	0.345743588171268	1	-	1	40	0	32	0.975609756097561	1	-0.024390243902439	1	1	-	0	20	1	16	1	0.941176470588235	NA	NA	NA	NA	1	51	0	72	0.980769230769231	1	-0.0192307692307693	0.419354838709677	0.839676618338692	-	1	61	0
1119743	A	G	juvenile2_27289	juvenile2_27289.p1	0.140048599027038	NA	22	1	25	0	0.0434782608695652	0	0.0434782608695652	0.479166666666667	1	-	23	0	19	0	0	0	NA	NA	NA	NA	12	3	16	3	0.2	0.157894736842105	0.0421052631578948	1	1	-	28	1	43	4	0.0344827586206897	0.0851063829787234	-0.0506236243580337	0.643661866625097	0.967804009065045	-	49	0	39
1120222	C	T	male6_30846	male6_30846.p1	0.0468926222880726	0.999063698075695	32	2	24	0	0.0588235294117647	0	0.0588235294117647	0.506352087114337	1	-	44	3	30	0	0.0638297872340425	0	0.0638297872340425	0.27717019822283	0.947171637730717	-	48	4	11	0	0.0769230769230769	0	0.0769230769230769	1	1	-	69	5	79	16	0.0675675675675676	0.168421052631579	-0.100853485064011	0.0605571919703009	0.399223461854974	-	45	7	35
1122598	A	G	male3_27548	male3_27548.p1	0.0472529309809296	NA	22	1	13	0	0.0434782608695652	0	0.0434782608695652	1	1	-	33	4	41	8	0.108108108108108	0.163265306122449	-0.0551571980143409	0.542497570826422	1	-	12	1	13	0	0.0769230769230769	0	0.0769230769230769	1	1	-	63	4	57	5	0.0597014925373134	0.0806451612903226	-0.0209436687530091	0.737099148121877	1	-	54	0	52
1123462	C	T	juvenile6_24891	juvenile6_24891.p1	0.15508032888744	0.616250497188919	12	0	15	0	0	0	NA	NA	NA	NA	23	3	23	0	0.115384615384615	0	0.115384615384615	0.237244897959184	0.917827588771473	-	11	9	9	2	0.45	0.181818181818182	0.268181818181818	0.240911625009898	0.808944113112244	-	46	6	47	17	0.115384615384615	0.265625	-0.150240384615385	0.0604545295889262	0.399223461854974	-	52	6	44
1125769	C	T	male3_22946	male3_22946.p1	0.236539982567149	NA	0	15	0	8	1	1	NA	NA	NA	NA	1	30	2	49	0.967741935483871	0.96078431372549	0.00695762175838077	1	1	-	11	29	1	15	0.725	0.9375	-0.2125	0.147097295506849	0.679270748640598	-	1	71	9	75	0.986111111111111	0.892857142857143	0.0932539682539683	0.021089302840705	0.261628736290282	-	0	39	0
1128071	C	T	juvenile3_30219	juvenile3_30219.p1	0.0495786421046493	0.999063698075695	10	1	9	1	0.0909090909090909	0.1	-0.00909090909090909	1	1	-	22	4	29	1	0.153846153846154	0.0333333333333333	0.120512820512821	0.171941789866318	0.864782641491581	-	21	0	11	5	0	0.3125	NA	NA	NA	NA	55	5	41	6	0.0833333333333333	0.127659574468085	-0.0443262411347518	0.529831320202253	0.902410574873706	-	47	4	13
1128396	C	T	male2_36057	male2_36057.p1	0.051034327154412	NA	25	1	12	3	0.0384615384615385	0.2	-0.161538461538462	0.130295250320924	0.858722282808431	-	36	1	59	2	0.027027027027027	0.0327868852459016	-0.00575985821887461	1	1	-	12	0	11	0	0	0	NA	NA	NA	NA	42	5	42	0	0.106382978723404	0	0.106382978723404	0.0574498305637309	0.390642783540109	-	63	2	43
1129749	C	T	juvenile3_30381	juvenile3_30381.p1	0.104106962354226	0.0754462106673214	10	16	1	10	0.615384615384615	0.909090909090909	-0.293706293706294	0.119213102437927	0.847003153317199	-	7	23	14	20	0.766666666666667	0.588235294117647	0.17843137254902	0.183310513251189	0.876259197968156	-	14	17	3	3	0.548387096774194	0.5	0.0483870967741935	1	1	-	27	31	47	84	0.53448275862069	0.641221374045801	-0.106738615425112	0.196746589552295	0.634216106136311	-	5	34	14
1130139	A	T	male3_27042	male3_27042.p1	0.0574696335276817	0.999063698075695	1	30	0	20	0.967741935483871	1	-0.032258064516129	1	1	-	5	24	2	19	0.827586206896552	0.904761904761905	-0.0771756978653531	0.683746110503742	1	-	3	21	3	7	0.875	0.7	0.175	0.328420467185762	0.844795772198136	-	8	49	13	86	0.859649122807018	0.868686868686869	-0.00903774587985118	1	1	-	8	51	1
1131031	A	G	juvenile4_35183	juvenile4_35183.p1	0.0799531594040818	0.61402444926564	15	9	8	4	0.375	0.333333333333333	0.0416666666666667	1	1	-	24	10	19	4	0.294117647058824	0.173913043478261	0.120204603580563	0.361036493280572	0.989806570238046	-	4	10	3	4	0.714285714285714	0.571428571428571	0.142857142857143	0.63844169246646	1	-	22	17	22	41	0.435897435897436	0.650793650793651	-0.214896214896215	0.0408430452158059	0.339027306942083	-	26	20	15
1131041	C	T	juvenile3_27097	juvenile3_27097.p1	0.190140237155391	NA	0	19	0	12	1	1	NA	NA	NA	NA	7	21	2	21	0.75	0.91304347826087	-0.16304347826087	0.159474342928661	0.848008715147783	-	0	18	0	12	1	1	NA	NA	NA	NA	1	46	7	75	0.978723404255319	0.914634146341463	0.0640892579138557	0.256720519357928	0.701734630746703	-	2	34	4
1139011	G	T	juvenile3_31221	juvenile3_31221.p1	0.10034540574994	0.999063698075695	38	0	10	0	0	0	NA	NA	NA	NA	43	2	38	2	0.0444444444444444	0.05	-0.00555555555555556	1	1	-	20	6	5	0	0.230769230769231	0	0.230769230769231	0.553295548846161	1	-	51	6	39	4	0.105263157894737	0.0930232558139535	0.0122399020807833	1	1	-	56	2	19
1140035	G	T	male6_23786	male6_23786.p1	0.110716365527909	0.534322864400775	8	9	2	6	0.529411764705882	0.75	-0.220588235294118	0.401789057624298	1	-	1	25	11	42	0.961538461538462	0.792452830188679	0.169085631349782	0.0912852834193331	0.766252847296991	-	3	6	8	5	0.666666666666667	0.384615384615385	0.282051282051282	0.386996904024768	0.918113387867636	-	8	38	21	80	0.826086956521739	0.792079207920792	0.034007748600947	0.823433727417853	1	-	12	39	20
1140753	A	G	male3_27794	male3_27794.p1	0.0824170674037438	0.979773012717272	2	21	0	19	0.91304347826087	1	-0.0869565217391305	0.492450638792102	1	-	2	33	1	45	0.942857142857143	0.978260869565217	-0.0354037267080746	0.57542194092827	1	-	0	18	0	22	1	1	NA	NA	NA	NA	10	49	3	56	0.830508474576271	0.949152542372881	-0.11864406779661	0.0745026445799374	0.431755828882399	-	1	39	2
1142022	A	C	male3_24507	male3_24507.p1	0.0876220392453056	0.999063698075695	27	1	18	7	0.0357142857142857	0.28	-0.244285714285714	0.0199129276513743	0.473580271779588	-	43	8	41	5	0.156862745098039	0.108695652173913	0.0481670929241262	0.560523548603494	1	-	43	4	13	0	0.0851063829787234	0	0.0851063829787234	0.567719708388446	1	-	56	6	68	12	0.0967741935483871	0.15	-0.0532258064516129	0.448183249176867	0.857648715186468	-	61	1	36
1142591	C	T	juvenile4_44869	juvenile4_44869.p1	0.417861839507487	0.810598432516879	10	9	7	4	0.473684210526316	0.363636363636364	0.110047846889952	0.708425787106447	1	-	39	0	22	1	0	0.0434782608695652	NA	NA	NA	NA	19	2	9	0	0.0952380952380952	0	0.0952380952380952	1	1	-	54	0	66	0	0	0	NA	NA	NA	NA	45	0	37
1144708	C	T	juvenile2_28118	juvenile2_28118.p2	0.142865693133761	0.667477361856005	20	0	13	0	0	0	NA	NA	NA	NA	23	7	17	5	0.233333333333333	0.227272727272727	0.00606060606060607	1	1	-	14	1	5	1	0.0666666666666667	0.166666666666667	-0.1	0.5	1	-	38	11	81	7	0.224489795918367	0.0795454545454545	0.144944341372913	0.0320197061038144	0.306565923803704	-	38	12	26
1144890	C	T	juvenile2_27099	juvenile2_27099.p2	0.118207328051746	NA	30	0	24	0	0	0	NA	NA	NA	NA	46	1	13	2	0.0212765957446809	0.133333333333333	-0.112056737588652	0.142517186673717	0.840031642505961	-	25	5	14	0	0.166666666666667	0	0.166666666666667	0.160715206517816	0.68793542480147	-	61	0	82	0	0	0	NA	NA	NA	NA	47	2	27
1145007	A	C	juvenile6_22155	juvenile6_22155.p2	0.112420346490346	0.0980185310202977	1	19	4	19	0.95	0.826086956521739	0.123913043478261	0.350808956594549	1	-	11	45	16	31	0.803571428571429	0.659574468085106	0.143996960486322	0.11817910943001	0.811579972641943	-	13	23	7	10	0.638888888888889	0.588235294117647	0.0506535947712418	0.767819069513906	1	-	24	24	30	72	0.5	0.705882352941177	-0.205882352941177	0.0179817523728244	0.245969055250284	-	14	42	17
1145081	A	C	male3_64802	NA	0.0212971897440017	0.999063698075695	3	26	0	12	0.896551724137931	1	-0.103448275862069	0.54296435272045	1	-	7	46	0	21	0.867924528301887	1	-0.132075471698113	0.180809440668176	0.874781212991329	-	4	43	0	10	0.914893617021277	1	-0.0851063829787234	1	1	-	5	77	0	64	0.939024390243902	1	-0.0609756097560976	0.067673941552071	0.414649218521188	-	3	65	0
1147588	G	T	juvenile2_3648	juvenile2_3648.p1	0.0403807955127595	0.999063698075695	3	26	3	11	0.896551724137931	0.785714285714286	0.110837438423645	0.372764725199271	1	-	1	31	0	42	0.96875	1	-0.03125	0.432432432432433	1	-	1	11	1	9	0.916666666666667	0.9	0.0166666666666666	1	1	-	7	37	7	85	0.840909090909091	0.923913043478261	-0.0830039525691699	0.144879649149194	0.56444398190471	-	4	52	1
1149516	A	T	juvenile2_23217	juvenile2_23217.p1	0.0743040474539916	0.904458764061597	5	15	2	5	0.75	0.714285714285714	0.0357142857142857	1	1	-	23	20	28	17	0.465116279069767	0.377777777777778	0.0873385012919897	0.517499679148095	1	-	11	8	10	9	0.421052631578947	0.473684210526316	-0.0526315789473684	1	1	-	27	15	50	32	0.357142857142857	0.390243902439024	-0.0331010452961673	0.845290451545968	1	-	30	17	23
1153969	A	T	NA	NA	0.210366125110811	0.116708100357458	8	1	2	3	0.111111111111111	0.6	-0.488888888888889	0.0949050949050949	0.790817618811529	-	12	12	17	30	0.5	0.638297872340426	-0.138297872340426	0.312370068407585	0.957546694316038	-	20	9	13	12	0.310344827586207	0.48	-0.169655172413793	0.266262536429921	0.836415526133233	-	23	42	58	31	0.646153846153846	0.348314606741573	0.297839239412273	0.000318049346170667	0.0352113523030023	*	16	38	34
1154948	C	T	male6_21742	male6_21742.p5	0.0563238680090658	0.999063698075695	1	19	0	5	0.95	1	-0.05	1	1	-	4	28	3	46	0.875	0.938775510204082	-0.0637755102040817	0.425770766192707	1	-	0	34	3	11	1	0.785714285714286	NA	NA	NA	NA	7	63	20	50	0.9	0.714285714285714	0.185714285714286	0.00927055210310654	0.18376692307633	-	6	65	3
1156182	C	T	male4_21560	male4_21560.p1	0.103317051178786	0.139065754655151	15	8	11	5	0.347826086956522	0.3125	0.0353260869565217	1	1	-	25	24	11	4	0.489795918367347	0.266666666666667	0.22312925170068	0.14946089734488	0.840864231494098	-	15	28	5	3	0.651162790697674	0.375	0.276162790697674	0.2367021688837	0.805751325025068	-	49	19	36	32	0.279411764705882	0.470588235294118	-0.191176470588235	0.0330645384961893	0.310424870594935	-	30	28	23
1156366	C	T	juvenile4_45031	juvenile4_45031.p2	0.0550089447825244	0.999063698075695	24	2	16	0	0.0769230769230769	0	0.0769230769230769	0.516840882694541	1	-	30	1	19	2	0.032258064516129	0.0952380952380952	-0.0629800307219662	0.558144796380091	1	-	23	3	7	6	0.115384615384615	0.461538461538462	-0.346153846153846	0.038591047854006	0.421067085574828	-	74	9	64	6	0.108433734939759	0.0857142857142857	0.0227194492254733	0.786807755734351	1	-	34	6	38
1158397	C	T	juvenile2_32605	juvenile2_32605.p1	0.169356755024908	0.918496161973489	0	10	2	8	1	0.8	NA	NA	NA	NA	3	21	5	50	0.875	0.909090909090909	-0.0340909090909091	0.693310716464231	1	-	0	10	0	14	1	1	NA	NA	NA	NA	2	32	13	101	0.941176470588235	0.885964912280702	0.0552115583075335	0.521519812098586	0.897201639558204	-	3	41	4
1158860	A	G	juvenile2_25797	juvenile2_25797.p1	0.0423548014192961	0.999063698075695	2	27	0	15	0.931034482758621	1	-0.0689655172413793	0.540169133192389	1	-	6	34	0	16	0.85	1	-0.15	0.167569143151829	0.858805631571367	-	4	30	5	11	0.882352941176471	0.6875	0.194852941176471	0.123654581639897	0.649598258209594	-	6	59	7	70	0.907692307692308	0.909090909090909	-0.00139860139860137	1	1	-	4	39	2
1158995	A	G	juvenile4_43351	juvenile4_43351.p2	0.125329615301365	NA	0	18	4	10	1	0.714285714285714	NA	NA	NA	NA	1	21	2	40	0.954545454545455	0.952380952380952	0.00216450216450226	1	1	-	0	12	0	5	1	1	NA	NA	NA	NA	9	37	4	86	0.804347826086957	0.955555555555556	-0.151207729468599	0.0103238236094205	0.193919541974622	-	2	31	0
1161419	A	C	juvenile6_19114	juvenile6_19114.p1	0.0675939176604892	NA	40	0	19	0	0	0	NA	NA	NA	NA	46	2	28	0	0.0416666666666667	0	0.0416666666666667	0.528421052631579	1	-	45	1	7	1	0.0217391304347826	0.125	-0.103260869565217	0.276729559748428	0.836415526133233	-	66	8	90	3	0.108108108108108	0.032258064516129	0.0758500435919791	0.0626427435953238	0.402185722403323	-	52	0	38
1161497	A	G	juvenile6_25820	juvenile6_25820.p1	0.178825972053036	0.0279112817825991	1	25	1	9	0.961538461538462	0.9	0.0615384615384615	0.484126984126984	1	-	8	13	3	39	0.619047619047619	0.928571428571429	-0.30952380952381	0.004229209035291	0.316468617567629	-	2	14	4	21	0.875	0.84	0.035	1	1	-	4	34	14	84	0.894736842105263	0.857142857142857	0.0375939849624061	0.778905497787915	1	-	0	35	3
1161550	A	G	male3_23842	male3_23842.p1	0.0760478362483515	0.999063698075695	22	0	12	0	0	0	NA	NA	NA	NA	26	2	25	3	0.0714285714285714	0.107142857142857	-0.0357142857142857	1	1	-	24	5	11	1	0.172413793103448	0.0833333333333333	0.089080459770115	0.65137216806023	1	-	57	6	94	0	0.0952380952380952	0	0.0952380952380952	0.00359816969132502	0.11605639327248	-	29	2	30
1161700	C	T	male6_43605	male6_43605.p1	0.0169270028532024	0.999063698075695	12	13	0	7	0.52	1	-0.48	0.028757023473375	0.535756831662157	-	18	31	7	21	0.63265306122449	0.75	-0.11734693877551	0.323510619598137	0.961943464911924	-	14	18	0	9	0.5625	1	-0.4375	0.0170533744497348	0.322375942405142	-	27	43	6	33	0.614285714285714	0.846153846153846	-0.231868131868132	0.0160761247560889	0.235539743506148	-	21	37	4
1162493	C	T	juvenile4_42623	juvenile4_42623.p1	0.0728110397139849	0.967064534038805	20	4	21	2	0.166666666666667	0.0869565217391304	0.0797101449275362	0.666171862114465	1	-	22	5	24	3	0.185185185185185	0.111111111111111	0.0740740740740741	0.703976331600484	1	-	21	6	14	2	0.222222222222222	0.125	0.0972222222222222	0.688233476333903	1	-	31	4	65	7	0.114285714285714	0.0972222222222222	0.0170634920634921	0.747175141497266	1	-	32	9	23
1163022	C	T	juvenile2_21900	juvenile2_21900.p1	0.13666554017018	0.473079671036456	12	9	7	13	0.428571428571429	0.65	-0.221428571428571	0.214603007467708	0.967803363582542	-	17	26	17	22	0.604651162790698	0.564102564102564	0.0405485986881335	0.823120368536532	1	-	1	5	9	11	0.833333333333333	0.55	0.283333333333333	0.352386743691092	0.876498624300871	-	28	37	33	67	0.569230769230769	0.67	-0.100769230769231	0.247896890965544	0.692111432909216	-	24	21	23
1163449	A	C	juvenile2_25737	juvenile2_25737.p1	0.047720184260992	0.999063698075695	21	1	5	0	0.0454545454545455	0	0.0454545454545455	1	1	-	32	2	25	4	0.0588235294117647	0.137931034482759	-0.0791075050709939	0.401076165123526	1	-	29	3	8	0	0.09375	0	0.09375	1	1	-	60	3	97	1	0.0476190476190476	0.0102040816326531	0.0374149659863946	0.30038343319384	0.74515426256833	-	46	4	44
1163521	A	T	juvenile3_31237	juvenile3_31237.p1	0.176972342879494	0.17254620620849	20	7	16	1	0.259259259259259	0.0588235294117647	0.200435729847495	0.12531534049879	0.855424164218096	-	17	23	26	4	0.575	0.133333333333333	0.441666666666667	0.00018256262285896	0.0834194657131707	.	2	11	11	4	0.846153846153846	0.266666666666667	0.579487179487179	0.00322833939067619	0.157911809266871	-	29	42	47	75	0.591549295774648	0.614754098360656	-0.0232048025860079	0.762113869140675	1	-	21	41	20
1164199	A	G	male6_21975	male6_21975.p1	0.0120801566918787	0.999063698075695	26	6	17	9	0.1875	0.346153846153846	-0.158653846153846	0.231038609109261	0.97877204935736	-	34	5	25	5	0.128205128205128	0.166666666666667	-0.0384615384615385	0.737048086170294	1	-	20	5	16	0	0.2	0	0.2	0.137440985964734	0.671575750400918	-	49	15	77	24	0.234375	0.237623762376238	-0.00324876237623761	1	1	-	38	11	37
1165573	C	G	juvenile2_26164	juvenile2_26164.p1	0.0722610641438488	NA	0	28	0	5	1	1	NA	NA	NA	NA	4	33	1	40	0.891891891891892	0.975609756097561	-0.0837178642056691	0.184412079148921	0.877561225748334	-	2	16	1	9	0.888888888888889	0.9	-0.0111111111111112	1	1	-	0	49	10	41	1	0.803921568627451	NA	NA	NA	NA	6	65	2
1166706	A	G	male3_27402	male3_27402.p1	0.187424970983253	NA	15	4	11	10	0.210526315789474	0.476190476190476	-0.265664160401002	0.104611981280502	0.814216215080183	-	26	0	41	0	0	0	NA	NA	NA	NA	16	0	20	0	0	0	NA	NA	NA	NA	35	1	71	1	0.0277777777777778	0.0138888888888889	0.0138888888888889	1	1	-	28	0	61
1169112	A	T	male6_27204	male6_27204.p5	0.0879140337653106	NA	17	0	6	0	0	0	NA	NA	NA	NA	52	7	32	2	0.11864406779661	0.0588235294117647	0.0598205383848455	0.478289263421037	1	-	25	0	7	2	0	0.222222222222222	NA	NA	NA	NA	63	4	97	1	0.0597014925373134	0.0102040816326531	0.0494974109046604	0.159263851287958	0.586313261760884	-	54	0	27
1169249	A	T	juvenile6_27163	juvenile6_27163.p1	0.114244994512565	NA	0	33	0	15	1	1	NA	NA	NA	NA	3	42	0	13	0.933333333333333	1	-0.0666666666666667	1	1	-	4	20	0	6	0.833333333333333	1	-0.166666666666667	0.556869184455391	1	-	1	60	3	39	0.983606557377049	0.928571428571429	0.0550351288056206	0.301737620935137	0.74573524029092	-	0	53	0
1171578	C	T	juvenile3_21918	juvenile3_21918.p1	0.0812571160672427	0.999063698075695	28	0	9	0	0	0	NA	NA	NA	NA	24	6	27	1	0.2	0.0357142857142857	0.164285714285714	0.103593030603954	0.788923377748411	-	15	1	10	2	0.0625	0.166666666666667	-0.104166666666667	0.560439560439561	1	-	37	1	76	1	0.0263157894736842	0.012987012987013	0.0133287764866712	1	1	-	45	3	39
1173252	A	G	male2_81161	NA	0.088810875715949	0.953696720305694	1	27	2	20	0.964285714285714	0.909090909090909	0.0551948051948052	0.575714285714286	1	-	8	29	0	11	0.783783783783784	1	-0.216216216216216	0.170432883146894	0.862807602660795	-	1	25	1	8	0.961538461538462	0.888888888888889	0.0726495726495727	0.453781512605042	0.987363125032559	-	8	56	7	43	0.875	0.86	0.015	1	1	-	12	44	3
1176618	A	C	juvenile6_25446	juvenile6_25446.p1	0.0544067392091595	0.999063698075695	2	17	0	14	0.894736842105263	1	-0.105263157894737	0.496212121212121	1	-	5	62	4	26	0.925373134328358	0.866666666666667	0.0587064676616915	0.451792584383473	1	-	2	38	0	11	0.95	1	-0.05	1	1	-	3	55	4	62	0.948275862068966	0.939393939393939	0.00888192267502608	1	1	-	0	47	4
1176621	C	T	juvenile6_25446	juvenile6_25446.p1	0.0331672684779503	0.999063698075695	17	5	14	5	0.227272727272727	0.263157894736842	-0.0358851674641148	1	1	-	62	7	26	7	0.101449275362319	0.212121212121212	-0.110671936758893	0.138383110017196	0.83565853935721	-	38	11	11	4	0.224489795918367	0.266666666666667	-0.0421768707482993	0.736833860627841	1	-	55	6	62	5	0.0983606557377049	0.0746268656716418	0.0237337900660631	0.756024751748212	1	-	47	6	26
1176869	A	G	juvenile6_21906	juvenile6_21906.p1	0.128494652155934	NA	6	26	1	19	0.8125	0.95	-0.1375	0.227959937977895	0.978635863359234	-	1	16	0	39	0.941176470588235	1	-0.0588235294117647	0.303571428571429	0.954710852650409	-	0	7	0	5	1	1	NA	NA	NA	NA	1	39	1	86	0.975	0.988505747126437	-0.0135057471264368	0.532433445819273	0.904127733130832	-	0	47	1
1178197	C	T	male3_11000	male3_11000.p1	0.0877192982456138	NA	0	26	0	22	1	1	NA	NA	NA	NA	0	26	0	29	1	1	NA	NA	NA	NA	3	26	5	14	0.896551724137931	0.736842105263158	0.159709618874773	0.235824407683461	0.80482321058425	-	1	57	3	104	0.982758620689655	0.97196261682243	0.0107960038672252	1	1	-	0	46	0
1178227	G	T	male6_25661	male6_25661.p8	0.162469135802469	NA	1	19	0	11	0.95	1	-0.05	1	1	-	6	24	1	33	0.8	0.970588235294118	-0.170588235294118	0.0444350394524166	0.661056703135466	-	0	29	0	12	1	1	NA	NA	NA	NA	0	50	4	83	1	0.954022988505747	NA	NA	NA	NA	0	47	0
1179052	C	T	male4_38612	male4_38612.p2	0.093527257936354	0.999063698075695	1	12	0	7	0.923076923076923	1	-0.0769230769230769	1	1	-	2	30	1	44	0.9375	0.977777777777778	-0.0402777777777777	0.566917293233083	1	-	6	21	4	5	0.777777777777778	0.555555555555556	0.222222222222222	0.226165160168628	0.79569377124533	-	7	46	3	64	0.867924528301887	0.955223880597015	-0.0872993522951281	0.104890540015252	0.498841675356126	-	1	36	0
1179878	A	C	juvenile3_30132	juvenile3_30132.p1	0.117454416685552	0.954424787268628	0	20	4	23	1	0.851851851851852	NA	NA	NA	NA	4	29	0	21	0.878787878787879	1	-0.121212121212121	0.148315736551031	0.840864231494098	-	7	12	0	15	0.631578947368421	1	-0.368421052631579	0.0105626498248202	0.262889847500484	-	3	48	7	69	0.941176470588235	0.907894736842105	0.03328173374613	0.738753439217334	1	-	5	27	3
1180866	A	G	juvenile3_23841	juvenile3_23841.p1	0.0914095314346249	0.88032765029943	0	17	0	8	1	1	NA	NA	NA	NA	7	35	0	36	0.833333333333333	1	-0.166666666666667	0.0133714295213935	0.480290431421931	-	1	24	0	14	0.96	1	-0.04	1	1	-	16	60	2	91	0.789473684210526	0.978494623655914	-0.189020939445388	7.41286768028636e-05	0.0150587773209609	*	2	42	1
1185548	A	G	juvenile2_27619	juvenile2_27619.p1	0.24037255646451	0.934267877086186	8	3	21	5	0.272727272727273	0.192307692307692	0.0804195804195804	0.672020217561015	1	-	8	0	31	2	0	0.0606060606060606	NA	NA	NA	NA	4	2	12	1	0.333333333333333	0.0769230769230769	0.256410256410256	0.2218782249742	0.790167004158774	-	14	1	55	2	0.0666666666666667	0.0350877192982456	0.0315789473684211	0.509389671361502	0.889405504841721	-	13	0	33
1185632	C	T	juvenile4_43179	juvenile4_43179.p1	0.159149095791423	0.114140853932524	10	13	12	13	0.565217391304348	0.52	0.0452173913043478	0.779930333049237	1	-	28	1	26	13	0.0344827586206897	0.333333333333333	-0.298850574712644	0.00236796110709608	0.248069915785344	-	16	5	7	0	0.238095238095238	0	0.238095238095238	0.289529914529915	0.836415526133233	-	39	8	36	20	0.170212765957447	0.357142857142857	-0.18693009118541	0.0453184478818169	0.353371708077373	-	45	12	28
1191038	A	G	male6_29667	male6_29667.p1	0.0290087618150409	0.999063698075695	3	29	0	10	0.90625	1	-0.09375	1	1	-	1	29	0	24	0.966666666666667	1	-0.0333333333333333	1	1	-	4	30	0	7	0.882352941176471	1	-0.117647058823529	1	1	-	6	52	8	102	0.896551724137931	0.927272727272727	-0.0307210031347962	0.560957791130296	0.923749457237063	-	5	53	3
1191508	C	T	male2_46682	male2_46682.p3	0.037791911418912	0.999063698075695	4	22	2	5	0.846153846153846	0.714285714285714	0.131868131868132	0.584260289210234	1	-	6	45	2	23	0.882352941176471	0.92	-0.0376470588235295	1	1	-	2	32	0	17	0.941176470588235	1	-0.0588235294117647	0.546666666666667	1	-	21	80	8	69	0.792079207920792	0.896103896103896	-0.104024688183104	0.0685079857109733	0.416810932026127	-	8	41	1
1192857	C	G	male6_12999	NA	0.256463469479537	0.767829973888627	2	13	0	15	0.866666666666667	1	-0.133333333333333	0.482758620689655	1	-	1	29	3	53	0.966666666666667	0.946428571428571	0.0202380952380953	1	1	-	6	8	7	16	0.571428571428571	0.695652173913043	-0.124223602484472	0.494840045830035	1	-	6	36	13	88	0.857142857142857	0.871287128712871	-0.0141442715700142	0.792574018616973	1	-	0	38	0
1193239	C	T	male3_28427	male3_28427.p1	0.168657901924107	0.368529360031595	11	14	16	9	0.56	0.36	0.2	0.25625435006028	0.993736052898779	-	3	36	10	34	0.923076923076923	0.772727272727273	0.15034965034965	0.0745226750208355	0.736871249843167	-	3	20	2	11	0.869565217391304	0.846153846153846	0.0234113712374582	1	1	-	8	53	23	101	0.868852459016393	0.814516129032258	0.0543363299841353	0.407798053385203	0.831556968787202	-	15	36	9
1200466	A	G	juvenile3_27258	juvenile3_27258.p1	0.136746478873239	0.999063698075695	13	4	9	5	0.235294117647059	0.357142857142857	-0.121848739495798	0.69274975415518	1	-	18	0	28	1	0	0.0344827586206897	NA	NA	NA	NA	15	2	7	1	0.117647058823529	0.125	-0.00735294117647059	1	1	-	40	5	65	6	0.111111111111111	0.0845070422535211	0.02660406885759	0.747924489269737	1	-	34	0	15
1202372	C	T	juvenile4_32210	juvenile4_32210.p2	0.25	NA	22	7	10	2	0.241379310344828	0.166666666666667	0.0747126436781609	0.701708806896453	1	-	38	0	42	0	0	0	NA	NA	NA	NA	18	0	11	0	0	0	NA	NA	NA	NA	52	0	102	0	0	0	NA	NA	NA	NA	43	0	41
1205417	A	G	juvenile6_28539	juvenile6_28539.p1	0.0556156511189231	0.999063698075695	10	3	5	4	0.230769230769231	0.444444444444444	-0.213675213675214	0.376160990712074	1	-	44	7	32	14	0.137254901960784	0.304347826086957	-0.167092924126172	0.052616787565179	0.681502685510131	-	21	8	3	6	0.275862068965517	0.666666666666667	-0.390804597701149	0.0515722803598565	0.466025411917129	-	55	16	48	6	0.225352112676056	0.111111111111111	0.114241001564945	0.153767948068389	0.579038595432413	-	40	9	26
1207539	A	G	juvenile2_20341	juvenile2_20341.p1	0.161777480625986	0.137456309114331	0	10	2	10	1	0.833333333333333	NA	NA	NA	NA	1	17	11	23	0.944444444444444	0.676470588235294	0.26797385620915	0.0389768812111521	0.644852307437749	-	8	10	2	15	0.555555555555556	0.882352941176471	-0.326797385620915	0.0599078341013824	0.493430617235399	-	10	24	23	60	0.705882352941177	0.72289156626506	-0.0170092133238837	1	1	-	12	28	11
1209425	C	T	juvenile3_32063	juvenile3_32063.p1	0.275206900571162	0.999063698075695	18	9	14	3	0.333333333333333	0.176470588235294	0.156862745098039	0.315227099804823	1	-	35	0	25	0	0	0	NA	NA	NA	NA	7	0	10	0	0	0	NA	NA	NA	NA	42	2	123	0	0.0454545454545455	0	0.0454545454545455	0.0682490440805138	0.415904701012103	-	35	1	31
1212444	A	G	male4_3583	male4_3583.p1	0.200633483250381	0.0970576466392423	18	10	12	15	0.357142857142857	0.555555555555556	-0.198412698412698	0.179888392931549	0.912643617623261	-	13	6	25	20	0.315789473684211	0.444444444444444	-0.128654970760234	0.410774134325131	1	-	3	10	13	8	0.769230769230769	0.380952380952381	0.388278388278388	0.0386484177266206	0.421439627193227	-	16	13	73	28	0.448275862068966	0.277227722772277	0.171048139296688	0.111604665655609	0.510874035091647	-	28	6	23
1213041	C	T	juvenile4_41266	juvenile4_41266.p1	0.14024527597819	0.170500206433412	10	20	1	7	0.666666666666667	0.875	-0.208333333333333	0.394705801377129	1	-	11	8	30	14	0.421052631578947	0.318181818181818	0.102870813397129	0.565864682658701	1	-	7	1	10	0	0.125	0	0.125	0.444444444444444	0.978219850126691	-	26	11	85	29	0.297297297297297	0.254385964912281	0.0429113323850166	0.669347037503342	0.979622671772284	-	11	14	32
1219825	C	T	juvenile6_13607	juvenile6_13607.p1	0.521702558187026	0.00584855244454844	1	32	0	18	0.96969696969697	1	-0.0303030303030303	1	1	-	1	22	3	31	0.956521739130435	0.911764705882353	0.0447570332480819	0.640685045948204	1	-	1	15	0	15	0.9375	1	-0.0625	1	1	-	2	41	2	70	0.953488372093023	0.972222222222222	-0.0187338501291989	0.629047609404427	0.957180005737508	-	3	35	0
1220380	C	T	NA	NA	0.0356242627930444	0.999063698075695	26	5	5	0	0.161290322580645	0	0.161290322580645	1	1	-	48	6	49	4	0.111111111111111	0.0754716981132075	0.0356394129979036	0.741716391038432	1	-	18	3	5	0	0.142857142857143	0	0.142857142857143	1	1	-	74	12	63	0	0.13953488372093	0	0.13953488372093	0.00131458483355939	0.0716925033142608	.	93	6	28
1220973	G	T	male2_38626	male2_38626.p1	0.061490242449827	0.999063698075695	1	30	0	7	0.967741935483871	1	-0.032258064516129	1	1	-	8	33	6	27	0.804878048780488	0.818181818181818	-0.0133037694013304	1	1	-	3	15	0	21	0.833333333333333	1	-0.166666666666667	0.0892876682350367	0.55924557286886	-	6	45	13	110	0.882352941176471	0.894308943089431	-0.0119560019129603	0.794479346944682	1	-	2	42	2
1222521	G	T	NA	NA	0.103310452318747	0.999063698075695	20	0	12	0	0	0	NA	NA	NA	NA	30	2	16	0	0.0625	0	0.0625	0.546099290780142	1	-	7	0	6	1	0	0.142857142857143	NA	NA	NA	NA	39	4	51	4	0.0930232558139535	0.0727272727272727	0.0202959830866808	0.727188421616975	1	-	38	4	61
1222618	G	T	juvenile6_14199	juvenile6_14199.p1	0.405013258610909	0.836029417293972	11	10	8	1	0.476190476190476	0.111111111111111	0.365079365079365	0.10002537192942	0.799090935293251	-	34	1	33	4	0.0285714285714286	0.108108108108108	-0.0795366795366795	0.358032251479894	0.98872022403452	-	24	2	13	0	0.0769230769230769	0	0.0769230769230769	0.543859649122807	1	-	51	0	107	0	0	0	NA	NA	NA	NA	53	0	28
1222986	C	T	male3_27991	male3_27991.p1	0.120708349719739	0.47854914420583	20	7	6	6	0.259259259259259	0.5	-0.240740740740741	0.163456581799805	0.88640680796135	-	19	12	24	11	0.387096774193548	0.314285714285714	0.0728110599078341	0.609399588432052	1	-	16	9	14	1	0.36	0.0666666666666667	0.293333333333333	0.0598972245644072	0.493430617235399	-	26	11	61	31	0.297297297297297	0.33695652173913	-0.0396592244418331	0.835671911175789	1	-	35	11	13
1223155	A	G	NA	NA	0.0538543630938434	0.593912702142673	3	4	1	9	0.571428571428571	0.9	-0.328571428571429	0.25	0.985747222804444	-	3	24	3	31	0.888888888888889	0.911764705882353	-0.0228758169934641	1	1	-	5	14	0	9	0.736842105263158	1	-0.263157894736842	0.143956043956044	0.676725505284366	-	9	16	17	95	0.64	0.848214285714286	-0.208214285714286	0.0240470938349804	0.275823073845548	-	10	33	12
1223218	C	T	juvenile6_29510	juvenile6_29510.p1	0.118991216528153	0.999063698075695	24	0	28	0	0	0	NA	NA	NA	NA	26	2	20	0	0.0714285714285714	0	0.0714285714285714	0.50354609929078	1	-	10	3	17	0	0.230769230769231	0	0.230769230769231	0.0704433497536947	0.518028936368857	-	48	3	51	0	0.0588235294117647	0	0.0588235294117647	0.242574257425743	0.688125157184274	-	33	2	35
1224676	A	G	juvenile4_40414	juvenile4_40414.p1	0.329059829059829	NA	11	24	4	12	0.685714285714286	0.75	-0.0642857142857143	0.748524153909865	1	-	0	30	0	13	1	1	NA	NA	NA	NA	0	25	0	11	1	1	NA	NA	NA	NA	0	59	0	75	1	1	NA	NA	NA	NA	0	42	0
1224683	A	G	male2_26071	male2_26071.p1	0.155184637427899	0.438882162603405	21	0	11	0	0	0	NA	NA	NA	NA	20	1	51	1	0.0476190476190476	0.0192307692307692	0.0283882783882784	0.495433789954337	1	-	14	2	6	2	0.125	0.25	-0.125	0.578392621870883	1	-	34	12	44	7	0.260869565217391	0.137254901960784	0.123614663256607	0.199500049072154	0.636426716398298	-	43	1	28
1226957	G	T	male4_42467	male4_42467.p1	0.161695279807028	0.960723792271275	15	16	6	6	0.516129032258065	0.5	0.0161290322580645	1	1	-	5	24	5	12	0.827586206896552	0.705882352941177	0.121703853955375	0.462294019496417	1	-	0	35	2	6	1	0.75	NA	NA	NA	NA	9	53	6	42	0.854838709677419	0.875	-0.0201612903225806	1	1	-	6	25	1
1227055	A	G	male6_22659	male6_22659.p1	0.204052333359278	0.00385748153599445	9	7	4	13	0.4375	0.764705882352941	-0.327205882352941	0.0798643688908234	0.738647250528107	-	1	23	9	46	0.958333333333333	0.836363636363636	0.121969696969697	0.267833330150522	0.936771988998652	-	10	7	3	14	0.411764705882353	0.823529411764706	-0.411764705882353	0.032361238735471	0.402284423183221	-	10	47	9	98	0.824561403508772	0.91588785046729	-0.0913264469585178	0.12206112923668	0.527444244192491	-	11	46	16
1228087	C	T	juvenile3_42760	juvenile3_42760.p1	0.135922330097087	NA	26	4	9	5	0.133333333333333	0.357142857142857	-0.223809523809524	0.11700604087982	0.842214755406941	-	30	0	36	0	0	0	NA	NA	NA	NA	22	0	17	0	0	0	NA	NA	NA	NA	48	0	46	0	0	0	NA	NA	NA	NA	37	0	32
1228389	C	T	juvenile2_27012	juvenile2_27012.p1	0.0462591837284823	NA	3	31	0	13	0.911764705882353	1	-0.0882352941176471	0.550231267345051	1	-	2	27	7	22	0.931034482758621	0.758620689655172	0.172413793103448	0.144271383736306	0.840864231494098	-	0	42	0	6	1	1	NA	NA	NA	NA	4	51	6	46	0.927272727272727	0.884615384615385	0.0426573426573427	0.519332579297309	0.895554187380634	-	4	35	3
1228530	A	T	juvenile2_28914	juvenile2_28914.p1	0.115643994517287	0.0985307519442293	9	22	6	16	0.709677419354839	0.727272727272727	-0.0175953079178885	1	1	-	17	19	4	19	0.527777777777778	0.826086956521739	-0.298309178743961	0.0264064339585361	0.566538037655865	-	4	8	2	13	0.666666666666667	0.866666666666667	-0.2	0.357487922705314	0.882425751526178	-	26	18	49	47	0.409090909090909	0.489583333333333	-0.0804924242424242	0.465767478578738	0.868912506182522	-	28	40	20
1229770	C	T	juvenile2_14071	NA	0.0815840122687447	0.999063698075695	10	1	9	0	0.0909090909090909	0	0.0909090909090909	1	1	-	26	6	17	1	0.1875	0.0555555555555556	0.131944444444444	0.397764936266324	1	-	14	0	8	2	0	0.2	NA	NA	NA	NA	50	11	97	13	0.180327868852459	0.118181818181818	0.0621460506706408	0.357915302349136	0.798763664118333	-	33	10	32
1229788	C	T	male4_19261	male4_19261.p1	0.190217391304348	NA	21	0	20	0	0	0	NA	NA	NA	NA	34	0	9	0	0	0	NA	NA	NA	NA	22	5	9	4	0.185185185185185	0.307692307692308	-0.122507122507123	0.43707639528073	0.972089768113969	-	46	0	81	0	0	0	NA	NA	NA	NA	43	0	33
1230299	G	T	NA	NA	0.0611504181005177	NA	25	0	15	0	0	0	NA	NA	NA	NA	47	1	22	2	0.0208333333333333	0.0833333333333333	-0.0625	0.256069751844399	0.92745397078001	-	14	0	5	3	0	0.375	NA	NA	NA	NA	53	6	32	3	0.101694915254237	0.0857142857142857	0.0159806295399516	1	1	-	45	1	40
1230519	A	T	male4_13716	male4_13716.p1	0.0876403643682526	0.999063698075695	0	22	0	13	1	1	NA	NA	NA	NA	2	26	5	45	0.928571428571429	0.9	0.0285714285714286	1	1	-	0	8	2	19	1	0.904761904761905	NA	NA	NA	NA	5	54	14	79	0.915254237288136	0.849462365591398	0.0657918716967377	0.316001797803321	0.759520316479526	-	6	48	3
1232209	A	T	male6_27204	male6_27204.p5	0.0594451916281329	0.999063698075695	2	23	0	14	0.92	1	-0.08	0.527665317139001	1	-	1	18	0	47	0.947368421052632	1	-0.0526315789473685	0.287878787878788	0.950636373041178	-	0	19	0	9	1	1	NA	NA	NA	NA	3	34	6	109	0.918918918918919	0.947826086956522	-0.0289071680376027	0.455339812719961	0.862649114618225	-	7	44	4
1233641	A	G	juvenile4_43695	juvenile4_43695.p1	0.0993296922119474	0.699670116876284	12	1	3	2	0.0769230769230769	0.4	-0.323076923076923	0.17156862745098	0.898124983546812	-	18	12	25	21	0.4	0.456521739130435	-0.0565217391304347	0.645041992107517	1	-	35	6	10	5	0.146341463414634	0.333333333333333	-0.186991869918699	0.141954572134825	0.674653052835532	-	46	14	77	34	0.233333333333333	0.306306306306306	-0.0729729729729729	0.373995030953549	0.808508746812584	-	41	16	39
1236842	G	T	juvenile2_30208	juvenile2_30208.p1	0.202809616909238	NA	0	38	0	18	1	1	NA	NA	NA	NA	0	25	1	9	1	0.9	NA	NA	NA	NA	8	23	1	4	0.741935483870968	0.8	-0.0580645161290323	1	1	-	7	72	6	40	0.911392405063291	0.869565217391304	0.0418271876719868	0.547114277766227	0.916036052162097	-	0	41	0
1237208	A	G	male2_44627	male2_44627.p2	0.120649103634893	NA	0	19	2	17	1	0.894736842105263	NA	NA	NA	NA	1	34	0	15	0.971428571428571	1	-0.0285714285714286	1	1	-	10	39	0	9	0.795918367346939	1	-0.204081632653061	0.334502576209009	0.851269178865703	-	0	57	0	81	1	1	NA	NA	NA	NA	2	59	2
1238711	A	G	male6_28051	male6_28051.p1	0.0458919993563868	0.999063698075695	39	12	21	4	0.235294117647059	0.16	0.0752941176470588	0.557407536257646	1	-	40	20	45	3	0.333333333333333	0.0625	0.270833333333333	0.000705803067120471	0.154671700708972	-	23	14	10	1	0.378378378378378	0.0909090909090909	0.287469287469287	0.13591345126327	0.670513750182719	-	62	38	125	0	0.38	0	0.38	3.37655377433424e-16	1.52471662233837e-12	***	54	28	40
1239614	A	G	male3_27834	male3_27834.p1	0.102653240369228	0.789450785580284	16	8	10	5	0.333333333333333	0.333333333333333	0	1	1	-	25	6	25	3	0.193548387096774	0.107142857142857	0.0864055299539171	0.477042826562292	1	-	26	0	21	0	0	0	NA	NA	NA	NA	36	4	75	12	0.1	0.137931034482759	-0.0379310344827586	0.77437831688855	1	-	34	14	27
1240346	A	T	male6_21913	male6_21913.p2	0.105751109003091	0.48824593820579	6	25	8	7	0.806451612903226	0.466666666666667	0.339784946236559	0.0377200433351585	0.580532255204976	-	11	14	10	30	0.56	0.75	-0.19	0.172291719809845	0.865791277998944	-	2	12	8	11	0.857142857142857	0.578947368421053	0.278195488721804	0.131176054201638	0.661710254776723	-	22	32	21	61	0.592592592592593	0.74390243902439	-0.151309846431798	0.0893025386130569	0.466151001826926	-	34	25	4
1240694	A	T	male6_20039	male6_20039.p1	0.0387836635904667	0.999063698075695	5	14	2	17	0.736842105263158	0.894736842105263	-0.157894736842105	0.404791154791155	1	-	15	22	22	39	0.594594594594595	0.639344262295082	-0.0447496677004874	0.673175765034934	1	-	5	21	6	19	0.807692307692308	0.76	0.0476923076923077	0.74316307182049	1	-	23	36	40	61	0.610169491525424	0.603960396039604	0.00620909548581983	1	1	-	15	32	19
1241199	A	C	juvenile3_21658	juvenile3_21658.p1	0.149629682821657	0.764893597115531	21	7	7	6	0.25	0.461538461538462	-0.211538461538462	0.279698121864439	0.994562565468505	-	28	1	33	2	0.0344827586206897	0.0571428571428571	-0.0226600985221675	1	1	-	29	0	24	0	0	0	NA	NA	NA	NA	48	10	99	14	0.172413793103448	0.123893805309735	0.0485199877937138	0.485823773295517	0.880119485955724	-	48	2	53
1241462	C	T	juvenile6_22873	juvenile6_22873.p2	0.0666281872100072	NA	12	0	10	2	0	0.166666666666667	NA	NA	NA	NA	31	4	15	0	0.114285714285714	0	0.114285714285714	0.302431610942249	0.954710852650409	-	20	3	23	2	0.130434782608696	0.08	0.0504347826086956	0.66016548463357	1	-	35	2	87	4	0.0540540540540541	0.043956043956044	0.0100980100980101	1	1	-	26	1	38
1244587	G	T	juvenile2_30457	juvenile2_30457.p1	0.0864437689067264	0.110635535511176	7	9	1	11	0.5625	0.916666666666667	-0.354166666666667	0.0882199925678186	0.76939939739722	-	10	14	20	16	0.583333333333333	0.444444444444444	0.138888888888889	0.429569193194763	1	-	16	14	2	8	0.466666666666667	0.8	-0.333333333333333	0.0822811841487563	0.54393537457207	-	14	20	56	61	0.588235294117647	0.521367521367521	0.0668677727501257	0.560216813957873	0.923749457237063	-	6	18	17
1245631	A	G	male6_27259	male6_27259.p1	0.00606133679522885	0.999197296789086	2	13	0	21	0.866666666666667	1	-0.133333333333333	0.166666666666667	0.889814939948122	-	2	21	3	31	0.91304347826087	0.911764705882353	0.00127877237851659	1	1	-	2	17	3	4	0.894736842105263	0.571428571428571	0.323308270676692	0.101413803587717	0.593406470847829	-	7	46	11	71	0.867924528301887	0.865853658536585	0.00207086976530146	1	1	-	7	43	8
1246612	A	G	juvenile4_38562	juvenile4_38562.p1	0.0729210006001227	0.831792350377262	3	16	4	18	0.842105263157895	0.818181818181818	0.0239234449760765	1	1	-	1	25	3	36	0.961538461538462	0.923076923076923	0.0384615384615384	0.644297235023041	1	-	4	19	2	9	0.826086956521739	0.818181818181818	0.0079051383399209	1	1	-	4	57	15	94	0.934426229508197	0.862385321100917	0.0720409084072793	0.206334000942902	0.644373736380891	-	11	40	5
1246806	A	G	juvenile6_29197	juvenile6_29197.p1	0.0356543592862961	0.999063698075695	4	31	0	7	0.885714285714286	1	-0.114285714285714	1	1	-	8	38	3	11	0.826086956521739	0.785714285714286	0.0403726708074534	0.707452146560391	1	-	4	31	4	6	0.885714285714286	0.6	0.285714285714286	0.0592621000120179	0.490556549855902	-	11	54	1	62	0.830769230769231	0.984126984126984	-0.153357753357753	0.0043459390844698	0.127683975740409	-	8	57	4
1247550	A	C	male3_23395	male3_23395.p1	0.0404570341639435	0.999063698075695	1	16	2	15	0.941176470588235	0.882352941176471	0.0588235294117647	1	1	-	6	21	10	37	0.777777777777778	0.787234042553192	-0.00945626477541373	1	1	-	8	19	1	7	0.703703703703704	0.875	-0.171296296296296	0.647844009683963	1	-	16	41	31	74	0.719298245614035	0.704761904761905	0.0145363408521303	1	1	-	11	41	11
1247881	A	T	male6_18879	male6_18879.p2	0.262098530590713	0.0133552742145495	4	10	0	9	0.714285714285714	1	-0.285714285714286	0.127272727272727	0.858722282808431	-	4	13	7	28	0.764705882352941	0.8	-0.0352941176470589	1	1	-	1	7	0	13	0.875	1	-0.125	0.380952380952381	0.912284671028237	-	11	29	24	43	0.725	0.641791044776119	0.0832089552238806	0.403057029535227	0.828347133883702	-	8	22	6
1248305	C	T	male6_60922	male6_60922.p1	0.114426101955711	0.831357582807811	0	15	0	5	1	1	NA	NA	NA	NA	7	23	4	19	0.766666666666667	0.826086956521739	-0.0594202898550724	0.737877837643698	1	-	2	17	1	4	0.894736842105263	0.8	0.0947368421052631	0.521245059288538	1	-	3	37	13	59	0.925	0.819444444444444	0.105555555555556	0.163729446906177	0.59321402111529	-	5	45	7
1249768	A	C	juvenile3_24575	juvenile3_24575.p2	0.185486469010149	NA	18	0	13	0	0	0	NA	NA	NA	NA	47	0	30	0	0	0	NA	NA	NA	NA	22	7	7	4	0.241379310344828	0.363636363636364	-0.122257053291536	0.455390424880088	0.989469435929733	-	70	2	71	3	0.0277777777777778	0.0405405405405405	-0.0127627627627628	1	1	-	48	2	20
1250454	A	G	male6_26435	male6_26435.p1	0.0714361840851786	0.822185267846943	22	3	16	1	0.12	0.0588235294117647	0.0611764705882353	0.635486464754757	1	-	21	9	32	11	0.3	0.255813953488372	0.0441860465116279	0.791122801123832	1	-	20	2	15	3	0.0909090909090909	0.166666666666667	-0.0757575757575757	0.641919247182405	1	-	46	7	74	29	0.132075471698113	0.281553398058252	-0.149477926360139	0.0446178550274372	0.351049405054246	-	32	6	35
1251074	A	T	male6_25168	male6_25168.p1	0.145849003691795	0.888563771186689	0	28	0	25	1	1	NA	NA	NA	NA	1	30	4	32	0.967741935483871	0.888888888888889	0.0788530465949822	0.362997077549316	0.989827430979357	-	3	14	2	14	0.823529411764706	0.875	-0.0514705882352942	1	1	-	7	36	8	76	0.837209302325581	0.904761904761905	-0.0675526024363233	0.383407503843384	0.814659761130804	-	4	42	5
1251684	C	T	juvenile4_40970	juvenile4_40970.p1	0.0340941329624519	0.999063698075695	14	0	6	0	0	0	NA	NA	NA	NA	29	1	23	1	0.0333333333333333	0.0416666666666667	-0.00833333333333333	1	1	-	13	1	12	2	0.0714285714285714	0.142857142857143	-0.0714285714285714	1	1	-	42	6	102	2	0.125	0.0192307692307692	0.105769230769231	0.0125877843490943	0.212094772413321	-	50	5	20
1253854	A	G	juvenile6_28371	juvenile6_28371.p1	0.417431192660551	0.999063698075695	13	20	2	5	0.606060606060606	0.714285714285714	-0.108225108225108	0.69127409142889	1	-	0	30	0	20	1	1	NA	NA	NA	NA	0	25	0	7	1	1	NA	NA	NA	NA	0	49	0	48	1	1	NA	NA	NA	NA	0	44	0
1259827	A	C	juvenile3_27221	juvenile3_27221.p1	0.141057667160782	0.392997242232211	0	26	0	5	1	1	NA	NA	NA	NA	12	31	7	13	0.720930232558139	0.65	0.0709302325581395	0.570569975857047	1	-	11	9	2	7	0.45	0.777777777777778	-0.327777777777778	0.129635182408796	0.660248216905373	-	15	48	10	43	0.761904761904762	0.811320754716981	-0.0494159928122193	0.651257953031553	0.969495672749293	-	18	26	9
1260550	C	T	juvenile4_37592	juvenile4_37592.p1	0.17805509607539	0.525140242067855	1	33	0	15	0.970588235294118	1	-0.0294117647058824	1	1	-	4	21	1	25	0.84	0.961538461538462	-0.121538461538462	0.190633700288626	0.883560854814908	-	4	27	5	17	0.870967741935484	0.772727272727273	0.0982404692082112	0.463678030996182	0.999695564689368	-	2	48	5	103	0.96	0.953703703703704	0.00629629629629624	1	1	-	1	36	0
1260806	A	G	male4_33677	male4_33677.p1	0.0563049952917696	0.881087130002865	7	8	5	10	0.533333333333333	0.666666666666667	-0.133333333333333	0.710381651279623	1	-	16	30	8	32	0.652173913043478	0.8	-0.147826086956522	0.152922763762348	0.843255588591975	-	9	10	4	10	0.526315789473684	0.714285714285714	-0.18796992481203	0.309542003191952	0.837055089108491	-	34	36	45	70	0.514285714285714	0.608695652173913	-0.0944099378881988	0.223275133554652	0.668050088178762	-	25	38	13
1261637	A	G	male6_38910	male6_38910.p1	0.0899630076068582	NA	24	0	13	0	0	0	NA	NA	NA	NA	36	0	39	5	0	0.113636363636364	NA	NA	NA	NA	35	0	20	0	0	0	NA	NA	NA	NA	37	5	72	1	0.119047619047619	0.0136986301369863	0.105348988910633	0.0239342669123354	0.275823073845548	-	46	4	38
1261740	A	G	juvenile3_29961	juvenile3_29961.p1	0.0519456033724257	0.999063698075695	31	0	5	1	0	0.166666666666667	NA	NA	NA	NA	33	3	34	5	0.0833333333333333	0.128205128205128	-0.0448717948717949	0.71282201847176	1	-	13	1	10	0	0.0714285714285714	0	0.0714285714285714	1	1	-	52	7	60	4	0.11864406779661	0.0625	0.0561440677966102	0.350057827227338	0.790256845852982	-	61	6	24
1262270	A	T	juvenile3_28148	juvenile3_28148.p1	0.0462041028573053	0.708849926762387	18	13	7	8	0.419354838709677	0.533333333333333	-0.113978494623656	0.53760481979427	1	-	19	19	34	15	0.5	0.306122448979592	0.193877551020408	0.079219779482397	0.741974711372796	-	5	7	3	4	0.583333333333333	0.571428571428571	0.011904761904762	1	1	-	48	23	48	23	0.323943661971831	0.323943661971831	0	1	1	-	39	18	34
1265639	C	T	juvenile2_23834	juvenile2_23834.p2	0.0586787811896428	NA	31	2	28	0	0.0606060606060606	0	0.0606060606060606	0.495081967213115	1	-	30	1	9	0	0.032258064516129	0	0.032258064516129	1	1	-	40	1	8	4	0.024390243902439	0.333333333333333	-0.308943089430894	0.00734819326859915	0.224466274172949	-	58	3	54	3	0.0491803278688525	0.0526315789473684	-0.00345125107851596	1	1	-	47	8	21
1265859	C	G	juvenile3_30621	juvenile3_30621.p1	0.159259233168793	0.218047503882115	6	6	5	3	0.5	0.375	0.125	0.66992140985949	1	-	20	4	52	13	0.166666666666667	0.2	-0.0333333333333334	1	1	-	9	2	8	2	0.181818181818182	0.2	-0.0181818181818182	1	1	-	48	8	74	11	0.142857142857143	0.129411764705882	0.0134453781512605	0.806898745820922	1	-	22	11	50
1266837	A	G	male4_96034	male4_96034.p1	0.0484358604785241	0.999063698075695	1	19	0	9	0.95	1	-0.05	1	1	-	4	19	6	53	0.826086956521739	0.898305084745763	-0.0722181282240236	0.455332728215446	1	-	0	14	0	6	1	1	NA	NA	NA	NA	8	40	6	94	0.833333333333333	0.94	-0.106666666666667	0.0673701940411997	0.413675344319338	-	2	33	3
1268407	A	G	NA	NA	0.0793737213192886	0.721454573767087	11	4	19	3	0.266666666666667	0.136363636363636	0.13030303030303	0.408148067422261	1	-	24	12	32	9	0.333333333333333	0.219512195121951	0.113821138211382	0.31107181539958	0.957546694316038	-	8	2	16	2	0.2	0.111111111111111	0.0888888888888889	0.601465201465201	1	-	29	6	65	7	0.171428571428571	0.0972222222222222	0.0742063492063492	0.34573066441737	0.786330909762806	-	35	5	30
1268511	C	T	male6_21333	male6_21333.p1	0.0737628471468573	0.905094460543078	5	25	1	21	0.833333333333333	0.954545454545455	-0.121212121212121	0.225632315119174	0.978635863359234	-	12	37	5	9	0.755102040816326	0.642857142857143	0.112244897959184	0.497865214864421	1	-	6	21	2	5	0.777777777777778	0.714285714285714	0.0634920634920635	1	1	-	6	59	22	41	0.907692307692308	0.650793650793651	0.256898656898657	0.00052461810213792	0.0449029731312339	*	2	42	2
1275274	C	T	juvenile2_30852	juvenile2_30852.p1	0.0810411246801672	0.999063698075695	18	0	12	0	0	0	NA	NA	NA	NA	35	2	14	5	0.0540540540540541	0.263157894736842	-0.209103840682788	0.0379381624664644	0.642798939823197	-	23	4	11	2	0.148148148148148	0.153846153846154	-0.00569800569800571	1	1	-	55	6	110	6	0.0983606557377049	0.0517241379310345	0.0466365178066704	0.344862185194968	0.785542616760693	-	41	6	42
1275560	A	T	male3_39408	NA	0.013878280793137	0.999063698075695	1	9	0	10	0.9	1	-0.1	1	1	-	4	32	1	51	0.888888888888889	0.980769230769231	-0.0918803418803419	0.154151782459721	0.843401338512311	-	3	28	1	8	0.903225806451613	0.888888888888889	0.014336917562724	1	1	-	4	52	1	98	0.928571428571429	0.98989898989899	-0.0613275613275613	0.0575232330420784	0.390642783540109	-	5	60	0
1275681	A	G	juvenile4_38621	juvenile4_38621.p1	0.00374135856838802	0.999890080094359	31	3	10	4	0.0882352941176471	0.285714285714286	-0.197478991596639	0.171104370295473	0.897979139930845	-	31	4	18	0	0.114285714285714	0	0.114285714285714	0.286792452830189	0.950636373041178	-	22	2	8	0	0.0833333333333333	0	0.0833333333333333	1	1	-	53	8	53	2	0.131147540983607	0.0363636363636364	0.0947839046199702	0.0988360085613538	0.48744416804243	-	51	6	17
1276227	A	G	juvenile2_28179	juvenile2_28179.p1	0.418329564045401	2.55780437625687e-05	5	14	11	8	0.736842105263158	0.421052631578947	0.315789473684211	0.0991480719971313	0.799090935293251	-	20	6	22	7	0.230769230769231	0.241379310344828	-0.0106100795755968	1	1	-	6	1	0	7	0.142857142857143	1	-0.857142857142857	0.00466200466200466	0.185882674597611	-	28	10	53	31	0.263157894736842	0.369047619047619	-0.105889724310777	0.303697701455399	0.747426063163289	-	16	9	34
1276253	C	T	juvenile6_26705	juvenile6_26705.p1	0.0840747933598986	0.926682338369743	1	10	2	17	0.909090909090909	0.894736842105263	0.0143540669856459	1	1	-	3	43	7	55	0.934782608695652	0.887096774193548	0.0476858345021038	0.511867378615769	1	-	3	7	0	14	0.7	1	-0.3	0.0592885375494072	0.490556549855902	-	5	36	9	93	0.878048780487805	0.911764705882353	-0.033715925394548	0.543617582358564	0.913469049771272	-	12	45	9
1280894	A	C	male6_27820	male6_27820.p1	0.151256336811604	0.999063698075695	21	1	27	0	0.0454545454545455	0	0.0454545454545455	0.448979591836735	1	-	27	1	22	6	0.0357142857142857	0.214285714285714	-0.178571428571429	0.101180506507921	0.785026213065066	-	14	5	6	2	0.263157894736842	0.25	0.0131578947368421	1	1	-	41	6	82	3	0.127659574468085	0.0352941176470588	0.0923654568210263	0.0679879233032375	0.414910942779097	-	41	0	36
1281235	G	T	juvenile3_20332	juvenile3_20332.p2	0.046044876373831	0.999063698075695	2	25	0	15	0.925925925925926	1	-0.0740740740740741	0.529616724738676	1	-	3	36	0	28	0.923076923076923	1	-0.0769230769230769	0.259158751696065	0.928551135379473	-	2	26	1	12	0.928571428571429	0.923076923076923	0.00549450549450547	1	1	-	2	53	2	79	0.963636363636364	0.975308641975309	-0.011672278338945	1	1	-	3	42	1
1281343	A	G	male6_20967	male6_20967.p1	0.243502332348562	0.716481493838378	3	11	7	16	0.785714285714286	0.695652173913043	0.0900621118012422	0.709907537256553	1	-	0	14	2	19	1	0.904761904761905	NA	NA	NA	NA	8	12	0	13	0.6	1	-0.4	0.0116375096909023	0.274951319454978	-	0	67	0	88	1	1	NA	NA	NA	NA	1	47	0
1284408	C	G	juvenile3_17977	juvenile3_17977.p1	0.0140129417388223	0.999063698075695	29	7	10	2	0.194444444444444	0.166666666666667	0.0277777777777778	1	1	-	37	4	38	8	0.0975609756097561	0.173913043478261	-0.0763520678685048	0.362645892948272	0.989827430979357	-	12	1	15	0	0.0769230769230769	0	0.0769230769230769	0.464285714285714	0.999936413734633	-	55	11	92	2	0.166666666666667	0.0212765957446809	0.145390070921986	0.00186841430748573	0.0859888636451087	.	49	8	29
1286552	A	T	juvenile6_28068	juvenile6_28068.p1	0.0475253527725011	0.839267188318349	13	13	7	16	0.5	0.695652173913043	-0.195652173913043	0.244960258509086	0.979160769817073	-	16	19	12	12	0.542857142857143	0.5	0.0428571428571428	0.795246308338865	1	-	13	22	4	7	0.628571428571429	0.636363636363636	-0.00779220779220779	1	1	-	39	24	82	49	0.380952380952381	0.374045801526718	0.00690657942566336	1	1	-	45	34	29
1286604	A	C	male3_21081	male3_21081.p1	0.181866564724756	0.547893309328158	35	58	1	4	0.623655913978495	0.8	-0.176344086021505	0.649148919678006	1	-	40	6	25	0	0.130434782608696	0	0.130434782608696	0.0837032731949202	0.750885680976084	-	31	8	19	0	0.205128205128205	0	0.205128205128205	0.043650558940084	0.441018976775601	-	55	12	111	0	0.17910447761194	0	0.17910447761194	4.14804069404669e-06	0.0018204971728194	**	44	9	33
1287475	C	T	male4_38261	male4_38261.p1	0.0701853327416505	0.459119940750815	13	16	12	16	0.551724137931034	0.571428571428571	-0.0197044334975369	1	1	-	9	37	5	17	0.804347826086957	0.772727272727273	0.0316205533596838	0.758034019546246	1	-	18	30	7	13	0.625	0.65	-0.025	1	1	-	26	39	19	81	0.6	0.81	-0.21	0.0041275445219973	0.124255600290207	-	9	46	10
1287773	A	T	juvenile6_27156	juvenile6_27156.p1	0.489322128064671	0.174411402120446	7	0	23	0	0	0	NA	NA	NA	NA	17	2	31	3	0.105263157894737	0.0882352941176471	0.0170278637770898	1	1	-	2	4	16	2	0.666666666666667	0.111111111111111	0.555555555555556	0.0178608576777913	0.328529401572323	-	22	1	68	1	0.0434782608695652	0.0144927536231884	0.0289855072463768	0.43956043956044	0.85303161637125	-	30	1	28
1288316	A	T	juvenile4_41793	juvenile4_41793.p1	0.221052872555825	0.0692395636118569	7	9	5	4	0.5625	0.444444444444444	0.118055555555556	0.688167990308251	1	-	22	10	42	7	0.3125	0.142857142857143	0.169642857142857	0.0942311074085894	0.774476564373083	-	23	3	8	6	0.115384615384615	0.428571428571429	-0.313186813186813	0.0443529830139737	0.443340335479993	-	25	16	71	27	0.390243902439024	0.275510204081633	0.114733698357392	0.227653054195097	0.673826777348834	-	30	11	37
1289621	A	G	male4_39270	male4_39270.p1	0.0105030091545317	0.999644031643531	2	35	0	17	0.945945945945946	1	-0.0540540540540541	1	1	-	2	49	1	31	0.96078431372549	0.96875	-0.00796568627450978	1	1	-	2	42	0	19	0.954545454545455	1	-0.0454545454545454	1	1	-	4	83	8	84	0.954022988505747	0.91304347826087	0.0409795102448776	0.373299456281769	0.808318152758731	-	5	66	9
1289810	A	C	juvenile2_22255	juvenile2_22255.p1	0.0786474878904991	0.815556179816834	31	4	16	1	0.114285714285714	0.0588235294117647	0.0554621848739496	1	1	-	22	11	31	12	0.333333333333333	0.27906976744186	0.0542635658914729	0.624382586916572	1	-	32	1	5	7	0.0303030303030303	0.583333333333333	-0.553030303030303	0.000123547229258188	0.0359797402467612	*	33	11	109	13	0.25	0.10655737704918	0.14344262295082	0.0260969948905057	0.285197459166427	-	46	10	27
1291071	A	T	juvenile4_36001	juvenile4_36001.p1	0.0576952468260921	0.999063698075695	15	1	6	0	0.0625	0	0.0625	1	1	-	31	1	40	0	0.03125	0	0.03125	0.444444444444444	1	-	21	4	14	0	0.16	0	0.16	0.276604539762434	0.836415526133233	-	33	1	121	2	0.0294117647058824	0.016260162601626	0.0131516021042563	0.521706627048727	0.897366504401076	-	31	1	39
1291427	A	G	juvenile3_25767	juvenile3_25767.p1	0.0535858303646807	0.999063698075695	5	16	2	5	0.761904761904762	0.714285714285714	0.0476190476190476	1	1	-	2	16	4	35	0.888888888888889	0.897435897435897	-0.00854700854700863	1	1	-	2	11	0	14	0.846153846153846	1	-0.153846153846154	0.222222222222222	0.790167004158774	-	7	35	19	33	0.833333333333333	0.634615384615385	0.198717948717949	0.0385764356435221	0.331044760151821	-	9	45	8
1292124	C	T	juvenile6_26286	juvenile6_26286.p1	0.113609483930679	0.737670726816102	21	2	7	4	0.0869565217391304	0.363636363636364	-0.276679841897233	0.0703232349669568	0.712786444813321	-	32	9	8	1	0.219512195121951	0.111111111111111	0.10840108401084	0.665143723420021	1	-	19	2	5	0	0.0952380952380952	0	0.0952380952380952	1	1	-	50	3	55	14	0.0566037735849057	0.202898550724638	-0.146294777139732	0.0326311165652181	0.308797235315385	-	55	6	20
1293398	A	C	juvenile3_28840	juvenile3_28840.p1	0.262245747475696	0.474686374463557	0	6	1	4	1	0.8	NA	NA	NA	NA	2	12	0	27	0.857142857142857	1	-0.142857142857143	0.110975609756098	0.806142675734745	-	5	7	0	11	0.583333333333333	1	-0.416666666666667	0.0372670807453416	0.417476027918378	-	4	14	5	96	0.777777777777778	0.95049504950495	-0.172717271727173	0.029012616657112	0.295958846405269	-	0	12	1
1296813	A	G	juvenile4_33330	juvenile4_33330.p1	0.190862380995231	0.860448453601498	0	20	0	7	1	1	NA	NA	NA	NA	0	21	1	22	1	0.956521739130435	NA	NA	NA	NA	5	8	1	18	0.615384615384615	0.947368421052632	-0.331983805668016	0.0288779861221463	0.385004451275786	-	3	44	5	55	0.936170212765957	0.916666666666667	0.0195035460992908	1	1	-	1	35	0
1296868	C	T	juvenile2_26796	juvenile2_26796.p1	0.143573217328637	0.655675073833922	4	20	0	24	0.833333333333333	1	-0.166666666666667	0.109219858156028	0.830149575611456	-	6	21	1	23	0.777777777777778	0.958333333333333	-0.180555555555556	0.103411407116038	0.788923377748411	-	3	17	3	4	0.85	0.571428571428571	0.278571428571429	0.289642241816155	0.836415526133233	-	8	38	15	85	0.826086956521739	0.85	-0.0239130434782608	0.807488834622287	1	-	8	41	3
1298098	A	C	juvenile3_24390	juvenile3_24390.p1	0.013476086334628	0.999063698075695	12	15	10	13	0.555555555555556	0.565217391304348	-0.0096618357487922	1	1	-	10	13	19	12	0.565217391304348	0.387096774193548	0.178120617110799	0.271114437728998	0.940470629085439	-	5	10	1	8	0.666666666666667	0.888888888888889	-0.222222222222222	0.350946536301227	0.873995640553883	-	26	33	59	50	0.559322033898305	0.458715596330275	0.10060643756803	0.258320993316896	0.703627866703931	-	17	29	5
1298546	A	T	juvenile3_31518	juvenile3_31518.p2	0.124501013365611	0.999063698075695	0	26	0	23	1	1	NA	NA	NA	NA	1	26	3	28	0.962962962962963	0.903225806451613	0.05973715651135	0.61530393381573	1	-	4	15	0	17	0.789473684210526	1	-0.210526315789474	0.106204906204906	0.60543136132203	-	1	55	0	103	0.982142857142857	1	-0.0178571428571429	0.352201257861635	0.792391498734074	-	6	51	2
1298985	A	C	juvenile3_17351	juvenile3_17351.p1	0.110376441495158	NA	24	0	8	0	0	0	NA	NA	NA	NA	27	0	19	0	0	0	NA	NA	NA	NA	11	0	8	0	0	0	NA	NA	NA	NA	49	5	101	2	0.0925925925925926	0.0194174757281553	0.0731751168644373	0.0477486055727688	0.363475393331751	-	35	6	38
1299119	C	T	juvenile4_36233	juvenile4_36233.p1	0.0844347644270389	0.615991133383979	2	8	9	9	0.8	0.5	0.3	0.226413860738803	0.978635863359234	-	9	25	21	24	0.735294117647059	0.533333333333333	0.201960784313726	0.100798867472901	0.78452348935795	-	21	15	1	6	0.416666666666667	0.857142857142857	-0.44047619047619	0.0459479506558349	0.450172867255119	-	22	24	34	57	0.521739130434783	0.626373626373626	-0.104634495938844	0.272117978647676	0.718742741432011	-	12	21	14
1299463	G	T	juvenile2_18531	juvenile2_18531.p1	0.113729321769241	NA	0	25	0	16	1	1	NA	NA	NA	NA	0	30	1	60	1	0.983606557377049	NA	NA	NA	NA	0	10	0	15	1	1	NA	NA	NA	NA	6	62	0	93	0.911764705882353	1	-0.0882352941176471	0.004972069725384	0.137068852575971	-	1	63	2
1301637	C	T	male2_9242	male2_9242.p1	0.0417621900993004	0.937196781913773	9	11	5	0	0.55	0	0.55	0.0463768115942029	0.620512503350032	-	12	24	4	9	0.666666666666667	0.692307692307692	-0.0256410256410257	1	1	-	10	20	9	5	0.666666666666667	0.357142857142857	0.309523809523809	0.10071700522362	0.591626674236776	-	18	45	41	79	0.714285714285714	0.658333333333333	0.055952380952381	0.507063367419441	0.88789178762185	-	17	34	5
1305557	G	T	NA	NA	0.0902500399900729	0.999063698075695	35	3	13	0	0.0789473684210526	0	0.0789473684210526	0.561152460984394	1	-	49	7	48	6	0.125	0.111111111111111	0.0138888888888889	1	1	-	20	11	12	8	0.354838709677419	0.4	-0.0451612903225806	0.774251295232215	1	-	58	12	73	25	0.171428571428571	0.255102040816327	-0.0836734693877551	0.257457186717063	0.702631253680387	-	46	5	42
1306934	C	T	male4_30747	male4_30747.p1	0.0666467098147333	NA	19	3	22	2	0.136363636363636	0.0833333333333333	0.053030303030303	0.658914728682171	1	-	17	1	47	1	0.0555555555555556	0.0208333333333333	0.0347222222222222	0.474125874125874	1	-	21	0	12	0	0	0	NA	NA	NA	NA	45	1	78	5	0.0217391304347826	0.0602409638554217	-0.0385018334206391	0.420431197506913	0.840564560109013	-	28	2	62
1307411	C	T	male3_20637	male3_20637.p1	0.177528399501884	0.377017617157351	14	15	13	15	0.517241379310345	0.535714285714286	-0.0184729064039408	1	1	-	2	41	9	40	0.953488372093023	0.816326530612245	0.137161841480778	0.0558218506712566	0.683754469358185	-	3	28	2	18	0.903225806451613	0.9	0.00322580645161286	1	1	-	4	42	8	106	0.91304347826087	0.929824561403509	-0.0167810831426393	0.744458038908007	1	-	10	39	3
1308144	G	T	male6_19064	male6_19064.p1	0.354720430319649	0.231789154107436	0	23	0	12	1	1	NA	NA	NA	NA	1	27	5	41	0.964285714285714	0.891304347826087	0.0729813664596274	0.398579555824395	1	-	9	9	7	9	0.5	0.5625	-0.0625	0.744475809633384	1	-	12	36	15	81	0.75	0.84375	-0.09375	0.182261374903929	0.619576117881665	-	1	31	0
1309700	G	T	male4_76181	male4_76181.p1	0.226889427923954	0.462253008688428	1	6	0	7	0.857142857142857	1	-0.142857142857143	1	1	-	4	31	3	22	0.885714285714286	0.88	0.00571428571428567	1	1	-	0	11	1	7	1	0.875	NA	NA	NA	NA	5	29	3	54	0.852941176470588	0.947368421052632	-0.0944272445820433	0.144321578604306	0.563436134293998	-	4	37	3
1310204	C	G	NA	NA	0.077121374749777	0.999063698075695	0	25	1	17	1	0.944444444444444	NA	NA	NA	NA	11	41	4	55	0.788461538461538	0.932203389830508	-0.14374185136897	0.0487209327274013	0.670370087916117	-	0	36	0	9	1	1	NA	NA	NA	NA	4	73	4	79	0.948051948051948	0.951807228915663	-0.00375528086371457	1	1	-	5	56	3
1311156	A	G	juvenile2_25001	juvenile2_25001.p1	0.0768465066938658	0.999063698075695	6	18	4	16	0.75	0.8	-0.05	0.734416033905541	1	-	5	39	2	39	0.886363636363636	0.951219512195122	-0.0648558758314856	0.435086752237709	1	-	5	21	0	14	0.807692307692308	1	-0.192307692307692	0.142563616247827	0.675232789563252	-	9	64	6	41	0.876712328767123	0.872340425531915	0.00437190323520831	1	1	-	1	42	9
1311431	C	T	NA	NA	0.161127102328644	0.999063698075695	4	17	1	10	0.80952380952381	0.909090909090909	-0.0995670995670995	0.636749165739711	1	-	0	22	0	31	1	1	NA	NA	NA	NA	5	19	0	25	0.791666666666667	1	-0.208333333333333	0.022289766970618	0.355272578101468	-	0	62	0	65	1	1	NA	NA	NA	NA	1	42	1
1311495	C	T	juvenile4_90040	juvenile4_90040.p1	0.103946362254103	0.278940660289171	6	4	18	3	0.4	0.142857142857143	0.257142857142857	0.172282593194718	0.898619649936169	-	8	7	15	8	0.466666666666667	0.347826086956522	0.118840579710145	0.513572053699974	1	-	6	8	15	7	0.571428571428571	0.318181818181818	0.253246753246753	0.175286281590388	0.707579439256415	-	14	12	59	20	0.461538461538462	0.253164556962025	0.208373904576436	0.0531902240406506	0.377716456454239	-	11	15	16
1311505	C	T	male3_26951	male3_26951.p1	0.223107569721116	NA	29	8	10	2	0.216216216216216	0.166666666666667	0.0495495495495496	1	1	-	35	0	15	0	0	0	NA	NA	NA	NA	17	0	13	0	0	0	NA	NA	NA	NA	55	0	54	0	0	0	NA	NA	NA	NA	60	0	23
1311696	C	G	juvenile3_25549	juvenile3_25549.p1	0.055639613112424	0.999063698075695	29	0	6	0	0	0	NA	NA	NA	NA	28	2	14	3	0.0666666666666667	0.176470588235294	-0.109803921568627	0.336319762389508	0.971214039655038	-	19	0	7	0	0	0	NA	NA	NA	NA	70	10	54	3	0.125	0.0526315789473684	0.0723684210526316	0.237216542587142	0.684456881601595	-	54	11	37
1312089	C	G	juvenile6_26714	juvenile6_26714.p1	0.0660008749141969	0.175597279713195	9	17	18	4	0.653846153846154	0.181818181818182	0.472027972027972	0.00137761054682744	0.15899146998109	-	6	20	9	18	0.769230769230769	0.666666666666667	0.102564102564103	0.544391365611483	1	-	9	9	10	2	0.5	0.166666666666667	0.333333333333333	0.121333838575218	0.643367183210792	-	12	42	23	65	0.777777777777778	0.738636363636364	0.0391414141414141	0.690132401837961	0.988744965984332	-	20	25	9
1313304	C	T	male4_43828	male4_43828.p1	0.21972663002866	0.999063698075695	26	11	15	6	0.297297297297297	0.285714285714286	0.0115830115830116	1	1	-	43	0	65	0	0	0	NA	NA	NA	NA	22	3	8	0	0.12	0	0.12	0.560117302052786	1	-	67	1	83	0	0.0147058823529412	0	0.0147058823529412	0.450331125827816	0.85879623441169	-	59	0	59
1313730	A	T	male3_26444	male3_26444.p1	0.254529891304348	NA	16	6	10	2	0.272727272727273	0.166666666666667	0.106060606060606	0.680909071081158	1	-	38	1	6	1	0.0256410256410256	0.142857142857143	-0.117216117216117	0.284057971014493	0.950636373041178	-	16	0	5	0	0	0	NA	NA	NA	NA	58	0	55	0	0	0	NA	NA	NA	NA	51	0	25
1313848	A	G	male3_23724	male3_23724.p1	0.205771364969888	NA	27	8	20	3	0.228571428571429	0.130434782608696	0.0981366459627329	0.498606926371197	1	-	38	0	13	0	0	0	NA	NA	NA	NA	26	0	11	0	0	0	NA	NA	NA	NA	69	2	105	0	0.028169014084507	0	0.028169014084507	0.161363636363636	0.589144272609667	-	61	0	24
1313984	C	T	male3_26605	male3_26605.p2	0.160212419736338	NA	28	0	23	0	0	0	NA	NA	NA	NA	65	0	37	0	0	0	NA	NA	NA	NA	28	0	17	0	0	0	NA	NA	NA	NA	59	2	78	0	0.0327868852459016	0	0.0327868852459016	0.190803878636221	0.628196200972985	-	58	0	69
1316097	C	T	juvenile6_27167	juvenile6_27167.p2	0.183851911083875	NA	19	5	20	2	0.208333333333333	0.0909090909090909	0.117424242424242	0.417659292871998	1	-	33	1	45	2	0.0294117647058824	0.0425531914893617	-0.0131414267834793	1	1	-	18	0	11	0	0	0	NA	NA	NA	NA	56	0	119	4	0	0.032520325203252	NA	NA	NA	NA	39	0	40
1316290	C	T	juvenile6_29166	juvenile6_29166.p1	0.202008858155939	NA	6	20	3	21	0.769230769230769	0.875	-0.105769230769231	0.467392380009896	1	-	1	27	0	14	0.964285714285714	1	-0.0357142857142857	1	1	-	0	37	0	9	1	1	NA	NA	NA	NA	0	55	0	68	1	1	NA	NA	NA	NA	0	52	0
1316328	A	G	male3_67100	NA	0.106162034499595	NA	18	3	14	1	0.142857142857143	0.0666666666666667	0.0761904761904762	0.625668449197861	1	-	32	0	15	0	0	0	NA	NA	NA	NA	36	5	16	0	0.121951219512195	0	0.121951219512195	0.30751215756181	0.836720900986802	-	70	1	51	0	0.0140845070422535	0	0.0140845070422535	1	1	-	66	0	40
1316428	C	T	male6_71408	male6_71408.p1	0.0420096899436437	0.999063698075695	16	1	11	1	0.0588235294117647	0.0833333333333333	-0.0245098039215686	1	1	-	50	3	28	3	0.0566037735849057	0.0967741935483871	-0.0401704199634814	0.665018923958821	1	-	22	3	6	0	0.12	0	0.12	1	1	-	38	5	52	10	0.116279069767442	0.161290322580645	-0.0450112528132033	0.582059441102997	0.932565864647806	-	31	2	54
1316997	A	G	juvenile3_24552	juvenile3_24552.p1	0.283169184757387	NA	19	8	7	13	0.296296296296296	0.65	-0.353703703703704	0.0205690646696833	0.480677322442338	-	35	0	13	0	0	0	NA	NA	NA	NA	15	0	7	1	0	0.125	NA	NA	NA	NA	44	1	68	1	0.0222222222222222	0.0144927536231884	0.00772946859903382	1	1	-	44	0	22
1319342	A	G	juvenile6_72791	juvenile6_72791.p1	0.144165949481604	0.082413036841008	12	19	1	8	0.612903225806452	0.888888888888889	-0.275985663082437	0.225980043511003	0.978635863359234	-	13	20	4	29	0.606060606060606	0.878787878787879	-0.272727272727273	0.0226624244349018	0.549858466848325	-	8	32	1	11	0.8	0.916666666666667	-0.116666666666667	0.665547773225849	1	-	16	27	22	50	0.627906976744186	0.694444444444444	-0.0665374677002584	0.540119327312364	0.911084347162488	-	8	39	6
1320029	C	T	male3_18918	male3_18918.p1	0.176767676767677	NA	5	24	4	12	0.827586206896552	0.75	0.0775862068965517	0.699816896580786	1	-	0	26	1	47	1	0.979166666666667	NA	NA	NA	NA	0	11	0	15	1	1	NA	NA	NA	NA	0	42	0	100	1	1	NA	NA	NA	NA	0	36	0
1320195	C	T	juvenile3_24886	juvenile3_24886.p1	0.122990559475511	0.954732102456834	21	0	10	0	0	0	NA	NA	NA	NA	31	4	51	5	0.114285714285714	0.0892857142857143	0.025	0.728866322629027	1	-	38	0	18	1	0	0.0526315789473684	NA	NA	NA	NA	38	9	95	14	0.191489361702128	0.128440366972477	0.0630489947296506	0.330562719250332	0.7742927722741	-	38	8	33
1320475	A	G	juvenile3_27014	juvenile3_27014.p1	0.256635012433816	0.184540807642608	5	13	0	7	0.722222222222222	1	-0.277777777777778	0.274308300395257	0.994562565468505	-	11	7	38	18	0.388888888888889	0.321428571428571	0.0674603174603174	0.775141717173712	1	-	32	1	1	8	0.0303030303030303	0.888888888888889	-0.858585858585859	6.68323555886797e-07	0.00238457740759095	**	32	8	73	34	0.2	0.317757009345794	-0.117757009345794	0.218340964424612	0.661971571744178	-	23	9	31
1321086	C	T	juvenile4_34841	juvenile4_34841.p1	0.215293195768578	0.999063698075695	18	7	7	1	0.28	0.125	0.155	0.64284469290031	1	-	42	0	35	3	0	0.0789473684210526	NA	NA	NA	NA	13	0	9	0	0	0	NA	NA	NA	NA	54	0	35	0	0	0	NA	NA	NA	NA	46	0	46
1321198	A	G	male4_43084	male4_43084.p1	0.0484904678114618	0.999063698075695	11	2	17	9	0.153846153846154	0.346153846153846	-0.192307692307692	0.276012479210391	0.994562565468505	-	30	3	28	8	0.0909090909090909	0.222222222222222	-0.131313131313131	0.192318739653342	0.883969027406009	-	20	1	17	0	0.0476190476190476	0	0.0476190476190476	1	1	-	55	9	107	21	0.140625	0.1640625	-0.0234375	0.833464956807556	1	-	46	10	42
1322259	A	T	juvenile4_34358	juvenile4_34358.p1	0.0306593615866445	0.999063698075695	4	19	2	20	0.826086956521739	0.909090909090909	-0.0830039525691699	0.665154093401399	1	-	10	40	19	18	0.8	0.486486486486487	0.313513513513514	0.0028761721096394	0.267975378883796	-	6	34	3	18	0.85	0.857142857142857	-0.00714285714285712	1	1	-	19	43	19	37	0.693548387096774	0.660714285714286	0.0328341013824885	0.843799168169237	1	-	15	63	12
1322674	C	T	juvenile3_15310	juvenile3_15310.p1	0.167689805567659	0.597597138274349	24	0	8	0	0	0	NA	NA	NA	NA	19	2	18	3	0.0952380952380952	0.142857142857143	-0.0476190476190476	1	1	-	16	0	16	0	0	0	NA	NA	NA	NA	24	0	44	2	0	0.0434782608695652	NA	NA	NA	NA	14	4	17
1324053	C	T	juvenile3_30286	juvenile3_30286.p1	0.13083809210592	0.48824593820579	7	6	8	1	0.461538461538462	0.111111111111111	0.35042735042735	0.164860681114551	0.888820403684478	-	14	15	29	14	0.517241379310345	0.325581395348837	0.191659983961508	0.142419351971603	0.839812741060445	-	1	5	3	6	0.833333333333333	0.666666666666667	0.166666666666667	0.604395604395604	1	-	20	15	33	26	0.428571428571429	0.440677966101695	-0.0121065375302664	1	1	-	33	16	12
1325054	A	G	male3_27499	male3_27499.p1	0.0776718479907546	0.999063698075695	39	0	23	0	0	0	NA	NA	NA	NA	24	8	15	2	0.25	0.117647058823529	0.132352941176471	0.459039298971788	1	-	17	6	22	3	0.260869565217391	0.12	0.140869565217391	0.278656424614716	0.836415526133233	-	50	13	54	19	0.206349206349206	0.26027397260274	-0.0539247662535334	0.544786157860293	0.914239770489795	-	46	13	32
1325844	A	G	male6_26782	male6_26782.p3	0.0509300627073007	0.999063698075695	28	1	15	1	0.0344827586206897	0.0625	-0.0280172413793103	1	1	-	34	3	45	1	0.0810810810810811	0.0217391304347826	0.0593419506462985	0.319244457504816	0.959685569852729	-	13	4	17	3	0.235294117647059	0.15	0.0852941176470588	0.679995244511374	1	-	56	4	60	4	0.0666666666666667	0.0625	0.00416666666666667	1	1	-	42	4	60
1325989	A	C	male3_27499	male3_27499.p1	0.28	NA	0	12	0	21	1	1	NA	NA	NA	NA	0	18	8	34	1	0.80952380952381	NA	NA	NA	NA	7	19	1	8	0.730769230769231	0.888888888888889	-0.158119658119658	0.647844009683963	1	-	0	48	8	79	1	0.908045977011494	NA	NA	NA	NA	0	52	1
1326528	C	T	juvenile2_47894	NA	0.210787290697587	0.252995895735565	0	27	4	11	1	0.733333333333333	NA	NA	NA	NA	8	18	2	17	0.692307692307692	0.894736842105263	-0.202429149797571	0.153562885837418	0.843401338512311	-	8	11	4	10	0.578947368421053	0.714285714285714	-0.135338345864662	0.486061807805775	1	-	20	42	36	46	0.67741935483871	0.560975609756098	0.116443745082612	0.170972410393062	0.602401542561517	-	17	42	17
1327047	A	G	juvenile6_24364	juvenile6_24364.p1	0.162419147606427	0.64037302793055	2	14	0	10	0.875	1	-0.125	0.507692307692308	1	-	0	18	2	37	1	0.948717948717949	NA	NA	NA	NA	0	18	0	5	1	1	NA	NA	NA	NA	4	22	2	36	0.846153846153846	0.947368421052632	-0.101214574898785	0.213411615553732	0.654585987769617	-	0	21	0
1327079	A	T	male4_41074	male4_41074.p1	0.0625248709202355	NA	0	30	0	9	1	1	NA	NA	NA	NA	0	29	3	31	1	0.911764705882353	NA	NA	NA	NA	1	39	0	11	0.975	1	-0.025	1	1	-	7	62	12	119	0.898550724637681	0.908396946564885	-0.0098462219272043	0.804740554189517	1	-	2	60	2
1327129	G	T	male6_28257	male6_28257.p1	0.388550905230852	0.374750564532939	14	13	10	5	0.481481481481481	0.333333333333333	0.148148148148148	0.516803888259978	1	-	0	24	4	56	1	0.933333333333333	NA	NA	NA	NA	0	11	0	12	1	1	NA	NA	NA	NA	1	22	6	82	0.956521739130435	0.931818181818182	0.024703557312253	1	1	-	0	16	2
1327180	A	T	juvenile2_23536	juvenile2_23536.p1	0.231154929087064	0.0724957541186341	6	7	6	6	0.538461538461538	0.5	0.0384615384615384	1	1	-	11	6	17	15	0.352941176470588	0.46875	-0.115808823529412	0.548958555004825	1	-	3	10	6	9	0.769230769230769	0.6	0.169230769230769	0.434782608695652	0.96811025092436	-	28	12	76	35	0.3	0.315315315315315	-0.0153153153153153	1	1	-	18	10	42
1327189	C	T	juvenile4_36085	juvenile4_36085.p1	0.211320754716981	NA	31	8	5	2	0.205128205128205	0.285714285714286	-0.0805860805860806	0.636094601593134	1	-	22	0	28	0	0	0	NA	NA	NA	NA	19	0	19	0	0	0	NA	NA	NA	NA	57	0	64	0	0	0	NA	NA	NA	NA	71	0	29
1327346	A	G	male6_28324	male6_28324.p1	0.192660550458715	NA	0	17	0	15	1	1	NA	NA	NA	NA	0	28	4	26	1	0.866666666666667	NA	NA	NA	NA	0	16	1	12	1	0.923076923076923	NA	NA	NA	NA	9	39	18	93	0.8125	0.837837837837838	-0.0253378378378378	0.818319170017575	1	-	0	24	0
1327601	A	T	juvenile6_12312	juvenile6_12312.p1	0.0859447047408983	0.816579100074159	3	18	0	8	0.857142857142857	1	-0.142857142857143	0.540229885057471	1	-	5	26	4	39	0.838709677419355	0.906976744186046	-0.0682670667666916	0.478017174548284	1	-	1	20	4	14	0.952380952380952	0.777777777777778	0.174603174603175	0.161833898676004	0.68975339800049	-	13	43	17	114	0.767857142857143	0.870229007633588	-0.102371864776445	0.0866683695382342	0.460531524460874	-	5	42	12
1328702	C	T	juvenile4_39492	juvenile4_39492.p1	0.397255318016944	0.956989198777167	8	11	1	10	0.578947368421053	0.909090909090909	-0.330143540669856	0.10002537192942	0.799090935293251	-	1	21	0	32	0.954545454545455	1	-0.0454545454545454	0.407407407407407	1	-	0	23	0	23	1	1	NA	NA	NA	NA	0	36	0	50	1	1	NA	NA	NA	NA	0	39	0
1330277	A	C	male6_21277	male6_21277.p1	0.0451359134053953	0.858409887234441	3	18	2	23	0.857142857142857	0.92	-0.0628571428571429	0.647639182522903	1	-	4	19	10	36	0.826086956521739	0.782608695652174	0.0434782608695652	0.760213893244028	1	-	2	9	4	15	0.818181818181818	0.789473684210526	0.0287081339712919	1	1	-	19	37	27	87	0.660714285714286	0.763157894736842	-0.102443609022556	0.198487965009626	0.635667885128438	-	6	20	7
1330546	A	T	juvenile4_33129	juvenile4_33129.p2	0.0429156384245166	0.999063698075695	2	22	0	15	0.916666666666667	1	-0.0833333333333334	0.51417004048583	1	-	7	43	4	42	0.86	0.91304347826087	-0.0530434782608695	0.527962551910246	1	-	0	22	0	14	1	1	NA	NA	NA	NA	4	53	11	110	0.929824561403509	0.909090909090909	0.0207336523125997	0.777296021982309	1	-	7	59	3
1330948	C	T	juvenile4_44606	juvenile4_44606.p1	0.121664170465801	NA	0	29	0	19	1	1	NA	NA	NA	NA	4	42	3	26	0.91304347826087	0.896551724137931	0.0164917541229385	1	1	-	7	30	0	11	0.810810810810811	1	-0.189189189189189	0.179069050333814	0.713327753744688	-	2	59	3	78	0.967213114754098	0.962962962962963	0.00425015179113541	1	1	-	0	45	0
1331844	A	G	NA	NA	0.0581368825012128	0.999063698075695	16	5	8	0	0.238095238095238	0	0.238095238095238	0.283230179781904	0.994562565468505	-	30	4	34	2	0.117647058823529	0.0555555555555556	0.0620915032679739	0.422103529176858	1	-	14	0	19	2	0	0.0952380952380952	NA	NA	NA	NA	52	3	39	1	0.0545454545454545	0.025	0.0295454545454545	0.636160318135915	0.962380164406138	-	32	3	36
1331924	C	G	juvenile6_23748	juvenile6_23748.p1	0.0938100612331483	0.298227462303387	15	4	26	1	0.210526315789474	0.037037037037037	0.173489278752437	0.143723819153546	0.873874470889272	-	23	5	15	1	0.178571428571429	0.0625	0.116071428571429	0.39204867735781	1	-	12	1	8	0	0.0769230769230769	0	0.0769230769230769	1	1	-	29	15	60	13	0.340909090909091	0.178082191780822	0.162826899128269	0.0722326279634085	0.42592537846901	-	40	4	14
1332608	C	T	male6_20843	male6_20843.p1	0.040314029945789	0.999063698075695	4	23	10	13	0.851851851851852	0.565217391304348	0.286634460547504	0.0313686888480821	0.553053209568997	-	5	29	2	59	0.852941176470588	0.967213114754098	-0.11427193828351	0.093474217484267	0.771503572133789	-	4	17	0	12	0.80952380952381	1	-0.19047619047619	0.271260997067449	0.836415526133233	-	6	43	7	67	0.877551020408163	0.905405405405405	-0.0278543849972421	0.765990319269157	1	-	3	44	2
1332693	G	T	juvenile4_40925	juvenile4_40925.p1	0.0552904438645637	0.999063698075695	1	17	0	24	0.944444444444444	1	-0.0555555555555556	0.428571428571429	1	-	5	40	4	32	0.888888888888889	0.888888888888889	0	1	1	-	2	21	4	13	0.91304347826087	0.764705882352941	0.148337595907928	0.372506109348215	0.901697352471099	-	8	51	5	97	0.864406779661017	0.950980392156863	-0.0865736124958457	0.0711966855219711	0.423296322940386	-	1	35	8
1332745	G	T	male2_80030	male2_80030.p1	0.173412389684505	0.999063698075695	32	0	6	0	0	0	NA	NA	NA	NA	50	3	34	1	0.0566037735849057	0.0285714285714286	0.0280323450134771	1	1	-	26	9	0	6	0.257142857142857	1	-0.742857142857143	0.00111311568307717	0.106864995076377	-	74	5	57	9	0.0632911392405063	0.136363636363636	-0.07307249712313	0.164726646781584	0.594374080236183	-	71	0	20
1332759	C	T	juvenile2_24786	juvenile2_24786.p1	0.128919310702478	0.999063698075695	10	29	0	11	0.743589743589744	1	-0.256410256410256	0.0917893156119623	0.779918972580052	-	2	28	1	20	0.933333333333333	0.952380952380952	-0.019047619047619	1	1	-	0	21	3	14	1	0.823529411764706	NA	NA	NA	NA	8	60	13	57	0.882352941176471	0.814285714285714	0.0680672268907563	0.344652160830817	0.785542616760693	-	7	44	2
1332788	G	T	juvenile6_27391	juvenile6_27391.p1	0.183764354217335	0.631330938912224	29	0	16	0	0	0	NA	NA	NA	NA	17	2	27	0	0.105263157894737	0	0.105263157894737	0.165217391304348	0.856172620519104	-	20	1	12	1	0.0476190476190476	0.0769230769230769	-0.0293040293040293	1	1	-	47	2	68	2	0.0408163265306122	0.0285714285714286	0.0122448979591837	1	1	-	38	1	51
1332922	A	C	juvenile3_31160	juvenile3_31160.p1	0.0305471852112548	0.999063698075695	4	26	3	11	0.866666666666667	0.785714285714286	0.080952380952381	0.661590454504745	1	-	6	40	3	38	0.869565217391304	0.926829268292683	-0.0572640509013786	0.490937380353055	1	-	10	20	5	20	0.666666666666667	0.8	-0.133333333333333	0.365600194631888	0.893563514492942	-	15	55	13	93	0.785714285714286	0.877358490566038	-0.0916442048517521	0.139868046216272	0.55863094772174	-	11	40	7
1333376	A	G	male6_19217	male6_19217.p1	0.0362828140381011	0.999063698075695	6	9	3	5	0.6	0.625	-0.025	1	1	-	4	16	4	28	0.8	0.875	-0.075	0.694940861137738	1	-	2	10	2	14	0.833333333333333	0.875	-0.0416666666666666	1	1	-	9	23	9	66	0.71875	0.88	-0.16125	0.0513968122774714	0.374564751910675	-	10	34	2
1333961	A	G	juvenile6_4966	juvenile6_4966.p1	0.0983093787010445	0.999063698075695	12	0	11	0	0	0	NA	NA	NA	NA	20	4	40	4	0.166666666666667	0.0909090909090909	0.0757575757575757	0.439072907891753	1	-	25	0	12	1	0	0.0769230769230769	NA	NA	NA	NA	37	3	92	3	0.075	0.0315789473684211	0.0434210526315789	0.360904081423621	0.799969796817448	-	38	5	60
1334495	A	T	juvenile3_30105	juvenile3_30105.p1	0.127843337551774	0.999063698075695	13	0	5	0	0	0	NA	NA	NA	NA	39	3	8	1	0.0714285714285714	0.111111111111111	-0.0396825396825397	0.552100840336134	1	-	16	0	6	0	0	0	NA	NA	NA	NA	72	4	62	8	0.0526315789473684	0.114285714285714	-0.0616541353383459	0.231750634241303	0.679429590629384	-	71	4	21
1335462	C	T	male3_54093	male3_54093.p1	0.289282007363378	0.000114088843376966	3	7	5	14	0.7	0.736842105263158	-0.0368421052631579	1	1	-	4	11	46	15	0.733333333333333	0.245901639344262	0.487431693989071	0.000697671970655172	0.154466012801964	-	7	12	0	5	0.631578947368421	1	-0.368421052631579	0.272068511198946	0.836415526133233	-	15	8	40	27	0.347826086956522	0.402985074626866	-0.0551589876703439	0.804924982966153	1	-	5	4	16
1336454	C	T	juvenile4_38855	juvenile4_38855.p1	0.033510200471244	0.635792417256299	8	9	3	11	0.529411764705882	0.785714285714286	-0.256302521008403	0.258001106973395	0.993736052898779	-	11	14	13	22	0.56	0.628571428571429	-0.0685714285714285	0.605605671117451	1	-	4	3	4	8	0.428571428571429	0.666666666666667	-0.238095238095238	0.376518218623482	0.90693257359924	-	17	19	26	16	0.527777777777778	0.380952380952381	0.146825396825397	0.254614551979117	0.69986454280308	-	21	11	11
1338021	A	G	juvenile3_32112	juvenile3_32112.p1	0.17315547802934	0.631547151305372	0	27	0	13	1	1	NA	NA	NA	NA	3	16	1	16	0.842105263157895	0.941176470588235	-0.0990712074303406	0.605194805194805	1	-	0	15	0	11	1	1	NA	NA	NA	NA	1	47	7	63	0.979166666666667	0.9	0.0791666666666666	0.139638458233145	0.55830375881863	-	6	22	2
1338022	G	T	juvenile3_32112	juvenile3_32112.p1	0.129412646228897	0.252132677481883	1	27	0	13	0.964285714285714	1	-0.0357142857142857	1	1	-	4	16	0	16	0.8	1	-0.2	0.113148289618878	0.808917894608782	-	1	15	2	11	0.9375	0.846153846153846	0.0913461538461539	0.573070607553366	1	-	2	47	26	63	0.959183673469388	0.707865168539326	0.251318504930062	0.000287186380408412	0.0330075244560786	*	10	22	5
1338722	A	G	juvenile4_37083	juvenile4_37083.p5	0.0695361276192028	NA	30	3	12	0	0.0909090909090909	0	0.0909090909090909	0.553488372093023	1	-	34	0	32	0	0	0	NA	NA	NA	NA	17	0	16	3	0	0.157894736842105	NA	NA	NA	NA	51	5	41	8	0.0892857142857143	0.163265306122449	-0.0739795918367347	0.373941826704028	0.808508746812584	-	47	6	27
1339403	C	T	male2_46343	male2_46343.p1	0.095436816496821	0.0516822620431734	17	10	17	3	0.37037037037037	0.15	0.22037037037037	0.113827133583111	0.835188392901245	-	34	12	16	12	0.260869565217391	0.428571428571429	-0.167701863354037	0.200138194553378	0.891307780801852	-	31	8	10	2	0.205128205128205	0.166666666666667	0.0384615384615385	1	1	-	39	28	45	41	0.417910447761194	0.476744186046512	-0.0588337382853176	0.514533947182447	0.89177458044717	-	21	32	4
1339696	A	G	male2_46633	male2_46633.p1	0.448686258126633	0.00516203118255734	13	1	5	4	0.0714285714285714	0.444444444444444	-0.373015873015873	0.0561680882047015	0.661623143410109	-	6	27	16	30	0.818181818181818	0.652173913043478	0.16600790513834	0.130756399232986	0.823733425194384	-	13	14	0	12	0.518518518518518	1	-0.481481481481482	0.00296913639482093	0.154645349373664	-	4	46	20	80	0.92	0.8	0.12	0.0632773345837118	0.404146190439215	-	5	35	3
1342386	G	T	male2_46615	male2_46615.p2	0.133222244245142	0.93942611159848	4	21	0	8	0.84	1	-0.16	0.550342130987292	1	-	1	25	2	23	0.961538461538462	0.92	0.0415384615384615	0.60984393757503	1	-	5	10	1	9	0.666666666666667	0.9	-0.233333333333333	0.344861660079051	0.863833013916029	-	5	54	16	80	0.915254237288136	0.833333333333333	0.0819209039548022	0.226140127530436	0.672080005183912	-	2	40	6
1343677	A	G	juvenile3_28196	juvenile3_28196.p1	0.0450659535147169	0.999063698075695	31	4	19	6	0.114285714285714	0.24	-0.125714285714286	0.293749519968442	0.995826131633161	-	37	5	21	7	0.119047619047619	0.25	-0.130952380952381	0.200561914224178	0.891410321912937	-	16	8	11	0	0.333333333333333	0	0.333333333333333	0.0370103102420056	0.417476027918378	-	43	17	66	25	0.283333333333333	0.274725274725275	0.00860805860805858	1	1	-	46	10	23
1344370	C	T	juvenile4_38129	juvenile4_38129.p1	0.238745447025027	0.999063698075695	0	28	0	19	1	1	NA	NA	NA	NA	2	38	2	30	0.95	0.9375	0.0125	1	1	-	11	19	0	10	0.633333333333333	1	-0.366666666666667	0.038078201041349	0.419507563992275	-	3	53	0	113	0.946428571428571	1	-0.0535714285714286	0.0350777734471884	0.319478002779597	-	4	49	0
1345614	C	T	male3_10301	male3_10301.p1	0.173305558423165	0.969882691494445	0	36	0	9	1	1	NA	NA	NA	NA	7	42	2	35	0.857142857142857	0.945945945945946	-0.0888030888030888	0.289016121065409	0.950636373041178	-	0	12	0	8	1	1	NA	NA	NA	NA	5	56	1	55	0.918032786885246	0.982142857142857	-0.0641100702576112	0.209155857025448	0.648084803192002	-	5	48	3
1346300	C	G	juvenile4_37808	juvenile4_37808.p2	0.0417689274094553	0.999063698075695	31	9	8	0	0.225	0	0.225	0.321893353185937	1	-	39	7	28	0	0.152173913043478	0	0.152173913043478	0.0400308946914932	0.646481497463449	-	26	3	6	0	0.103448275862069	0	0.103448275862069	1	1	-	62	11	53	3	0.150684931506849	0.0535714285714286	0.0971135029354207	0.0931868769884996	0.474889721958702	-	52	10	18
1349966	A	T	juvenile3_27569	juvenile3_27569.p1	0.0667544359178428	NA	28	0	22	0	0	0	NA	NA	NA	NA	33	4	23	0	0.108108108108108	0	0.108108108108108	0.287975637515765	0.950636373041178	-	32	0	17	1	0	0.0555555555555556	NA	NA	NA	NA	41	1	97	1	0.0238095238095238	0.0102040816326531	0.0136054421768707	0.511510791366906	0.890117623022397	-	46	2	33
1351239	C	T	juvenile3_24579	juvenile3_24579.p4	0.10112375602116	0.999063698075695	25	6	5	0	0.193548387096774	0	0.193548387096774	0.563836898395722	1	-	38	3	10	0	0.0731707317073171	0	0.0731707317073171	1	1	-	18	0	16	0	0	0	NA	NA	NA	NA	50	3	93	1	0.0566037735849057	0.0106382978723404	0.0459654757125652	0.133615949922719	0.547023622816289	-	53	0	18
1351811	A	G	juvenile2_27323	juvenile2_27323.p1	0.0826872592971503	0.999063698075695	16	10	15	7	0.384615384615385	0.318181818181818	0.0664335664335665	0.764599873705786	1	-	30	10	16	4	0.25	0.2	0.05	0.755596612138116	1	-	41	5	6	5	0.108695652173913	0.454545454545455	-0.345849802371542	0.0165310933784559	0.316076595734545	-	46	15	90	23	0.245901639344262	0.20353982300885	0.0423618163354127	0.566075800622177	0.925873739724097	-	35	11	41
1352191	C	T	male4_44639	male4_44639.p1	0.0384542610804726	0.999063698075695	4	29	0	16	0.878787878787879	1	-0.121212121212121	0.288942589061527	0.994562565468505	-	5	40	2	27	0.888888888888889	0.931034482758621	-0.0421455938697318	0.697469402211272	1	-	3	25	0	9	0.892857142857143	1	-0.107142857142857	0.562162162162162	1	-	10	60	19	57	0.857142857142857	0.75	0.107142857142857	0.145679631453907	0.5657317805058	-	9	49	4
1352281	C	T	juvenile6_25357	juvenile6_25357.p1	0.0971260291286401	0.999063698075695	0	25	0	13	1	1	NA	NA	NA	NA	8	45	0	36	0.849056603773585	1	-0.150943396226415	0.0192425518480795	0.534015658285262	-	5	29	3	17	0.852941176470588	0.85	0.00294117647058822	1	1	-	5	69	6	118	0.932432432432432	0.951612903225806	-0.019180470793374	0.749819999646445	1	-	0	52	0
1353389	C	G	juvenile2_17538	juvenile2_17538.p1	0.153554533844183	0.46227030657491	19	0	16	4	0	0.2	NA	NA	NA	NA	22	5	20	0	0.185185185185185	0	0.185185185185185	0.0627365234210748	0.710296878618017	-	23	0	12	0	0	0	NA	NA	NA	NA	48	0	88	15	0	0.145631067961165	NA	NA	NA	NA	36	11	28
1354927	A	G	male6_21836	male6_21836.p2	0.0770618618500915	0.999063698075695	26	11	15	11	0.297297297297297	0.423076923076923	-0.125779625779626	0.421333116121973	1	-	36	4	38	1	0.1	0.0256410256410256	0.0743589743589744	0.358868979122144	0.98872022403452	-	8	2	15	3	0.2	0.166666666666667	0.0333333333333334	1	1	-	51	4	68	12	0.0727272727272727	0.15	-0.0772727272727273	0.278051630913011	0.724684909443431	-	48	7	23
1354971	C	T	juvenile3_29787	juvenile3_29787.p1	0.12656626367777	0.527341467894253	0	13	0	10	1	1	NA	NA	NA	NA	4	15	7	29	0.789473684210526	0.805555555555556	-0.0160818713450293	1	1	-	2	15	6	10	0.882352941176471	0.625	0.257352941176471	0.117538005190953	0.635950325934703	-	4	32	14	118	0.888888888888889	0.893939393939394	-0.00505050505050508	1	1	-	1	41	9
1355461	A	G	juvenile3_25078	juvenile3_25078.p1	0.046049172964955	0.999063698075695	19	0	10	0	0	0	NA	NA	NA	NA	43	7	26	4	0.14	0.133333333333333	0.00666666666666668	1	1	-	37	1	11	8	0.0263157894736842	0.421052631578947	-0.394736842105263	0.000329517741916665	0.0566776200709681	.	59	6	60	4	0.0923076923076923	0.0625	0.0298076923076923	0.743898547841817	1	-	64	1	43
1355475	C	T	juvenile4_44289	juvenile4_44289.p1	0.053632637800446	0.999063698075695	17	2	24	0	0.105263157894737	0	0.105263157894737	0.18936877076412	0.927467639386147	-	40	2	17	1	0.0476190476190476	0.0555555555555556	-0.00793650793650794	1	1	-	29	0	10	0	0	0	NA	NA	NA	NA	65	7	89	10	0.0972222222222222	0.101010101010101	-0.00378787878787878	1	1	-	45	5	29
1355950	C	T	juvenile3_31990	juvenile3_31990.p1	0.283783783783784	NA	9	24	14	7	0.727272727272727	0.333333333333333	0.393939393939394	0.00568439699049306	0.285922128837314	-	0	36	0	32	1	1	NA	NA	NA	NA	0	32	0	7	1	1	NA	NA	NA	NA	0	72	0	64	1	1	NA	NA	NA	NA	0	38	0
1357338	A	G	male4_82729	male4_82729.p1	0.0997128794278796	0.999063698075695	1	30	0	9	0.967741935483871	1	-0.032258064516129	1	1	-	4	30	1	24	0.882352941176471	0.96	-0.0776470588235294	0.383687154765933	1	-	0	26	1	11	1	0.916666666666667	NA	NA	NA	NA	5	42	8	93	0.893617021276596	0.920792079207921	-0.0271750579313251	0.551710742173825	0.919133227905583	-	0	26	2
1357652	A	C	male3_18944	male3_18944.p1	0.0758975121065304	0.992385303700072	5	4	12	4	0.444444444444444	0.25	0.194444444444444	0.394216767214479	1	-	31	10	38	6	0.24390243902439	0.136363636363636	0.107538802660754	0.26979060276036	0.939826079367462	-	9	3	8	2	0.25	0.2	0.05	1	1	-	48	12	53	10	0.2	0.158730158730159	0.0412698412698413	0.640440391474763	0.9659227226932	-	33	10	15
1357891	A	G	male3_17273	male3_17273.p1	0.155541704733017	0.476588745929509	8	5	2	7	0.384615384615385	0.777777777777778	-0.393162393162393	0.0990712074303405	0.799090935293251	-	10	15	15	40	0.6	0.727272727272727	-0.127272727272727	0.302332949510678	0.954710852650409	-	17	18	6	16	0.514285714285714	0.727272727272727	-0.212987012987013	0.166025611475857	0.693014658437873	-	17	28	49	64	0.622222222222222	0.566371681415929	0.055850540806293	0.5934484026911	0.940206163494468	-	21	32	17
1358665	A	T	male6_21835	male6_21835.p1	0.661186331399097	0.0210095202481587	8	0	7	0	0	0	NA	NA	NA	NA	17	0	22	0	0	0	NA	NA	NA	NA	9	0	8	0	0	0	NA	NA	NA	NA	28	2	50	2	0.0666666666666667	0.0384615384615385	0.0282051282051282	0.620939247367157	0.953044739043622	-	23	0	31
1360700	A	G	juvenile3_26920	juvenile3_26920.p1	0.197231822703969	0.0620442898643912	4	13	1	19	0.764705882352941	0.95	-0.185294117647059	0.158964158964159	0.880057021316586	-	13	11	32	12	0.458333333333333	0.272727272727273	0.185606060606061	0.179726002754075	0.873977712013291	-	1	15	13	2	0.9375	0.133333333333333	0.804166666666667	6.84434240152137e-06	0.00730532899268266	**	19	24	62	68	0.558139534883721	0.523076923076923	0.0350626118067978	0.727069237415566	1	-	14	18	34
1361055	C	T	juvenile4_42593	juvenile4_42593.p1	0.064445474422439	0.97001525290189	3	32	0	16	0.914285714285714	1	-0.0857142857142857	0.542857142857143	1	-	13	36	2	19	0.73469387755102	0.904761904761905	-0.170068027210884	0.201923650213837	0.891860127312474	-	4	16	2	10	0.8	0.833333333333333	-0.0333333333333333	1	1	-	25	62	15	47	0.71264367816092	0.758064516129032	-0.0454208379681127	0.578115467944517	0.930950410179683	-	10	51	12
1361757	C	G	juvenile3_29690	juvenile3_29690.p1	0.0182492504184532	0.999063698075695	7	17	0	11	0.708333333333333	1	-0.291666666666667	0.0721291631224236	0.713826605819613	-	7	20	5	11	0.740740740740741	0.6875	0.0532407407407407	0.73657857408202	1	-	6	11	9	5	0.647058823529412	0.357142857142857	0.289915966386555	0.155613477924309	0.682699979924542	-	16	44	26	36	0.733333333333333	0.580645161290323	0.152688172043011	0.0884485263597326	0.463446467428647	-	8	23	27
1363334	A	G	juvenile3_29460	juvenile3_29460.p1	0.109243989013977	0.553702151033641	1	7	6	3	0.875	0.333333333333333	0.541666666666667	0.0497737556561086	0.633949824917207	-	5	16	10	27	0.761904761904762	0.72972972972973	0.0321750321750321	1	1	-	2	20	0	9	0.909090909090909	1	-0.0909090909090909	1	1	-	5	39	10	32	0.886363636363636	0.761904761904762	0.124458874458874	0.160779007984233	0.58839886945821	-	11	28	4
1363532	C	T	juvenile6_29757	juvenile6_29757.p1	0.0770647825616456	0.926577892178184	28	1	7	0	0.0344827586206897	0	0.0344827586206897	1	1	-	35	6	23	2	0.146341463414634	0.08	0.0663414634146341	0.699905326513076	1	-	13	2	11	6	0.133333333333333	0.352941176470588	-0.219607843137255	0.229316524533432	0.796811248115497	-	39	7	53	4	0.152173913043478	0.0701754385964912	0.081998474446987	0.211898880769786	0.652030234541911	-	32	11	17
1363954	C	T	male4_40924	male4_40924.p1	0.0641526194999743	0.999063698075695	23	1	10	0	0.0416666666666667	0	0.0416666666666667	1	1	-	31	1	12	2	0.03125	0.142857142857143	-0.111607142857143	0.215810276679842	0.904689726463933	-	14	0	5	0	0	0	NA	NA	NA	NA	54	8	65	1	0.129032258064516	0.0151515151515152	0.113880742913001	0.0147121444908078	0.225966529464938	-	39	3	20
1365409	C	T	juvenile6_17469	juvenile6_17469.p1	0.0966785833854353	NA	0	18	0	12	1	1	NA	NA	NA	NA	3	32	1	49	0.914285714285714	0.98	-0.0657142857142857	0.301222105063007	0.954710852650409	-	5	25	5	17	0.833333333333333	0.772727272727273	0.0606060606060607	0.725445165911383	1	-	3	46	9	99	0.938775510204082	0.916666666666667	0.022108843537415	0.754870858743116	1	-	0	33	4
1365778	A	G	juvenile2_30310	juvenile2_30310.p2	0.242470698111182	0.999063698075695	6	4	22	2	0.4	0.0833333333333333	0.316666666666667	0.0477491330236211	0.626399365718521	-	40	2	41	0	0.0476190476190476	0	0.0476190476190476	0.493975903614458	1	-	18	3	20	1	0.142857142857143	0.0476190476190476	0.0952380952380952	0.606003752345216	1	-	48	1	81	2	0.0204081632653061	0.0240963855421687	-0.00368822227686256	1	1	-	42	2	48
1366196	A	G	male6_24744	male6_24744.p1	0.0666771157219912	0.740616045590634	5	23	4	19	0.821428571428571	0.826086956521739	-0.00465838509316774	1	1	-	1	33	1	34	0.970588235294118	0.971428571428571	-0.000840336134453779	1	1	-	2	25	0	6	0.925925925925926	1	-0.0740740740740741	1	1	-	11	51	11	68	0.82258064516129	0.860759493670886	-0.0381788485095957	0.641501737545744	0.96636896866476	-	9	26	6
1367033	A	G	juvenile3_65586	NA	0.0288721510392548	0.999063698075695	2	10	1	24	0.833333333333333	0.96	-0.126666666666667	0.240669240669241	0.979160769817073	-	6	27	4	20	0.818181818181818	0.833333333333333	-0.0151515151515151	1	1	-	1	27	3	22	0.964285714285714	0.88	0.0842857142857143	0.333048749252967	0.849147203523172	-	5	47	11	86	0.903846153846154	0.88659793814433	0.017248215701824	1	1	-	3	40	0
1368054	A	T	NA	NA	0.0726483093470179	0.221460764590131	4	7	2	11	0.636363636363636	0.846153846153846	-0.20979020979021	0.357224583197123	1	-	11	13	12	20	0.541666666666667	0.625	-0.0833333333333334	0.590283769374847	1	-	6	8	3	6	0.571428571428571	0.666666666666667	-0.0952380952380952	1	1	-	8	24	31	47	0.75	0.602564102564103	0.147435897435897	0.188773438888459	0.625765460579932	-	15	22	20
1371627	G	T	male2_41236	male2_41236.p1	0.133152534111257	0.999063698075695	0	29	3	21	1	0.875	NA	NA	NA	NA	2	40	0	60	0.952380952380952	1	-0.0476190476190477	0.167152009318579	0.85808144501851	-	1	19	0	15	0.95	1	-0.05	1	1	-	8	64	8	91	0.888888888888889	0.919191919191919	-0.0303030303030304	0.597574973302067	0.941664150066173	-	3	46	5
1372415	A	G	male3_26573	male3_26573.p1	0.119542867465387	0.999063698075695	4	27	0	12	0.870967741935484	1	-0.129032258064516	0.562920346811442	1	-	1	62	0	25	0.984126984126984	1	-0.0158730158730159	1	1	-	1	43	0	10	0.977272727272727	1	-0.0227272727272727	1	1	-	3	71	6	82	0.959459459459459	0.931818181818182	0.0276412776412777	0.510712367532335	0.889926689754677	-	1	52	0
1372842	A	G	juvenile6_23178	juvenile6_23178.p1	0.08358054418457	0.416405187940846	13	1	22	2	0.0714285714285714	0.0833333333333333	-0.0119047619047619	1	1	-	22	4	44	10	0.153846153846154	0.185185185185185	-0.0313390313390313	1	1	-	21	4	15	0	0.16	0	0.16	0.277820330451909	0.836415526133233	-	29	10	64	25	0.256410256410256	0.280898876404494	-0.024488619994238	0.832402936133534	1	-	15	11	36
1376322	A	C	juvenile3_29618	juvenile3_29618.p1	0.0883253229843967	0.591466949006896	8	25	0	17	0.757575757575758	1	-0.242424242424242	0.0392728934182798	0.589888218704973	-	8	25	9	23	0.757575757575758	0.71875	0.0388257575757576	0.782825121766587	1	-	11	16	6	16	0.592592592592593	0.727272727272727	-0.134680134680135	0.378118884400488	0.909319485726136	-	22	55	35	84	0.714285714285714	0.705882352941177	0.00840336134453779	1	1	-	23	40	5
1377036	C	T	juvenile3_18725	juvenile3_18725.p1	0.0255179624572103	0.999063698075695	19	3	12	1	0.136363636363636	0.0769230769230769	0.0594405594405594	1	1	-	31	12	41	6	0.27906976744186	0.127659574468085	0.151410192973775	0.112380915828431	0.806783000281452	-	27	12	15	0	0.307692307692308	0	0.307692307692308	0.02388610489247	0.360008486311932	-	49	8	101	11	0.140350877192982	0.0982142857142857	0.0421365914786967	0.445388770902996	0.856069476793653	-	36	8	33
1377163	G	T	male4_50701	male4_50701.p1	0.109112413637341	0.473192182189179	20	8	8	6	0.285714285714286	0.428571428571429	-0.142857142857143	0.489902950114116	1	-	28	2	31	5	0.0666666666666667	0.138888888888889	-0.0722222222222222	0.441664232119018	1	-	9	9	10	2	0.5	0.166666666666667	0.333333333333333	0.121333838575218	0.643367183210792	-	44	18	84	15	0.290322580645161	0.151515151515152	0.13880742913001	0.0445555921730411	0.351049405054246	-	45	8	13
1377356	A	G	juvenile6_29951	juvenile6_29951.p1	0.0813581105422563	0.89993718816383	1	19	0	20	0.95	1	-0.05	1	1	-	1	28	0	7	0.96551724137931	1	-0.0344827586206896	1	1	-	0	23	0	5	1	1	NA	NA	NA	NA	12	44	1	46	0.785714285714286	0.978723404255319	-0.193009118541033	0.00291486059415489	0.106837211842255	-	2	31	3
1377444	A	G	male6_22043	male6_22043.p1	0.0151583292104642	0.999063698075695	16	6	25	1	0.272727272727273	0.0384615384615385	0.234265734265734	0.0375976760918568	0.580532255204976	-	20	11	15	6	0.354838709677419	0.285714285714286	0.0691244239631337	0.764997426261471	1	-	10	4	5	3	0.285714285714286	0.375	-0.0892857142857143	1	1	-	49	27	63	19	0.355263157894737	0.231707317073171	0.123555840821566	0.114574573368546	0.515106475012947	-	38	14	20
1377678	C	T	male2_74465	male2_74465.p1	0.0895455539280041	0.999063698075695	34	1	8	0	0.0285714285714286	0	0.0285714285714286	1	1	-	53	9	17	0	0.145161290322581	0	0.145161290322581	0.192632026181336	0.883969027406009	-	25	10	10	0	0.285714285714286	0	0.285714285714286	0.0868898159103251	0.554755703621692	-	58	10	58	16	0.147058823529412	0.216216216216216	-0.0691573926868045	0.385484258123015	0.815817090778716	-	44	9	43
1378243	G	T	juvenile4_35854	juvenile4_35854.p1	0.065364263710106	NA	1	18	3	16	0.947368421052632	0.842105263157895	0.105263157894737	0.603861003861004	1	-	5	30	4	38	0.857142857142857	0.904761904761905	-0.0476190476190477	0.723901129358771	1	-	0	10	0	7	1	1	NA	NA	NA	NA	2	45	0	48	0.957446808510638	1	-0.0425531914893617	0.242105263157895	0.688125157184274	-	4	44	1
1378445	C	T	juvenile3_23020	juvenile3_23020.p1	0.0645301438814145	0.673764498477519	14	15	6	3	0.517241379310345	0.333333333333333	0.183908045977012	0.454307680114132	1	-	27	19	12	6	0.41304347826087	0.333333333333333	0.0797101449275363	0.776304898313255	1	-	11	9	4	4	0.45	0.5	-0.05	1	1	-	20	23	57	32	0.534883720930233	0.359550561797753	0.17533315913248	0.0621710919289033	0.401745539087229	-	15	15	14
1380518	A	G	male3_26804	male3_26804.p1	0.097524250151496	0.611796642599498	10	19	0	8	0.655172413793103	1	-0.344827586206897	0.0785891117959429	0.733464115036696	-	13	26	6	25	0.666666666666667	0.806451612903226	-0.139784946236559	0.279800640455832	0.949110983845899	-	4	16	0	10	0.8	1	-0.2	0.272030651340996	0.836415526133233	-	9	34	17	61	0.790697674418605	0.782051282051282	0.00864639236732256	1	1	-	8	51	6
1380777	A	C	male6_24360	male6_24360.p1	0.284196497569305	0.565086568074752	29	0	15	0	0	0	NA	NA	NA	NA	28	5	37	3	0.151515151515152	0.075	0.0765151515151515	0.454716432409493	1	-	3	4	11	2	0.571428571428571	0.153846153846154	0.417582417582418	0.121929824561403	0.644863500623485	-	60	7	78	18	0.104477611940299	0.1875	-0.0830223880597015	0.186873201266724	0.624330147706436	-	60	10	35
1381437	A	T	male2_32523	male2_32523.p1	0.241230083273228	0.635792417256299	15	11	7	2	0.423076923076923	0.222222222222222	0.200854700854701	0.431106458156121	1	-	5	28	2	30	0.848484848484849	0.9375	-0.0890151515151515	0.426649852879361	1	-	4	22	4	5	0.846153846153846	0.555555555555556	0.290598290598291	0.161533356390387	0.68975339800049	-	3	36	8	55	0.923076923076923	0.873015873015873	0.0500610500610501	0.524973820224625	0.899286095069115	-	10	45	6
1382430	A	G	male6_26158	male6_26158.p1	0.108248809810536	0.313036017014467	9	13	1	8	0.590909090909091	0.888888888888889	-0.297979797979798	0.20548063437264	0.957518378453827	-	14	20	8	6	0.588235294117647	0.428571428571429	0.159663865546219	0.355134836686773	0.988257051234407	-	4	7	6	3	0.636363636363636	0.333333333333333	0.303030303030303	0.369849964277209	0.899347038570083	-	19	26	40	46	0.577777777777778	0.534883720930233	0.0428940568475452	0.712916985990383	0.997912750037654	-	25	34	26
1383558	A	G	juvenile3_26773	juvenile3_26773.p1	0.103854951529252	0.999063698075695	0	26	0	14	1	1	NA	NA	NA	NA	0	35	2	21	1	0.91304347826087	NA	NA	NA	NA	6	23	1	9	0.793103448275862	0.9	-0.106896551724138	0.652558553487346	1	-	7	58	3	42	0.892307692307692	0.933333333333333	-0.041025641025641	0.522397838335021	0.897590287559997	-	2	39	1
1383747	A	G	juvenile6_29263	juvenile6_29263.p1	0.0860672801145146	0.999063698075695	2	20	0	19	0.909090909090909	1	-0.0909090909090909	0.490243902439024	1	-	5	21	3	27	0.807692307692308	0.9	-0.0923076923076923	0.450740158842268	1	-	0	25	2	11	1	0.846153846153846	NA	NA	NA	NA	7	47	10	86	0.87037037037037	0.895833333333333	-0.025462962962963	0.789111013577296	1	-	3	35	5
1385283	A	C	juvenile6_22283	juvenile6_22283.p1	0.152146081886098	NA	0	33	0	21	1	1	NA	NA	NA	NA	0	34	3	15	1	0.833333333333333	NA	NA	NA	NA	0	14	0	7	1	1	NA	NA	NA	NA	7	68	3	47	0.906666666666667	0.94	-0.0333333333333333	0.738547302777772	1	-	1	40	0
1386652	A	T	male3_76061	male3_76061.p1	0.0913134455974371	0.774925692145297	8	28	2	8	0.777777777777778	0.8	-0.0222222222222223	1	1	-	13	24	16	26	0.648648648648649	0.619047619047619	0.0296010296010296	0.818863545393386	1	-	7	10	2	20	0.588235294117647	0.909090909090909	-0.320855614973262	0.0261851900222019	0.373236663749296	-	11	37	48	66	0.770833333333333	0.578947368421053	0.191885964912281	0.0212951166411796	0.262454047113743	-	13	28	8
1388111	C	T	male3_23736	male3_23736.p1	0.0708945604086613	0.999063698075695	30	0	14	0	0	0	NA	NA	NA	NA	42	6	39	4	0.125	0.0930232558139535	0.0319767441860465	0.743537177174637	1	-	15	1	9	0	0.0625	0	0.0625	1	1	-	61	9	111	20	0.128571428571429	0.152671755725191	-0.0241003271537623	0.833413803474644	1	-	55	8	57
1389190	C	G	juvenile4_39429	juvenile4_39429.p2	0.0716196475483212	0.999063698075695	23	2	7	0	0.08	0	0.08	1	1	-	29	3	33	18	0.09375	0.352941176470588	-0.259191176470588	0.00942778650165678	0.449868805008957	-	21	0	7	2	0	0.222222222222222	NA	NA	NA	NA	38	5	82	20	0.116279069767442	0.196078431372549	-0.0797993616051072	0.336996879855314	0.779799943005713	-	38	0	24
1390488	A	G	juvenile4_38077	juvenile4_38077.p1	0.123474740508988	NA	4	19	1	14	0.826086956521739	0.933333333333333	-0.107246376811594	0.629528909714668	1	-	0	23	8	33	1	0.804878048780488	NA	NA	NA	NA	0	19	2	20	1	0.909090909090909	NA	NA	NA	NA	1	37	11	39	0.973684210526316	0.78	0.193684210526316	0.0106285928330234	0.196371080496627	-	5	30	4
1391411	C	T	male2_42083	male2_42083.p1	0.108976928617269	0.999063698075695	3	21	0	13	0.875	1	-0.125	0.538223938223938	1	-	4	28	22	26	0.875	0.541666666666667	0.333333333333333	0.00300562788970668	0.267975378883796	-	0	22	7	6	1	0.461538461538462	NA	NA	NA	NA	5	31	14	41	0.861111111111111	0.745454545454545	0.115656565656566	0.29129466704553	0.737404447836656	-	3	40	21
1392839	C	T	juvenile4_42761	juvenile4_42761.p1	0.0158919810956701	0.999063698075695	10	2	5	0	0.166666666666667	0	0.166666666666667	1	1	-	42	6	25	9	0.125	0.264705882352941	-0.139705882352941	0.148192186423031	0.840864231494098	-	23	4	11	0	0.148148148148148	0	0.148148148148148	0.302580776264987	0.836720900986802	-	59	20	84	17	0.253164556962025	0.168316831683168	0.084847725278857	0.194368712199496	0.630797295391724	-	52	12	35
1393216	C	T	male6_29127	male6_29127.p3	0.117126082709747	0.685360758607411	9	0	6	3	0	0.333333333333333	NA	NA	NA	NA	21	7	31	2	0.25	0.0606060606060606	0.189393939393939	0.0670041978524837	0.725458992440125	-	9	4	5	3	0.307692307692308	0.375	-0.0673076923076923	1	1	-	46	9	94	14	0.163636363636364	0.12962962962963	0.034006734006734	0.635536717744103	0.961868079717546	-	27	10	33
1393298	A	T	NA	NA	0.0810112682324366	0.857544456415348	10	2	3	4	0.166666666666667	0.571428571428571	-0.404761904761905	0.128740970072239	0.858722282808431	-	31	11	27	10	0.261904761904762	0.27027027027027	-0.00836550836550837	1	1	-	23	21	4	7	0.477272727272727	0.636363636363636	-0.159090909090909	0.502680237088814	1	-	60	10	73	11	0.142857142857143	0.130952380952381	0.0119047619047619	1	1	-	55	14	37
1393684	A	G	juvenile3_19420	juvenile3_19420.p1	0.101034802276305	0.999063698075695	5	14	2	15	0.736842105263158	0.882352941176471	-0.145510835913313	0.407991202346041	1	-	1	16	2	32	0.941176470588235	0.941176470588235	0	1	1	-	0	7	0	13	1	1	NA	NA	NA	NA	2	28	2	121	0.933333333333333	0.983739837398374	-0.0504065040650407	0.172708944156261	0.605124540837999	-	5	31	4
1395512	A	G	juvenile3_28011	juvenile3_28011.p1	0.0382323256910444	0.999063698075695	15	6	15	2	0.285714285714286	0.117647058823529	0.168067226890756	0.257483289741354	0.993736052898779	-	25	9	7	4	0.264705882352941	0.363636363636364	-0.0989304812834225	0.703639685130565	1	-	15	6	10	1	0.285714285714286	0.0909090909090909	0.194805194805195	0.374090870197656	0.90382514827742	-	46	9	25	20	0.163636363636364	0.444444444444444	-0.280808080808081	0.00358363960444385	0.11605639327248	-	33	6	19
1395693	A	C	male3_53970	male3_53970.p1	0.260775792372093	0.0381643412947671	2	16	4	15	0.888888888888889	0.789473684210526	0.0994152046783625	0.65988065988066	1	-	8	30	14	21	0.789473684210526	0.6	0.189473684210526	0.124726653514669	0.816022013610379	-	6	47	1	16	0.886792452830189	0.941176470588235	-0.0543840177580466	1	1	-	5	81	14	83	0.941860465116279	0.855670103092783	0.0861903620234956	0.0872776303017716	0.46202915286129	-	4	52	10
1396805	G	T	juvenile2_19961	juvenile2_19961.p2	0.580110497237569	0.635945697322846	13	15	5	7	0.535714285714286	0.583333333333333	-0.0476190476190477	1	1	-	28	0	39	2	0	0.0487804878048781	NA	NA	NA	NA	19	0	8	0	0	0	NA	NA	NA	NA	49	0	76	0	0	0	NA	NA	NA	NA	19	0	49
1396884	A	G	juvenile6_29771	juvenile6_29771.p1	0.0819173818284851	0.837536129701428	22	5	13	2	0.185185185185185	0.133333333333333	0.0518518518518518	1	1	-	19	7	24	4	0.269230769230769	0.142857142857143	0.126373626373626	0.319803393055335	0.960207457748368	-	14	1	8	4	0.0666666666666667	0.333333333333333	-0.266666666666667	0.138981791155704	0.672491748737424	-	40	15	60	11	0.272727272727273	0.154929577464789	0.117797695262484	0.123454151077257	0.530014798064709	-	17	10	26
1397133	A	T	juvenile6_22342	juvenile6_22342.p1	0.132890955510609	0.999063698075695	6	18	6	16	0.75	0.727272727272727	0.0227272727272727	1	1	-	2	16	0	28	0.888888888888889	1	-0.111111111111111	0.147826086956522	0.840864231494098	-	0	20	0	7	1	1	NA	NA	NA	NA	1	40	0	76	0.975609756097561	1	-0.024390243902439	0.35042735042735	0.790496393016412	-	0	47	1
1397309	A	G	male6_22352	male6_22352.p2	0.068385926868177	0.840002521211894	7	24	8	14	0.774193548387097	0.636363636363636	0.13782991202346	0.357228035049146	1	-	13	12	12	24	0.48	0.666666666666667	-0.186666666666667	0.188712594554832	0.882384428621724	-	9	13	2	3	0.590909090909091	0.6	-0.00909090909090904	1	1	-	34	29	35	57	0.46031746031746	0.619565217391304	-0.159247757073844	0.0699577391553514	0.420798966043722	-	26	15	9
1398979	A	C	male4_44810	male4_44810.p2	0.0610450680827683	0.999063698075695	1	13	1	18	0.928571428571429	0.947368421052632	-0.0187969924812029	1	1	-	5	19	7	34	0.791666666666667	0.829268292682927	-0.0376016260162602	0.747928643817449	1	-	3	8	6	4	0.727272727272727	0.4	0.327272727272727	0.198380566801619	0.75221714708241	-	8	34	15	52	0.80952380952381	0.776119402985075	0.0334044065387349	0.810714785443534	1	-	7	36	4
1398982	C	T	juvenile4_37670	juvenile4_37670.p1	0.0225126816920603	0.999063698075695	13	2	18	2	0.133333333333333	0.1	0.0333333333333333	1	1	-	19	5	34	8	0.208333333333333	0.19047619047619	0.0178571428571429	1	1	-	8	2	4	3	0.2	0.428571428571429	-0.228571428571429	0.592760180995475	1	-	34	15	52	22	0.306122448979592	0.297297297297297	0.00882515168229453	1	1	-	36	9	11
1399126	A	G	male6_29280	male6_29280.p1	0.0320436235399388	0.999063698075695	12	3	17	1	0.2	0.0555555555555556	0.144444444444444	0.308284457478006	0.999560016214451	-	23	6	23	5	0.206896551724138	0.178571428571429	0.0283251231527094	1	1	-	19	3	7	6	0.136363636363636	0.461538461538462	-0.325174825174825	0.0504972845645488	0.462764256779666	-	26	7	63	17	0.212121212121212	0.2125	-0.000378787878787867	1	1	-	23	4	35
1399867	A	T	juvenile4_38619	juvenile4_38619.p4	0.0912311025760057	NA	0	24	0	14	1	1	NA	NA	NA	NA	0	36	2	33	1	0.942857142857143	NA	NA	NA	NA	1	17	0	5	0.944444444444444	1	-0.0555555555555556	1	1	-	8	49	3	53	0.859649122807018	0.946428571428571	-0.0867794486215538	0.203131562672627	0.641188515711167	-	1	45	0
1399892	C	T	male6_29291	male6_29291.p1	0.0574325114712021	0.793047097553773	30	9	16	6	0.230769230769231	0.272727272727273	-0.0419580419580419	0.762663422970248	1	-	32	11	30	11	0.255813953488372	0.268292682926829	-0.0124787294384572	1	1	-	25	7	6	0	0.21875	0	0.21875	0.569172606324309	1	-	51	3	78	29	0.0555555555555556	0.271028037383178	-0.215472481827622	0.000780892492683896	0.054434379934839	.	37	7	44
1402576	G	T	juvenile6_23866	juvenile6_23866.p1	0.179861630003903	0.98567014801286	9	0	10	0	0	0	NA	NA	NA	NA	20	2	23	7	0.0909090909090909	0.233333333333333	-0.142424242424242	0.271956165943215	0.941342988360177	-	11	6	10	0	0.352941176470588	0	0.352941176470588	0.0569913178608831	0.481275663743522	-	51	1	36	4	0.0192307692307692	0.1	-0.0807692307692308	0.162865306001603	0.591743904895147	-	27	3	29
1404315	C	G	NA	NA	0.120549429142683	0.742207729704387	8	11	9	11	0.578947368421053	0.55	0.0289473684210526	1	1	-	2	16	5	31	0.888888888888889	0.861111111111111	0.0277777777777777	1	1	-	1	8	2	16	0.888888888888889	0.888888888888889	0	1	1	-	11	39	25	90	0.78	0.782608695652174	-0.00260869565217392	1	1	-	9	25	13
1404415	C	G	male4_31205	male4_31205.p1	0.343545316975847	2.15757955303072e-06	9	0	8	2	0	0.2	NA	NA	NA	NA	13	5	13	37	0.277777777777778	0.74	-0.462222222222222	0.0013345165651089	0.191067185015191	-	8	3	6	4	0.272727272727273	0.4	-0.127272727272727	0.659442724458204	1	-	9	24	72	43	0.727272727272727	0.373913043478261	0.353359683794466	0.000594795420132311	0.0472862359005187	*	12	13	31
1405131	C	T	juvenile3_21132	juvenile3_21132.p1	0.096919843234317	0.366716706676005	3	10	3	9	0.769230769230769	0.75	0.0192307692307693	1	1	-	11	34	8	49	0.755555555555556	0.859649122807018	-0.104093567251462	0.207385929114392	0.896140888060498	-	5	6	4	16	0.545454545454545	0.8	-0.254545454545455	0.217496958716671	0.78365415327919	-	17	27	18	70	0.613636363636364	0.795454545454545	-0.181818181818182	0.0359841231408327	0.32327745910849	-	6	32	16
1405588	C	T	male3_26389	male3_26389.p1	0.114178221701434	0.999063698075695	22	6	11	1	0.214285714285714	0.0833333333333333	0.130952380952381	0.652079323905949	1	-	39	1	19	0	0.025	0	0.025	1	1	-	36	2	14	0	0.0526315789473684	0	0.0526315789473684	1	1	-	61	2	76	1	0.0317460317460317	0.012987012987013	0.0187590187590188	0.588145136065061	0.936337673253205	-	57	2	64
1406104	C	T	juvenile2_28630	juvenile2_28630.p1	0.826388888888889	0.103109620378043	17	6	9	4	0.260869565217391	0.307692307692308	-0.0468227424749164	1	1	-	0	25	0	29	1	1	NA	NA	NA	NA	0	7	0	11	1	1	NA	NA	NA	NA	0	35	5	59	1	0.921875	NA	NA	NA	NA	0	26	1
1406180	A	G	male3_27343	male3_27343.p1	0.146536498711138	0.946471064240238	17	14	11	4	0.451612903225806	0.266666666666667	0.18494623655914	0.336437147659048	1	-	8	38	8	32	0.826086956521739	0.8	0.0260869565217391	0.78751811436009	1	-	4	28	4	15	0.875	0.789473684210526	0.0855263157894737	0.450200233823241	0.983513191303014	-	7	54	6	43	0.885245901639344	0.877551020408163	0.00769488123118101	1	1	-	9	47	1
1406803	A	T	juvenile6_27271	juvenile6_27271.p1	0.132531231596751	0.312304569587984	10	26	7	20	0.722222222222222	0.740740740740741	-0.0185185185185185	1	1	-	18	22	20	8	0.55	0.285714285714286	0.264285714285714	0.0467818908309265	0.665135164751247	-	13	20	10	11	0.606060606060606	0.523809523809524	0.0822510822510822	0.584021123186623	1	-	47	33	46	70	0.4125	0.603448275862069	-0.190948275862069	0.00923933725955048	0.183470322468013	-	30	24	29
1407243	A	G	juvenile2_29515	juvenile2_29515.p1	0.0373630393203689	0.999063698075695	16	3	9	2	0.157894736842105	0.181818181818182	-0.0239234449760766	1	1	-	32	3	63	0	0.0857142857142857	0	0.0857142857142857	0.0430320324005891	0.656552949164266	-	19	3	11	2	0.136363636363636	0.153846153846154	-0.0174825174825175	1	1	-	47	3	108	4	0.06	0.0357142857142857	0.0242857142857143	0.67742553632439	0.98355055670612	-	41	4	64
1408647	A	G	male6_22828	male6_22828.p1	0.100754310086667	0.48824593820579	8	6	5	3	0.428571428571429	0.375	0.0535714285714285	1	1	-	14	13	17	23	0.481481481481481	0.575	-0.0935185185185185	0.467118733148014	1	-	7	4	13	5	0.363636363636364	0.277777777777778	0.0858585858585859	0.694152923538231	1	-	11	19	38	59	0.633333333333333	0.608247422680412	0.025085910652921	0.833896745835086	1	-	20	20	28
1410587	C	T	male2_27516	male2_27516.p2	0.0964165475627764	0.72995816718084	1	37	1	21	0.973684210526316	0.954545454545455	0.0191387559808612	1	1	-	13	36	3	30	0.73469387755102	0.909090909090909	-0.174397031539889	0.0861266190110344	0.753933658659487	-	3	28	2	19	0.903225806451613	0.904761904761905	-0.00153609831029189	1	1	-	11	29	27	70	0.725	0.721649484536082	0.00335051546391751	1	1	-	7	42	13
1411191	G	T	juvenile2_28116	juvenile2_28116.p1	0.092308910395311	0.998031636451175	5	14	8	17	0.736842105263158	0.68	0.0568421052631578	0.748777421777989	1	-	0	33	2	10	1	0.833333333333333	NA	NA	NA	NA	1	13	2	9	0.928571428571429	0.818181818181818	0.11038961038961	0.564782608695652	1	-	5	28	14	44	0.848484848484849	0.758620689655172	0.0898641588296761	0.423367255206803	0.841961233864107	-	3	23	3
1411336	G	T	male3_21914	male3_21914.p1	0.118255919770388	0.987692490789571	15	8	18	5	0.347826086956522	0.217391304347826	0.130434782608696	0.513633088562187	1	-	20	3	39	7	0.130434782608696	0.152173913043478	-0.0217391304347826	1	1	-	14	0	5	4	0	0.444444444444444	NA	NA	NA	NA	40	10	48	11	0.2	0.186440677966102	0.0135593220338983	1	1	-	38	10	29
1411767	C	T	male3_21306	male3_21306.p1	0.083949500262443	0.951755435645315	30	2	22	4	0.0625	0.153846153846154	-0.0913461538461539	0.392642802566441	1	-	35	8	19	8	0.186046511627907	0.296296296296296	-0.110249784668389	0.382002546930314	1	-	16	2	7	4	0.111111111111111	0.363636363636364	-0.252525252525253	0.163849943160288	0.692052425196328	-	42	10	59	18	0.192307692307692	0.233766233766234	-0.0414585414585414	0.665825258351237	0.977831146892004	-	44	18	17
1412025	C	T	juvenile2_20362	juvenile2_20362.p1	0.167671544555615	0.318030524048491	26	11	20	1	0.297297297297297	0.0476190476190476	0.24967824967825	0.0401201095181093	0.594283071066671	-	24	31	12	23	0.563636363636364	0.657142857142857	-0.0935064935064935	0.508289087758081	1	-	22	8	18	7	0.266666666666667	0.28	-0.0133333333333334	1	1	-	30	32	43	57	0.516129032258065	0.57	-0.0538709677419354	0.520050456545456	0.89584709903125	-	37	34	23
1412286	A	T	juvenile4_42266	juvenile4_42266.p1	0.300263552415958	0.343385840439947	19	0	17	0	0	0	NA	NA	NA	NA	32	2	36	7	0.0588235294117647	0.162790697674419	-0.103967168262654	0.284277419601112	0.950636373041178	-	10	8	1	7	0.444444444444444	0.875	-0.430555555555556	0.0837528604118993	0.546309760423233	-	39	13	94	5	0.25	0.0505050505050505	0.19949494949495	0.000860656854357665	0.0576614553640575	.	41	1	54
1412694	A	T	juvenile3_29580	juvenile3_29580.p1	0.0597911011482742	0.999063698075695	2	34	5	23	0.944444444444444	0.821428571428571	0.123015873015873	0.224638278584986	0.978635863359234	-	11	53	21	42	0.828125	0.666666666666667	0.161458333333333	0.042378948952368	0.655274874959745	-	20	34	3	8	0.62962962962963	0.727272727272727	-0.0976430976430976	0.733100916983181	1	-	15	61	21	92	0.802631578947368	0.814159292035398	-0.0115277130880298	0.85218510522744	1	-	10	44	14
1415240	A	G	juvenile2_27057	juvenile2_27057.p1	0.0405250451662118	0.999063698075695	1	25	0	10	0.961538461538462	1	-0.0384615384615384	1	1	-	5	32	0	9	0.864864864864865	1	-0.135135135135135	0.566366393970034	1	-	2	24	0	8	0.923076923076923	1	-0.0769230769230769	1	1	-	12	60	7	59	0.833333333333333	0.893939393939394	-0.0606060606060606	0.333238454029295	0.77677656566936	-	5	57	2
1417084	A	T	juvenile6_25520	juvenile6_25520.p1	0.0787865768964864	0.987692490789571	17	4	3	2	0.19047619047619	0.4	-0.20952380952381	0.558072362420189	1	-	14	5	21	3	0.263157894736842	0.125	0.138157894736842	0.431945405853517	1	-	19	0	10	1	0	0.0909090909090909	NA	NA	NA	NA	56	8	68	14	0.125	0.170731707317073	-0.0457317073170732	0.492161654468267	0.883194935916408	-	42	11	41
1421403	C	T	male6_23261	male6_23261.p6	0.189973540677752	0.827226016747089	1	21	0	10	0.954545454545455	1	-0.0454545454545454	1	1	-	2	26	0	20	0.928571428571429	1	-0.0714285714285714	0.50354609929078	1	-	0	13	0	6	1	1	NA	NA	NA	NA	0	45	3	76	1	0.962025316455696	NA	NA	NA	NA	7	41	6
1421462	C	T	male2_102464	male2_102464.p1	0.20583870897842	0.847996538364235	20	1	17	3	0.0476190476190476	0.15	-0.102380952380952	0.343339587242026	1	-	20	0	22	5	0	0.185185185185185	NA	NA	NA	NA	25	1	8	1	0.0384615384615385	0.111111111111111	-0.0726495726495726	0.453781512605042	0.987363125032559	-	50	2	65	6	0.0384615384615385	0.0845070422535211	-0.0460455037919827	0.465190714629518	0.868912506182522	-	43	2	21
1422415	C	G	juvenile4_44440	juvenile4_44440.p1	0.195232720616851	0.999063698075695	0	34	0	11	1	1	NA	NA	NA	NA	4	38	0	29	0.904761904761905	1	-0.0952380952380952	0.139641943734015	0.838106793024732	-	11	23	0	5	0.676470588235294	1	-0.323529411764706	0.295874822190612	0.836415526133233	-	5	49	7	76	0.907407407407407	0.91566265060241	-0.00825524319500215	1	1	-	1	47	0
1423261	A	G	juvenile6_21933	juvenile6_21933.p1	0.0604351661908241	0.999063698075695	3	26	0	16	0.896551724137931	1	-0.103448275862069	0.542212825933756	1	-	2	26	5	27	0.928571428571429	0.84375	0.0848214285714286	0.432011834484996	1	-	0	14	1	18	1	0.947368421052632	NA	NA	NA	NA	5	30	9	78	0.857142857142857	0.896551724137931	-0.039408866995074	0.540685450122552	0.911695003201417	-	2	37	1
1426763	A	T	juvenile2_26679	juvenile2_26679.p1	0.35	NA	12	24	5	2	0.666666666666667	0.285714285714286	0.380952380952381	0.0934121571193548	0.786602282779455	-	0	33	0	14	1	1	NA	NA	NA	NA	0	38	0	8	1	1	NA	NA	NA	NA	0	79	0	61	1	1	NA	NA	NA	NA	0	42	0
1427181	A	T	male3_41423	NA	0.342590427491066	0.700809058958814	4	22	3	7	0.846153846153846	0.7	0.146153846153846	0.369597301286106	1	-	0	48	0	24	1	1	NA	NA	NA	NA	10	12	3	10	0.545454545454545	0.769230769230769	-0.223776223776224	0.282106849800906	0.836415526133233	-	1	67	0	82	0.985294117647059	1	-0.0147058823529411	0.453333333333333	0.860963244742813	-	1	47	2
1427635	A	T	male3_23052	male3_23052.p2	0.193290509415335	0.465696131099849	8	10	4	8	0.555555555555556	0.666666666666667	-0.111111111111111	0.708594424592215	1	-	44	10	41	6	0.185185185185185	0.127659574468085	0.0575256107171001	0.586270872232056	1	-	20	20	9	4	0.5	0.307692307692308	0.192307692307692	0.338104286304541	0.855847080151263	-	50	12	94	8	0.193548387096774	0.0784313725490196	0.115117014547755	0.0467129125797589	0.358614124524242	-	44	4	60
1429245	A	C	male4_80233	NA	0.119289247047129	0.381542717501519	3	18	0	20	0.857142857142857	1	-0.142857142857143	0.231707317073171	0.97877204935736	-	4	37	4	40	0.902439024390244	0.909090909090909	-0.00665188470066513	1	1	-	5	14	4	13	0.736842105263158	0.764705882352941	-0.0278637770897833	1	1	-	12	31	22	81	0.720930232558139	0.786407766990291	-0.0654775344321518	0.398148345034094	0.82533759122714	-	5	34	13
1429310	C	T	juvenile4_38008	juvenile4_38008.p3	0.13451391653252	0.999063698075695	2	68	0	10	0.971428571428571	1	-0.0285714285714286	1	1	-	3	78	4	35	0.962962962962963	0.897435897435897	0.0655270655270654	0.212480997786251	0.90058060162967	-	1	45	0	7	0.978260869565217	1	-0.0217391304347826	1	1	-	5	113	4	54	0.957627118644068	0.931034482758621	0.0265926358854471	0.479396677905174	0.876138756171526	-	6	80	1
1431766	C	T	male6_22330	male6_22330.p1	0.150061427093705	0.394287481764246	12	27	9	11	0.692307692307692	0.55	0.142307692307692	0.389778215912098	1	-	21	16	15	4	0.432432432432432	0.210526315789474	0.221906116642959	0.143234201371403	0.840864231494098	-	9	1	8	3	0.1	0.272727272727273	-0.172727272727273	0.586466165413534	1	-	35	18	57	39	0.339622641509434	0.40625	-0.0666273584905661	0.483230239097276	0.878342884880921	-	33	34	32
1432658	A	G	male6_21030	male6_21030.p1	0.101520995674419	0.77187532566692	15	7	15	8	0.318181818181818	0.347826086956522	-0.0296442687747036	1	1	-	15	0	27	3	0	0.1	NA	NA	NA	NA	9	1	12	2	0.1	0.142857142857143	-0.0428571428571428	1	1	-	12	2	68	3	0.142857142857143	0.0422535211267606	0.100603621730382	0.188366836814285	0.625523233335028	-	19	3	37
1435181	A	T	juvenile4_35010	juvenile4_35010.p1	0.184368511750962	0.769187819530174	14	1	13	1	0.0666666666666667	0.0714285714285714	-0.00476190476190476	1	1	-	19	0	52	9	0	0.147540983606557	NA	NA	NA	NA	20	0	24	0	0	0	NA	NA	NA	NA	22	3	121	10	0.12	0.0763358778625954	0.0436641221374046	0.439431123782636	0.85303161637125	-	30	3	58
1435202	A	T	male2_6723	male2_6723.p1	0.0440550036891399	0.999063698075695	17	7	8	7	0.291666666666667	0.466666666666667	-0.175	0.31820224005986	1	-	23	9	37	10	0.28125	0.212765957446809	0.0684840425531915	0.59373440660755	1	-	9	1	14	3	0.1	0.176470588235294	-0.0764705882352941	1	1	-	49	11	93	17	0.183333333333333	0.154545454545455	0.0287878787878788	0.668080312406663	0.979004779258934	-	40	16	35
1435569	A	C	juvenile2_27663	juvenile2_27663.p2	0.0428364989870298	0.999063698075695	0	23	0	16	1	1	NA	NA	NA	NA	3	32	2	24	0.914285714285714	0.923076923076923	-0.00879120879120887	1	1	-	1	16	2	8	0.941176470588235	0.8	0.141176470588235	0.535042735042735	1	-	3	42	1	59	0.933333333333333	0.983333333333333	-0.0499999999999999	0.311288368969694	0.755030264918685	-	5	34	2
1435683	C	T	juvenile3_29151	juvenile3_29151.p1	0.269511896844334	0.999063698075695	7	15	2	8	0.681818181818182	0.8	-0.118181818181818	0.680786343800804	1	-	2	49	0	27	0.96078431372549	1	-0.0392156862745098	0.541458541458541	1	-	0	24	0	24	1	1	NA	NA	NA	NA	0	58	0	104	1	1	NA	NA	NA	NA	1	46	0
1437920	C	T	juvenile3_31535	juvenile3_31535.p1	0.149382615395872	NA	8	33	2	4	0.804878048780488	0.666666666666667	0.138211382113821	0.594045134780457	1	-	2	56	1	28	0.96551724137931	0.96551724137931	0	1	1	-	0	65	0	5	1	1	NA	NA	NA	NA	0	119	0	42	1	1	NA	NA	NA	NA	2	100	0
1438101	A	G	male4_43014	male4_43014.p1	0.168823745339413	0.0337496842403776	6	6	0	7	0.5	1	-0.5	0.0436016511867905	0.609595745753194	-	10	12	22	31	0.545454545454545	0.584905660377358	-0.0394511149228131	0.801299163486829	1	-	5	3	8	13	0.375	0.619047619047619	-0.244047619047619	0.405763784774279	0.936024216417982	-	27	12	32	63	0.307692307692308	0.663157894736842	-0.355465587044534	0.000235874329108987	0.0292613769374874	*	19	11	30
1439333	C	T	juvenile6_28554	juvenile6_28554.p1	0.138669491568755	0.999063698075695	27	2	15	0	0.0689655172413793	0	0.0689655172413793	0.540169133192389	1	-	38	1	13	1	0.0256410256410256	0.0714285714285714	-0.0457875457875458	0.462264150943396	1	-	33	2	7	0	0.0571428571428571	0	0.0571428571428571	1	1	-	71	8	101	3	0.10126582278481	0.0288461538461538	0.0724196689386563	0.0583734725850012	0.392482508643287	-	61	0	29
1439457	C	T	juvenile4_40323	juvenile4_40323.p1	0.188244663255393	NA	17	5	15	0	0.227272727272727	0	0.227272727272727	0.0673025967143615	0.706339218994614	-	44	0	20	1	0	0.0476190476190476	NA	NA	NA	NA	23	0	11	0	0	0	NA	NA	NA	NA	41	1	80	4	0.0238095238095238	0.0476190476190476	-0.0238095238095238	0.664078970562313	0.97675503230323	-	48	1	60
1441290	C	G	juvenile2_24305	juvenile2_24305.p1	0.0743159411793454	0.213519661329008	9	16	3	17	0.64	0.85	-0.21	0.176772622603593	0.90832752545949	-	18	16	14	23	0.470588235294118	0.621621621621622	-0.151033386327504	0.23795695042501	0.917827588771473	-	13	13	13	11	0.5	0.458333333333333	0.0416666666666667	0.78514014557297	1	-	28	14	51	35	0.333333333333333	0.406976744186047	-0.0736434108527132	0.445808402797161	0.856194487908164	-	28	9	35
1441291	G	T	male6_21722	male6_21722.p2	0.0668194883127606	0.111863998596298	4	16	1	17	0.8	0.944444444444444	-0.144444444444444	0.343629343629344	1	-	3	16	4	23	0.842105263157895	0.851851851851852	-0.00974658869395717	1	1	-	5	13	1	11	0.722222222222222	0.916666666666667	-0.194444444444444	0.357534419603385	0.882425751526178	-	12	14	9	35	0.538461538461538	0.795454545454545	-0.256993006993007	0.0319200664624664	0.306565923803704	-	8	9	12
1441394	A	T	juvenile2_27814	juvenile2_27814.p1	0.494117647058824	0.866855229770851	14	12	2	3	0.461538461538462	0.6	-0.138461538461538	0.653936472623903	1	-	34	0	10	0	0	0	NA	NA	NA	NA	13	0	16	0	0	0	NA	NA	NA	NA	46	0	54	0	0	0	NA	NA	NA	NA	36	0	37
1442958	A	G	juvenile3_30228	juvenile3_30228.p1	0.0765889167920411	0.999063698075695	23	6	17	1	0.206896551724138	0.0555555555555556	0.151340996168582	0.225148521265171	0.978635863359234	-	43	4	34	0	0.0851063829787234	0	0.0851063829787234	0.135081803647205	0.827342450334199	-	29	2	20	0	0.0645161290322581	0	0.0645161290322581	0.513725490196078	1	-	59	0	86	0	0	0	NA	NA	NA	NA	42	3	39
1443193	C	G	juvenile4_37363	juvenile4_37363.p1	0.0906127358507711	0.999063698075695	17	1	7	0	0.0555555555555556	0	0.0555555555555556	1	1	-	31	2	21	6	0.0606060606060606	0.222222222222222	-0.161616161616162	0.123913551951071	0.816022013610379	-	21	5	5	2	0.192307692307692	0.285714285714286	-0.0934065934065934	0.622754706875953	1	-	32	3	58	4	0.0857142857142857	0.0645161290322581	0.0211981566820277	0.700282265081355	0.991655969389404	-	29	0	45
1445129	C	T	juvenile3_24442	juvenile3_24442.p1	0.0558540598824312	NA	3	28	0	12	0.903225806451613	1	-0.0967741935483871	0.547848634632526	1	-	3	78	2	37	0.962962962962963	0.948717948717949	0.0142450142450142	0.659531258441424	1	-	0	72	1	24	1	0.96	NA	NA	NA	NA	1	119	5	48	0.991666666666667	0.905660377358491	0.0860062893081761	0.0107686466209471	0.197670327973775	-	5	91	0
1445222	A	G	male3_10301	male3_10301.p1	0.101038223624757	0.753518254277103	2	27	3	6	0.931034482758621	0.666666666666667	0.264367816091954	0.0754748556606142	0.721568408868813	-	6	39	2	29	0.866666666666667	0.935483870967742	-0.0688172043010752	0.460118941681575	1	-	0	9	1	4	1	0.8	NA	NA	NA	NA	14	52	3	55	0.787878787878788	0.948275862068966	-0.160397074190178	0.0164874365935703	0.238002938283893	-	1	44	9
1447303	A	G	juvenile2_23966	juvenile2_23966.p1	0.0906968300863788	0.999063698075695	3	38	0	14	0.926829268292683	1	-0.073170731707317	0.562416619020393	1	-	2	27	1	31	0.931034482758621	0.96875	-0.0377155172413793	0.600333425951653	1	-	0	29	0	6	1	1	NA	NA	NA	NA	5	31	7	37	0.861111111111111	0.840909090909091	0.0202020202020202	1	1	-	5	40	3
1449139	A	G	juvenile2_26699	juvenile2_26699.p1	0.110795424130379	0.931983504825809	20	20	3	2	0.5	0.4	0.1	1	1	-	8	21	9	19	0.724137931034483	0.678571428571429	0.0455665024630542	0.777096523512348	1	-	2	17	1	12	0.894736842105263	0.923076923076923	-0.02834008097166	1	1	-	10	45	31	53	0.818181818181818	0.630952380952381	0.187229437229437	0.0223626486662953	0.267711496069785	-	13	35	8
1449469	C	T	juvenile6_9624	juvenile6_9624.p1	0.0588441710421725	0.999063698075695	2	25	0	7	0.925925925925926	1	-0.0740740740740741	1	1	-	7	22	1	17	0.758620689655172	0.944444444444444	-0.185823754789272	0.130032909535198	0.822665624953763	-	7	21	1	6	0.75	0.857142857142857	-0.107142857142857	1	1	-	17	56	20	44	0.767123287671233	0.6875	0.0796232876712328	0.337703165425073	0.780074498268961	-	18	45	14
1449797	A	G	juvenile4_37229	juvenile4_37229.p2	0.105	NA	16	0	10	0	0	0	NA	NA	NA	NA	26	0	24	0	0	0	NA	NA	NA	NA	16	0	17	0	0	0	NA	NA	NA	NA	52	6	50	0	0.103448275862069	0	0.103448275862069	0.0294562120861142	0.297679273881794	-	41	0	30
1449899	C	T	male6_28661	male6_28661.p1	0.300155426240712	0.0675220263947141	8	13	7	10	0.619047619047619	0.588235294117647	0.030812324929972	1	1	-	19	0	28	0	0	0	NA	NA	NA	NA	31	2	7	1	0.0606060606060606	0.125	-0.0643939393939394	0.488180112570357	1	-	36	12	76	3	0.25	0.0379746835443038	0.212025316455696	0.000988574883499657	0.061117611515801	.	37	3	16
1452298	A	C	male6_31031	male6_31031.p1	0.0453454316383627	0.999063698075695	2	44	2	5	0.956521739130435	0.714285714285714	0.242236024844721	0.0798429095876378	0.738647250528107	-	7	72	0	8	0.911392405063291	1	-0.0886075949367089	1	1	-	4	61	0	14	0.938461538461538	1	-0.0615384615384615	1	1	-	17	126	8	83	0.881118881118881	0.912087912087912	-0.0309690309690309	0.520355458692069	0.895927047906904	-	12	84	0
1453371	C	T	juvenile3_29435	juvenile3_29435.p3	0.125	0.696076676016163	7	0	5	0	0	0	NA	NA	NA	NA	32	3	44	1	0.0857142857142857	0.0222222222222222	0.0634920634920635	0.313534566699124	0.957546694316038	-	24	0	16	3	0	0.157894736842105	NA	NA	NA	NA	33	9	64	7	0.214285714285714	0.0985915492957746	0.11569416498994	0.101089605165523	0.491186467891517	-	39	0	31
1453479	G	T	juvenile4_40958	juvenile4_40958.p1	0.227196107117868	0.999063698075695	37	0	7	0	0	0	NA	NA	NA	NA	29	0	22	1	0	0.0434782608695652	NA	NA	NA	NA	30	12	5	8	0.285714285714286	0.615384615384615	-0.32967032967033	0.047662702471947	0.45364545283123	-	68	7	76	8	0.0933333333333333	0.0952380952380952	-0.0019047619047619	1	1	-	60	0	30
1453977	C	T	juvenile4_38885	juvenile4_38885.p1	0.0918026962601854	0.486751553953246	2	27	0	24	0.931034482758621	1	-0.0689655172413793	0.494920174165457	1	-	12	33	21	32	0.733333333333333	0.60377358490566	0.129559748427673	0.202974262910987	0.892324160115536	-	13	24	7	14	0.648648648648649	0.666666666666667	-0.0180180180180179	1	1	-	31	36	18	56	0.537313432835821	0.756756756756757	-0.219443323920936	0.00792489194088811	0.172046356001319	-	15	22	13
1453981	A	C	juvenile4_45246	juvenile4_45246.p3	0.174406055372835	0.198498934713191	26	3	25	1	0.103448275862069	0.0384615384615385	0.0649867374005305	0.613112254621689	1	-	24	10	40	24	0.294117647058824	0.375	-0.0808823529411765	0.506513308874524	1	-	16	8	4	1	0.333333333333333	0.2	0.133333333333333	1	1	-	32	18	68	21	0.36	0.235955056179775	0.124044943820225	0.167958982171118	0.597569791909787	-	49	13	50
1456744	C	T	juvenile2_66103	NA	0.0556589945471278	NA	4	35	1	14	0.897435897435897	0.933333333333333	-0.0358974358974359	1	1	-	1	36	0	15	0.972972972972973	1	-0.027027027027027	1	1	-	0	61	0	13	1	1	NA	NA	NA	NA	0	69	1	93	1	0.98936170212766	NA	NA	NA	NA	1	58	2
1457249	C	T	juvenile6_15431	juvenile6_15431.p1	0.183632602643599	0.264401343450692	22	1	8	0	0.0434782608695652	0	0.0434782608695652	1	1	-	16	8	12	0	0.333333333333333	0	0.333333333333333	0.0333769547863639	0.621146863944499	-	10	0	16	0	0	0	NA	NA	NA	NA	33	5	63	5	0.131578947368421	0.0735294117647059	0.0580495356037152	0.489615768737589	0.882451657354174	-	27	3	16
1459009	C	T	juvenile6_25666	juvenile6_25666.p1	0.0467625246416387	0.999063698075695	1	23	2	15	0.958333333333333	0.882352941176471	0.0759803921568628	0.55984990619137	1	-	0	36	1	27	1	0.964285714285714	NA	NA	NA	NA	1	36	0	14	0.972972972972973	1	-0.027027027027027	1	1	-	5	52	4	81	0.912280701754386	0.952941176470588	-0.0406604747162023	0.484322137601728	0.878464816592522	-	5	52	6
1459106	C	T	male6_22835	male6_22835.p2	0.0539729969018826	0.999063698075695	19	2	20	7	0.0952380952380952	0.259259259259259	-0.164021164021164	0.26421655572242	0.994562565468505	-	29	13	30	2	0.30952380952381	0.0625	0.24702380952381	0.00951696840598416	0.449868805008957	-	25	6	19	3	0.193548387096774	0.136363636363636	0.0571847507331378	0.71953805290626	1	-	46	19	81	11	0.292307692307692	0.119565217391304	0.172742474916388	0.00790131502124906	0.171699605918923	-	48	13	24
1459139	C	T	juvenile4_105588	juvenile4_105588.p1	0.0382672349620886	0.961164992459321	25	2	20	0	0.0740740740740741	0	0.0740740740740741	0.500462534690102	1	-	28	3	32	7	0.0967741935483871	0.179487179487179	-0.0827129859387924	0.494621643858949	1	-	24	2	17	0	0.0769230769230769	0	0.0769230769230769	0.510520487264673	1	-	33	11	86	7	0.25	0.0752688172043011	0.174731182795699	0.00705432462553697	0.162191997347631	-	24	2	68
1460143	A	G	male2_40654	male2_40654.p1	0.124771005784216	0.999063698075695	24	0	25	0	0	0	NA	NA	NA	NA	42	2	41	4	0.0454545454545455	0.0888888888888889	-0.0434343434343434	0.676595938646671	1	-	21	6	19	5	0.222222222222222	0.208333333333333	0.0138888888888889	1	1	-	68	5	88	8	0.0684931506849315	0.0833333333333333	-0.0148401826484018	0.778887282204225	1	-	54	2	40
1460820	G	T	juvenile3_15244	juvenile3_15244.p1	0.170176718079026	0.999063698075695	0	21	1	11	1	0.916666666666667	NA	NA	NA	NA	1	33	4	55	0.970588235294118	0.932203389830508	0.0383848454636092	0.649084110546203	1	-	10	19	0	12	0.655172413793103	1	-0.344827586206897	0.0206327769285558	0.348724746024007	-	3	38	8	80	0.926829268292683	0.909090909090909	0.0177383592017739	1	1	-	4	49	8
1461090	A	T	juvenile6_20491	juvenile6_20491.p1	0.157046287684946	0.47854914420583	13	1	7	0	0.0714285714285714	0	0.0714285714285714	1	1	-	24	6	6	8	0.2	0.571428571428571	-0.371428571428571	0.0340949640839188	0.623861833565694	-	18	1	13	2	0.0526315789473684	0.133333333333333	-0.0807017543859649	0.571356951871658	1	-	40	16	42	17	0.285714285714286	0.288135593220339	-0.00242130750605329	1	1	-	32	15	18
[truncated: 24,695 more rows]
[truncated: 27 more columns]
