# Supplementary material for: Investigating population‐scale allelic differential expression in wild populations of Oithona similis (Cyclopoida, Claus, 1866)
Source: Ecol Evol. 2020 Aug 4;10(16):8894–905. doi: 10.1002/ece3.6588 (PMC7452778; doi:10.1002/ece3.6588)
Supplement: Supplementary file 3 — Table S6 [file ECE3-10-8894-s003.xlsx]

## Sheet: Final_Table_Osimilis
Table S6 : Variants targeted by ASE and selection functional annotations
SNP_ID	Ref	Alt	GeneID	TransdecoderID	psADE	Selection	SNPEff_Localization	SNPEff_Effect	Pfam	Homology search
138903	A	G	male3_26854	male3_26854.p1	-	Yes	5_prime_UTR_variant	MODIFIER	PF03332	XP_013778563.1 phosphomannomutase 2-like [Limulus polyphemus]
361816	A	G	male2_37875	male2_37875.p3	-	Yes	5_prime_UTR_variant	MODIFIER	PF00179	XP_023335572.1 SUMO-conjugating enzyme UBC9-A-like [Eurytemora affinis]
378967	C	T	juvenile3_27849	juvenile3_27849.p1	-	Yes	3_prime_UTR_variant	MODIFIER	-	-
380610	A	T	juvenile3_23091	juvenile3_23091.p1	Yes	-	missense_variant	MODERATE	-	-
421909	C	T	juvenile4_39019	juvenile4_39019.p1	Yes	-	5_prime_UTR_premature_start_codon_gain_variant	LOW	PF00106	XP_023224720.1 L-xylulose reductase-like [Centruroides sculpturatus]
469233	C	T	male3_71977	-	Yes	-	intergenic_region	MODIFIER	-	-
508193	C	T	juvenile3_20545	juvenile3_20545.p1	-	Yes	5_prime_UTR_variant	MODIFIER	PF00010	-
513881	A	G	male2_27969	male2_27969.p1	-	Yes	5_prime_UTR_variant	MODIFIER	PF11540	XP_023340223.1 cytoplasmic dynein 1 intermediate chain-like [Eurytemora affinis]
552215	C	T	male2_31995	male2_31995.p1	Yes	Yes	synonymous_variant	LOW	-	-
594591	A	C	male4_37665	male4_37665.p1	Yes	-	synonymous_variant	LOW	PF03097	XP_023341136.1 tyrosine-protein phosphatase non-receptor type 23-like [Eurytemora affinis]
607958	C	T	juvenile6_28477	juvenile6_28477.p1	Yes	-	synonymous_variant	LOW	PF09133	XP_023333149.1 neurofilament heavy polypeptide-like [Eurytemora affinis]
616227	C	G	juvenile2_26780	juvenile2_26780.p1	-	Yes	3_prime_UTR_variant	MODIFIER	PF00464	XP_023330636.1 serine hydroxymethyltransferase, mitochondrial-like [Eurytemora affinis]
618169	C	T	male6_26909	male6_26909.p1	-	Yes	synonymous_variant	LOW	PF00505;PF07776	XP_023333712.1 high mobility group protein B3-like [Eurytemora affinis]
649120	A	G	male3_28621	male3_28621.p1	-	Yes	missense_variant	MODERATE	PF00047;PF07679;PF13895;PF13927	XP_023326499.1 hemicentin-2-like [Eurytemora affinis]
677443	C	T	juvenile6_25394	juvenile6_25394.p1	-	Yes	synonymous_variant	LOW	-	XP_022162452.1 procollagen-lysine,2-oxoglutarate 5-dioxyge-se 2 isoform X2 [Myzus persicae]
697186	G	T	juvenile2_23128	juvenile2_23128.p1	-	Yes	missense_variant	MODERATE	PF12756	ACO10813.1 Zinc finger protein 277 [Caligus rogercresseyi]
700684	G	T	-	-	Yes	-	-	-	-	-
702900	C	T	male3_28329	male3_28329.p1	-	Yes	synonymous_variant	LOW	PF00211	XP_023701651.1 adenylate cyclase type 9 isoform X1 [Cryptotermes secundus]<>XP_023701652.1 adenylate cyclase type 9 isoform X1 [Cryptotermes secundus]<>PNF39645.1 hypothetical protein B7P43_G05656 [Cryptotermes secundus]
722267	A	G	male3_26107	male3_26107.p1	Yes	Yes	3_prime_UTR_variant	MODIFIER	PF00001	XP_021922986.1 histamine H1 receptor-like [Zootermopsis nevadensis]
728402	A	G	juvenile6_24838	juvenile6_24838.p1	-	Yes	synonymous_variant	LOW	PF00076;PF16605	XP_021913633.1 squamous cell carcinoma antigen recognized by T-cells 3 [Zootermopsis nevadensis]<>KDR22450.1 Squamous cell carcinoma antigen recognized by T-cells 3 [Zootermopsis nevadensis]
754848	A	G	juvenile6_24732	juvenile6_24732.p1	-	Yes	synonymous_variant	LOW	PF01223	XP_023326503.1 uncharacterized protein LOC111699940 isoform X1 [Eurytemora affinis]
759030	C	T	juvenile4_35208	juvenile4_35208.p1	-	Yes	synonymous_variant	LOW	PF00225	XP_023218004.1 kinesin-like protein KIF3A [Centruroides sculpturatus]
778794	A	C	juvenile3_25800	juvenile3_25800.p1	Yes	-	5_prime_UTR_variant	MODIFIER	-	-
824281	A	C	juvenile3_25252	juvenile3_25252.p5	Yes	-	5_prime_UTR_premature_start_codon_gain_variant	LOW	-	-
826932	C	T	male4_44004	male4_44004.p1	Yes	-	missense_variant	MODERATE	PF00233;PF01590	XP_017876578.1 PREDICTED: dual 3',5'-cyclic-AMP and -GMP phosphodiesterase 11-like isoform X1 [Cerati- calcarata]
841109	A	G	juvenile4_27609	juvenile4_27609.p1	-	Yes	synonymous_variant	LOW	PF00176	XP_023327721.1 helicase-like transcription factor [Eurytemora affinis]
856294	A	G	juvenile4_41711	juvenile4_41711.p1	-	Yes	synonymous_variant	LOW	PF00326	XP_022905430.1 acylamino-acid-releasing enzyme-like isoform X2 [Onthophagus taurus]
891613	C	T	juvenile2_28058	juvenile2_28058.p1	Yes	Yes	synonymous_variant	LOW	PF12796	PBC28860.1 BRCA1-associated RING domain protein [Apis cera- cera-]
918513	C	T	juvenile4_23262	juvenile4_23262.p1	Yes	Yes	synonymous_variant	LOW	-	-
922652	C	T	juvenile4_42606	juvenile4_42606.p1	-	Yes	synonymous_variant	LOW	PF00443	XP_023320054.1 ubiquitin carboxyl-termi-l hydrolase 25-like [Eurytemora affinis]
929164	C	T	male6_31074	male6_31074.p1	-	Yes	synonymous_variant	LOW	PF04950;PF08142	XP_013774338.1 LOW QUALITY PROTEIN: ribosome biogenesis protein BMS1 homolog [Limulus polyphemus]
946665	C	T	juvenile3_27782	juvenile3_27782.p1	-	Yes	synonymous_variant	LOW	-	KPM07893.1 tR- (uracil-5-)-methyltransferase-like protein, partial [Sarcoptes scabiei]
953420	G	T	juvenile6_21101	juvenile6_21101.p1	-	Yes	5_prime_UTR_variant	MODIFIER	PF01145;PF16200	XP_023338138.1 stomatin-like protein 2, mitochondrial [Eurytemora affinis]
974782	A	T	juvenile2_23238	juvenile2_23238.p1	-	Yes	synonymous_variant	LOW	PF02493	-
1065612	A	G	-	-	Yes	-	-	-	-	-
1099647	C	T	juvenile3_20701	juvenile3_20701.p1	-	Yes	synonymous_variant	LOW	PF05875	XP_023346044.1 alkaline ceramidase 3-like isoform X1 [Eurytemora affinis]
1102887	A	G	-	-	Yes	-	-	-	-	-
1153969	A	T	-	-	Yes	-	-	-	-	-
1161497	A	G	juvenile6_25820	juvenile6_25820.p1	-	Yes	3_prime_UTR_variant	MODIFIER	PF03847	ACO12075.1 Transcription initiation factor TFIID subunit 12 [Lepeophtheirus salmonis]
1180866	A	G	juvenile3_23841	juvenile3_23841.p1	Yes	-	missense_variant	MODERATE	-	XP_023337455.1 histone-lysine N-methyltransferase SETD7-like [Eurytemora affinis]
1219825	C	T	juvenile6_13607	juvenile6_13607.p1	Yes	Yes	3_prime_UTR_variant	MODIFIER	PF13909	-
1227055	A	G	male6_22659	male6_22659.p1	-	Yes	5_prime_UTR_variant	MODIFIER	PF08551	XP_023333704.1 transmembrane protein 115-like isoform X1 [Eurytemora affinis]<>XP_023333705.1 transmembrane protein 115-like isoform X1 [Eurytemora affinis]<>XP_023333706.1 transmembrane protein 115-like isoform X1 [Eurytemora affinis]<>XP_023333707.1 transmembrane protein 115-like isoform X2 [Eurytemora affinis]
1238711	A	G	male6_28051	male6_28051.p1	Yes	-	synonymous_variant	LOW	-	PSN54240.1 hypothetical protein C0J52_09246 [Blattella germanica]
1247881	A	T	male6_18879	male6_18879.p2	-	Yes	5_prime_UTR_variant	MODIFIER	-	-
1268511	C	T	male6_21333	male6_21333.p1	Yes	-	synonymous_variant	LOW	PF10491	XP_015124419.1 PREDICTED: D--binding protein P3A2 isoform X1 [Diachasma alloeum]<>XP_015124420.1 PREDICTED: D--binding protein P3A2 isoform X1 [Diachasma alloeum]<>XP_015124422.1 PREDICTED: D--binding protein P3A2 isoform X1 [Diachasma alloeum]<>XP_015124423.1 PREDICTED: D--binding protein P3A2 isoform X1 [Diachasma alloeum]
1276227	A	G	juvenile2_28179	juvenile2_28179.p1	-	Yes	3_prime_UTR_variant	MODIFIER	PF02931;PF02932	XP_023343317.1 glycine receptor subunit alpha-2-like isoform X1 [Eurytemora affinis]
1286604	A	C	male3_21081	male3_21081.p1	Yes	-	3_prime_UTR_variant	MODIFIER	-	-
1289810	A	C	juvenile2_22255	juvenile2_22255.p1	Yes	-	missense_variant	MODERATE	-	-
1320475	A	G	juvenile3_27014	juvenile3_27014.p1	Yes	-	synonymous_variant	LOW	PF06419	XP_012268169.1 conserved oligomeric Golgi complex subunit 6 isoform X1 [Athalia rosae]
1335462	C	T	male3_54093	male3_54093.p1	-	Yes	synonymous_variant	LOW	-	-
1338022	G	T	juvenile3_32112	juvenile3_32112.p1	Yes	-	synonymous_variant	LOW	PF06664	XP_023321684.1 protein wntless-like [Eurytemora affinis]
1339696	A	G	male2_46633	male2_46633.p1	-	Yes	missense_variant	MODERATE	PF00854	XP_021951808.1 solute carrier family 15 member 2-like [Folsomia candida]<>XP_021951809.1 solute carrier family 15 member 2-like [Folsomia candida]<>OXA55937.1 hypothetical protein Fcan01_10004 [Folsomia candida]
1358665	A	T	male6_21835	male6_21835.p1	Yes	Yes	5_prime_UTR_variant	MODIFIER	PF00481	XP_023320718.1 TGF-beta-activated ki-se 1 and MAP3K7-binding protein 1-like [Eurytemora affinis]
1360700	A	G	juvenile3_26920	juvenile3_26920.p1	Yes	-	synonymous_variant	LOW	PF00069	XP_023321113.1 dual specificity testis-specific protein ki-se 2-like [Eurytemora affinis]
1395693	A	C	male3_53970	male3_53970.p1	-	Yes	synonymous_variant	LOW	PF00096;PF12874	-
1404415	C	G	male4_31205	male4_31205.p1	Yes	Yes	3_prime_UTR_variant	MODIFIER	PF00795	XP_023338709.1 omega-amidase NIT2-like [Eurytemora affinis]
1438101	A	G	male4_43014	male4_43014.p1	Yes	Yes	5_prime_UTR_variant	MODIFIER	PF00250	XP_023322328.1 forkhead box protein N4-like [Eurytemora affinis]
1464199	A	G	male3_25427	male3_25427.p1	-	Yes	5_prime_UTR_variant	MODIFIER	PF00595	XP_019872001.1 PREDICTED: PDZ and LIM domain protein 1 isoform X3 [Aethi- tumida]
1484210	A	G	male6_22371	male6_22371.p1	Yes	-	synonymous_variant	LOW	-	-
1514653	C	T	male4_39202	male4_39202.p2	-	Yes	5_prime_UTR_variant	MODIFIER	PF12678	XP_008201626.1 PREDICTED: LOW QUALITY PROTEIN: RING-box protein 2 [Tribolium castaneum]
1515213	C	T	juvenile2_30085	juvenile2_30085.p1	-	Yes	synonymous_variant	LOW	PF00233	XP_023241973.1 high affinity cAMP-specific and IBMX-insensitive 3',5'-cyclic phosphodiesterase 8B-like isoform X3 [Centruroides sculpturatus]
1522691	G	T	juvenile4_44604	juvenile4_44604.p1	Yes	Yes	missense_variant	MODERATE	PF00856;PF05033;PF13637	XP_023331604.1 histone-lysine N-methyltransferase EHMT1-like [Eurytemora affinis]
1530131	A	G	male2_40604	male2_40604.p1	Yes	-	5_prime_UTR_variant	MODIFIER	PF13894	XP_013135844.1 PREDICTED: zinc finger protein 471-like isoform X2 [Papilio polytes]
1560006	A	G	male3_28286	male3_28286.p1	Yes	-	3_prime_UTR_variant	MODIFIER	PF01595	XP_023339052.1 metal transporter CNNM4-like [Eurytemora affinis]
1594884	A	G	male6_29570	male6_29570.p1	-	Yes	5_prime_UTR_variant	MODIFIER	-	XP_023344067.1 uncharacterized protein LOC111713446 isoform X2 [Eurytemora affinis]
1650804	A	C	male3_22391	male3_22391.p2	-	Yes	3_prime_UTR_variant	MODIFIER	-	-
1657958	A	G	juvenile6_22342	juvenile6_22342.p1	-	Yes	5_prime_UTR_variant	MODIFIER	-	-
1664026	A	G	male6_23724	male6_23724.p1	Yes	-	5_prime_UTR_variant	MODIFIER	PF08336	EFX69155.1 hypothetical protein DAPPUDRAFT_228756 [Daphnia pulex]
1689397	A	G	juvenile6_33505	juvenile6_33505.p1	Yes	-	synonymous_variant	LOW	-	-
1700664	C	T	juvenile6_25087	juvenile6_25087.p1	Yes	-	synonymous_variant	LOW	PF03028;PF12781	XP_023333628.1 dynein beta chain, ciliary-like [Eurytemora affinis]
1713952	A	T	juvenile6_25203	juvenile6_25203.p2	Yes	-	3_prime_UTR_variant	MODIFIER	-	XP_023325625.1 uncharacterized protein LOC111699245 [Eurytemora affinis]
1714787	A	T	male6_26686	male6_26686.p1	-	Yes	3_prime_UTR_variant	MODIFIER	-	-
1722814	A	G	male2_80912	male2_80912.p1	-	Yes	missense_variant	MODERATE	-	-
1738138	A	C	male2_36248	male2_36248.p1	-	Yes	missense_variant	MODERATE	PF03034	XP_023323852.1 phosphatidylserine synthase 1-like [Eurytemora affinis]
1840113	C	T	juvenile3_22074	juvenile3_22074.p2	Yes	-	5_prime_UTR_variant	MODIFIER	-	-
1846728	A	T	juvenile3_29702	juvenile3_29702.p3	Yes	-	5_prime_UTR_variant	MODIFIER	PF00626	XP_015782793.1 adseverin isoform X1 [Tetranychus urticae]
1858870	C	T	male3_24733	male3_24733.p1	Yes	-	5_prime_UTR_variant	MODIFIER	PF00651;PF04500	XP_023319827.1 protein bric-a-brac 1-like isoform X7 [Eurytemora affinis]
1878384	A	G	male2_46511	male2_46511.p1	Yes	-	3_prime_UTR_variant	MODIFIER	-	XP_023333559.1 SET and MYND domain-containing protein 4-like [Eurytemora affinis]
1878911	C	T	male4_46529	male4_46529.p2	Yes	Yes	synonymous_variant	LOW	PF00096	-
1879731	A	G	juvenile4_38773	juvenile4_38773.p2	-	Yes	synonymous_variant	LOW	PF00071;PF00226	XP_013775131.1 d-J homolog subfamily C member 27-like [Limulus polyphemus]<>XP_013775133.1 d-J homolog subfamily C member 27-like [Limulus polyphemus]
1885496	A	T	juvenile2_29678	juvenile2_29678.p1	Yes	-	3_prime_UTR_variant	MODIFIER	PF00089;PF00431	ADB66711.1 trypsin 1a [Panulirus argus]
1888668	C	G	juvenile3_26976	juvenile3_26976.p1	-	Yes	3_prime_UTR_variant	MODIFIER	PF00854	ART29409.1 proton-dependent oligopeptide transporter 2 [Tenebrio molitor]
1896678	A	G	juvenile6_31669	juvenile6_31669.p1	Yes	-	synonymous_variant	LOW	-	-
1902504	A	T	juvenile2_29665	juvenile2_29665.p1	Yes	Yes	5_prime_UTR_variant	MODIFIER	PF05205	XP_018326199.1 biorientation of chromosomes in cell division protein 1-like 1 [Agrilus planipennis]
1902651	A	C	juvenile6_26033	juvenile6_26033.p1	-	Yes	synonymous_variant	LOW	PF13086;PF13087	XP_023214011.1 putative helicase mov-10-B.1 [Centruroides sculpturatus]
1906132	A	C	juvenile2_26304	juvenile2_26304.p1	Yes	-	synonymous_variant	LOW	PF00122;PF12710	XP_021928165.1 LOW QUALITY PROTEIN: manganese-transporting ATPase 13A1 [Zootermopsis nevadensis]
1919722	A	G	male2_28259	male2_28259.p1	Yes	-	synonymous_variant	LOW	PF00168;PF00387	OAD56687.1 1-phosphatidylinositol 4,5-bisphosphate phosphodiesterase gamma-1, partial [Eufriesea mexica-]
1937298	C	T	juvenile3_30767	juvenile3_30767.p1	Yes	-	synonymous_variant	LOW	PF04547;PF16178	XP_022909055.1 anoctamin-4 isoform X4 [Onthophagus taurus]
1948906	G	T	juvenile4_51290	juvenile4_51290.p1	-	Yes	synonymous_variant	LOW	-	-
2052575	C	T	juvenile2_21480	juvenile2_21480.p1	-	Yes	synonymous_variant	LOW	PF02096	XP_023330091.1 mitochondrial inner membrane protein OXA1L-like isoform X1 [Eurytemora affinis]
2053152	A	G	juvenile3_23578	juvenile3_23578.p1	-	Yes	5_prime_UTR_variant	MODIFIER	PF00061	XP_023322300.1 uncharacterized protein LOC111696794 isoform X1 [Eurytemora affinis]
2066783	A	G	-	-	Yes	-	-	-	-	-
2097359	A	G	juvenile4_43506	juvenile4_43506.p1	Yes	-	synonymous_variant	LOW	PF01735	XP_023330115.1 uncharacterized protein LOC111702606 isoform X1 [Eurytemora affinis]
2128413	C	T	male4_39391	male4_39391.p2	Yes	-	5_prime_UTR_variant	MODIFIER	PF00628;PF08073	XP_023345032.1 chromodomain-helicase-D--binding protein Mi-2 homolog [Eurytemora affinis]
2158348	C	T	juvenile4_40004	juvenile4_40004.p1	-	Yes	5_prime_UTR_variant	MODIFIER	PF13837	XP_023328214.1 uncharacterized protein LOC111701248 isoform X1 [Eurytemora affinis]
2164803	A	G	juvenile3_27735	juvenile3_27735.p1	Yes	-	synonymous_variant	LOW	-	-
2165454	C	T	male4_44958	male4_44958.p1	Yes	-	5_prime_UTR_variant	MODIFIER	PF01753	KFM79258.1 SET and MYND domain-containing protein 3, partial [Stegodyphus mimosarum]
2166725	A	C	juvenile3_29033	juvenile3_29033.p1	Yes	-	5_prime_UTR_variant	MODIFIER	PF12736	XP_023332029.1 uncharacterized protein LOC111704125 [Eurytemora affinis]
2168106	C	T	juvenile6_18960	juvenile6_18960.p1	Yes	-	synonymous_variant	LOW	PF00069	XP_018321204.1 serine/threonine-protein ki-se 32A [Agrilus planipennis]
2208125	A	G	male3_18235	male3_18235.p1	Yes	-	synonymous_variant	LOW	PF00907	XP_023215131.1 T-box transcription factor TBX10-like [Centruroides sculpturatus]
2214787	A	G	juvenile6_22486	juvenile6_22486.p1	-	Yes	5_prime_UTR_variant	MODIFIER	PF14259	XP_025195510.1 heterogeneous nuclear ribonucleoprotein H2-like [Mela-phis sacchari]
2216781	C	G	juvenile2_22058	juvenile2_22058.p1	Yes	Yes	5_prime_UTR_variant	MODIFIER	PF00153	XP_023329836.1 mitoferrin-like [Eurytemora affinis]
2249553	G	T	-	-	Yes	-	-	-	-	-
2257258	A	G	juvenile6_25302	juvenile6_25302.p1	-	Yes	synonymous_variant	LOW	PF12796;PF13857	XP_023346362.1 uncharacterized protein LOC111715285 [Eurytemora affinis]
2312652	A	T	juvenile2_29659	juvenile2_29659.p2	-	Yes	3_prime_UTR_variant	MODIFIER	-	XP_023345148.1 uncharacterized protein LOC111714302 isoform X2 [Eurytemora affinis]<>XP_023345149.1 uncharacterized protein LOC111714302 isoform X3 [Eurytemora affinis]
2328294	G	T	juvenile4_6335	-	Yes	-	intergenic_region	MODIFIER	-	-
2395298	C	T	juvenile4_42345	juvenile4_42345.p4	Yes	-	3_prime_UTR_variant	MODIFIER	PF00178	XP_021917902.1 D--binding protein Ets97D-like isoform X1 [Zootermopsis nevadensis]<>XP_021917904.1 D--binding protein Ets97D-like isoform X1 [Zootermopsis nevadensis]<>XP_021917905.1 D--binding protein Ets97D-like isoform X1 [Zootermopsis nevadensis]<>KDR20470.1 D--binding protein Ets97D [Zootermopsis nevadensis]
2398268	G	T	male6_29370	male6_29370.p1	-	Yes	3_prime_UTR_variant	MODIFIER	-	XP_023321273.1 E3 ubiquitin-protein ligase UBR2-like [Eurytemora affinis]
2412742	C	T	juvenile2_23629	juvenile2_23629.p1	-	Yes	5_prime_UTR_variant	MODIFIER	PF02958	ODM88145.1 Vacuolar protein-sorting-associated protein 36, partial [Orchesella cincta]
2446520	C	T	juvenile3_21088	juvenile3_21088.p1	Yes	Yes	5_prime_UTR_premature_start_codon_gain_variant	LOW	PF12937	KZS17181.1 S-phase ki-se-associated protein [Daphnia mag-]
2457538	C	T	male3_26181	male3_26181.p1	-	Yes	synonymous_variant	LOW	PF00060;PF10613	XP_023320534.1 ionotropic receptor 21a-like [Eurytemora affinis]
2474566	A	C	male4_28789	male4_28789.p1	Yes	-	missense_variant	MODERATE	-	XP_021944326.1 uncharacterized protein LOC110842812 [Folsomia candida]
2475718	A	G	male3_25395	male3_25395.p1	-	Yes	3_prime_UTR_variant	MODIFIER	PF09733	EFX88992.1 hypothetical protein DAPPUDRAFT_304723 [Daphnia pulex]
2494057	C	T	juvenile4_76193	-	Yes	-	intergenic_region	MODIFIER	-	-
2503971	C	T	juvenile3_18383	juvenile3_18383.p1	Yes	-	synonymous_variant	LOW	-	XP_023322051.1 unconventio-l myosin-XV-like isoform X1 [Eurytemora affinis]
2507563	A	G	male6_22758	male6_22758.p5	-	Yes	3_prime_UTR_variant	MODIFIER	-	-
2513905	C	T	male2_45364	male2_45364.p1	-	Yes	5_prime_UTR_variant	MODIFIER	-	XP_023337340.1 zinc finger protein 609-like [Eurytemora affinis]
2518021	C	T	juvenile2_23221	juvenile2_23221.p5	Yes	-	5_prime_UTR_premature_start_codon_gain_variant	LOW	PF00067	AKH03502.1 cytochrome P450 3036B1 [Paracyclopi- --]
2526826	C	T	juvenile6_24903	juvenile6_24903.p1	Yes	-	synonymous_variant	LOW	PF01565;PF02913	XP_023323293.1 D-2-hydroxyglutarate dehydroge-se, mitochondrial-like [Eurytemora affinis]
2545101	A	G	juvenile2_30230	juvenile2_30230.p1	Yes	-	3_prime_UTR_variant	MODIFIER	PF00076	XP_014294486.1 R--binding protein Musashi homolog Rbp6 isoform X4 [Halyomorpha halys]
2549709	C	T	male6_31345	male6_31345.p1	Yes	Yes	synonymous_variant	LOW	-	-
2565486	G	T	juvenile6_22749	juvenile6_22749.p3	-	Yes	5_prime_UTR_premature_start_codon_gain_variant	LOW	PF12874;PF13909	-
2580583	A	G	juvenile4_39772	juvenile4_39772.p1	-	Yes	synonymous_variant	LOW	PF06248	XP_023328559.1 centromere/kinetochore protein zw10 homolog [Eurytemora affinis]
2582259	C	T	male3_26116	male3_26116.p2	Yes	-	synonymous_variant	LOW	PF13417	ACE81245.1 glutathione S-transferase delta-epsilon 2 [Tigriopus japonicus]<>ACE81247.1 glutathione S-transferase theta [Tigriopus japonicus]
2582385	C	T	juvenile2_78206	juvenile2_78206.p1	-	Yes	synonymous_variant	LOW	-	-
2616879	C	T	juvenile6_29087	juvenile6_29087.p1	-	Yes	missense_variant	MODERATE	PF01968;PF02538;PF05378	XP_023348666.1 5-oxoproli-se-like [Eurytemora affinis]
2617729	C	T	male4_45564	male4_45564.p1	Yes	-	3_prime_UTR_variant	MODIFIER	-	-
2626600	A	G	juvenile3_30643	juvenile3_30643.p1	Yes	Yes	missense_variant	MODERATE	PF05139	-
2658998	G	T	-	-	-	Yes	-	-	-	-
2667512	A	G	male6_27244	male6_27244.p1	Yes	-	3_prime_UTR_variant	MODIFIER	-	XP_023340243.1 uncharacterized protein LOC111710394 [Eurytemora affinis]
2669576	C	G	juvenile4_43980	juvenile4_43980.p1	Yes	-	synonymous_variant	LOW	-	XP_014276878.1 CUE domain-containing protein 2 isoform X1 [Halyomorpha halys]
2675537	C	T	juvenile4_43454	juvenile4_43454.p1	Yes	-	synonymous_variant	LOW	PF00169	XP_023726777.1 uncharacterized protein CG43867 isoform X2 [Cryptotermes secundus]
2677351	A	T	juvenile4_45451	juvenile4_45451.p1	Yes	Yes	5_prime_UTR_variant	MODIFIER	PF00005;PF00664	AHK05637.1 ATP-binding cassette transporter sub-family B member 8 [Tigriopus japonicus]
2749368	C	T	male4_42199	male4_42199.p2	Yes	-	5_prime_UTR_variant	MODIFIER	-	-
2750518	C	T	male6_30055	male6_30055.p1	-	Yes	3_prime_UTR_variant	MODIFIER	PF03372;PF12796	XP_023227708.1 inositol polyphosphate 5-phosphatase OCRL-1-like isoform X2 [Centruroides sculpturatus]
2770612	C	T	male3_20123	male3_20123.p1	-	Yes	synonymous_variant	LOW	-	XP_023333483.1 myosin-11-like [Eurytemora affinis]
2776573	G	T	juvenile2_28592	juvenile2_28592.p1	Yes	-	synonymous_variant	LOW	PF14604	XP_023334896.1 SH3 domain-containing ki-se-binding protein 1-like [Eurytemora affinis]
2782325	C	T	juvenile3_31036	juvenile3_31036.p1	-	Yes	synonymous_variant	LOW	PF01734;PF12796;PF13637	XP_011144133.1 85/88 kDa calcium-independent phospholipase A2 [Harpeg-thos saltator]<>XP_011144134.1 85/88 kDa calcium-independent phospholipase A2 [Harpeg-thos saltator]<>EFN81540.1 85 kDa calcium-independent phospholipase A2 [Harpeg-thos saltator]
2818448	A	G	male3_23140	male3_23140.p1	-	Yes	3_prime_UTR_variant	MODIFIER	PF00648;PF01067;PF04212	XP_023333970.1 calpain-7-like [Eurytemora affinis]
2821552	A	T	-	-	Yes	Yes	-	-	-	-
2822362	A	G	male4_38993	male4_38993.p1	-	Yes	synonymous_variant	LOW	PF13894	XP_001850006.1 zinc finger protein 58 [Culex quinquefasciatus]<>EDS31170.1 zinc finger protein 58 [Culex quinquefasciatus]
2825581	C	T	juvenile4_28213	juvenile4_28213.p1	-	Yes	synonymous_variant	LOW	PF09815	-
2826043	A	G	juvenile4_52822	-	-	Yes	intergenic_region	MODIFIER	-	-
2852496	A	G	juvenile2_22964	juvenile2_22964.p1	Yes	-	missense_variant	MODERATE	PF00076	-
2877291	A	G	juvenile3_23671	juvenile3_23671.p1	-	Yes	synonymous_variant	LOW	-	-
2937166	A	T	male3_26544	male3_26544.p1	Yes	-	synonymous_variant	LOW	PF05804	XP_021929165.1 kinesin-associated protein 3, partial [Zootermopsis nevadensis]
2941825	C	T	juvenile6_17965	juvenile6_17965.p1	-	Yes	synonymous_variant	LOW	-	-
2984719	A	G	male3_28083	male3_28083.p1	Yes	-	synonymous_variant	LOW	PF06427	XP_023344893.1 UDP-glucose:glycoprotein glucosyltransferase 1-like isoform X1 [Eurytemora affinis]
3061138	A	G	male3_20861	male3_20861.p3	Yes	-	3_prime_UTR_variant	MODIFIER	PF03179	XP_011312243.1 PREDICTED: V-type proton ATPase subunit G [Fopius arisanus]
3108575	A	G	male2_38593	male2_38593.p1	Yes	-	3_prime_UTR_variant	MODIFIER	-	XP_023224043.1 early growth response protein 1-like isoform X1 [Centruroides sculpturatus]
3113638	C	G	juvenile6_27594	juvenile6_27594.p1	-	Yes	3_prime_UTR_variant	MODIFIER	PF00271;PF12513	XP_023344459.1 ATP-dependent R- helicase SUV3 homolog, mitochondrial-like [Eurytemora affinis]
3120642	C	G	male3_23243	male3_23243.p1	Yes	-	3_prime_UTR_variant	MODIFIER	PF00501;PF13193	XP_023345858.1 long-chain fatty acid transport protein 4-like [Eurytemora affinis]
3162969	G	T	juvenile4_9712	-	-	Yes	intergenic_region	MODIFIER	-	-
3220529	A	C	juvenile6_19124	juvenile6_19124.p1	-	Yes	5_prime_UTR_variant	MODIFIER	PF12738	ODM91801.1 D- repair protein XRCC1, partial [Orchesella cincta]
3281301	A	C	juvenile6_28852	juvenile6_28852.p1	Yes	Yes	3_prime_UTR_variant	MODIFIER	PF14465	XP_023326447.1 nuclear factor related to kappa-B-binding protein-like isoform X2 [Eurytemora affinis]
3290981	G	T	male2_25615	male2_25615.p1	Yes	-	3_prime_UTR_variant	MODIFIER	-	-
3296524	C	T	male6_25678	male6_25678.p1	-	Yes	5_prime_UTR_variant	MODIFIER	PF12349	XP_021914408.1 sterol regulatory element-binding protein cleavage-activating protein [Zootermopsis nevadensis]<>XP_021914409.1 sterol regulatory element-binding protein cleavage-activating protein [Zootermopsis nevadensis]
3320685	G	T	male4_45379	male4_45379.p2	Yes	-	3_prime_UTR_variant	MODIFIER	-	-
3332792	A	G	male4_23364	male4_23364.p1	Yes	-	synonymous_variant	LOW	PF02931	XP_021961659.1 gamma-aminobutyric acid receptor subunit beta-like [Folsomia candida]
3347119	C	T	juvenile2_26097	juvenile2_26097.p1	Yes	Yes	3_prime_UTR_variant	MODIFIER	PF06325	XP_023340533.1 protein arginine N-methyltransferase 7-like isoform X1 [Eurytemora affinis]
3401775	C	G	juvenile3_25538	juvenile3_25538.p1	-	Yes	missense_variant	MODERATE	PF12874	-
3422816	C	T	juvenile3_27874	juvenile3_27874.p1	-	Yes	5_prime_UTR_variant	MODIFIER	PF12874;PF13909;PF13912	-
3453382	G	T	male3_28942	male3_28942.p1	Yes	-	synonymous_variant	LOW	PF00616;PF13716	XP_021921695.1 neurofibromin isoform X4 [Zootermopsis nevadensis]
3487031	C	T	juvenile3_30780	juvenile3_30780.p1	-	Yes	3_prime_UTR_variant	MODIFIER	PF00226	XP_021957092.1 uncharacterized protein LOC110853154 [Folsomia candida]<>XP_021957100.1 uncharacterized protein LOC110853154 [Folsomia candida]<>XP_021957108.1 uncharacterized protein LOC110853154 [Folsomia candida]<>XP_021957115.1 uncharacterized protein LOC110853154 [Folsomia candida]
3502792	G	T	male2_44461	male2_44461.p1	-	Yes	synonymous_variant	LOW	PF11916;PF12755	XP_023342024.1 protein VAC14 homolog [Eurytemora affinis]
3503756	A	G	juvenile6_16408	juvenile6_16408.p1	Yes	-	synonymous_variant	LOW	PF12937	XP_018335639.1 S-phase ki-se-associated protein 2 [Agrilus planipennis]<>XP_018335641.1 S-phase ki-se-associated protein 2 [Agrilus planipennis]<>XP_018335642.1 S-phase ki-se-associated protein 2 [Agrilus planipennis]
3532145	C	T	male4_37167	male4_37167.p1	-	Yes	synonymous_variant	LOW	PF05804	XP_023228413.1 kinesin-associated protein 3-like [Centruroides sculpturatus]
3533503	C	T	juvenile3_77273	juvenile3_77273.p1	-	Yes	missense_variant	MODERATE	-	-
3540454	A	C	juvenile4_34541	juvenile4_34541.p2	-	Yes	3_prime_UTR_variant	MODIFIER	PF05328	XP_023345192.1 succi-te dehydroge-se [ubiquinone] cytochrome b small subunit, mitochondrial-like isoform X1 [Eurytemora affinis]
3541554	A	G	male4_40509	male4_40509.p3	-	Yes	synonymous_variant	LOW	PF00089	XP_022906936.1 serine protease 30-like isoform X1 [Onthophagus taurus]
3543377	A	G	male3_20927	male3_20927.p3	-	Yes	3_prime_UTR_variant	MODIFIER	PF00047;PF07679	XP_025835325.1 protein amalgam-like, partial [Agrilus planipennis]
3548778	C	G	juvenile6_19513	juvenile6_19513.p1	-	Yes	synonymous_variant	LOW	PF02366;PF02815;PF16192	XP_023346949.1 protein O-mannosyltransferase 1-like isoform X2 [Eurytemora affinis]
3550055	A	G	-	-	Yes	-	-	-	-	-
3594642	A	G	juvenile3_27274	juvenile3_27274.p1	Yes	-	missense_variant	MODERATE	PF02008	-
3604427	A	G	male6_26514	male6_26514.p1	-	Yes	missense_variant	MODERATE	PF00412	XP_023340460.1 paxillin-like [Eurytemora affinis]
3615879	C	T	juvenile4_36757	juvenile4_36757.p1	-	Yes	3_prime_UTR_variant	MODIFIER	PF02460	EFX72150.1 hypothetical protein DAPPUDRAFT_10357, partial [Daphnia pulex]
3651435	C	T	juvenile6_19348	juvenile6_19348.p1	Yes	-	synonymous_variant	LOW	-	-
3671293	G	T	juvenile2_15911	-	-	Yes	intergenic_region	MODIFIER	-	-
3678549	A	C	male3_22753	male3_22753.p1	Yes	Yes	synonymous_variant	LOW	PF00557;PF05195	XP_023726569.1 probable Xaa-Pro aminopeptidase 3 [Cryptotermes secundus]<>PNF13953.1 putative Xaa-Pro aminopeptidase 3 [Cryptotermes secundus]
3702350	C	G	juvenile6_73250	juvenile6_73250.p1	-	Yes	synonymous_variant	LOW	PF01061	AHK05667.1 ATP-binding cassette transporter sub-family G member 1 [Tigriopus japonicus]
3716592	C	T	juvenile2_25371	juvenile2_25371.p2	Yes	-	3_prime_UTR_variant	MODIFIER	-	XP_023325969.1 uncharacterized protein LOC111699514 [Eurytemora affinis]
3740015	C	T	juvenile3_31261	juvenile3_31261.p1	-	Yes	missense_variant	MODERATE	PF00271;PF12513	XP_023344459.1 ATP-dependent R- helicase SUV3 homolog, mitochondrial-like [Eurytemora affinis]
3771085	A	T	juvenile6_22861	juvenile6_22861.p1	Yes	-	synonymous_variant	LOW	-	XP_023330618.1 atrophin-1-like [Eurytemora affinis]
3917842	G	T	male3_39617	-	Yes	-	intergenic_region	MODIFIER	-	-
3955826	A	T	juvenile3_27292	juvenile3_27292.p1	Yes	-	synonymous_variant	LOW	PF07885	XP_023345519.1 potassium channel subfamily K member 18-like isoform X3 [Eurytemora affinis]
3978887	C	T	male2_94244	male2_94244.p1	-	Yes	synonymous_variant	LOW	-	-
4071286	A	G	male2_43935	male2_43935.p1	-	Yes	missense_variant	MODERATE	-	-
4085863	A	C	male6_28802	male6_28802.p1	-	Yes	missense_variant	MODERATE	-	XP_021931279.1 cerebellar degeneration-related protein 2 isoform X1 [Zootermopsis nevadensis]
4090212	G	T	juvenile3_26866	juvenile3_26866.p1	Yes	-	3_prime_UTR_variant	MODIFIER	PF02888;PF03530;PF07885	XP_023334344.1 small conductance calcium-activated potassium channel protein-like [Eurytemora affinis]<>XP_023334345.1 small conductance calcium-activated potassium channel protein-like [Eurytemora affinis]
4133435	C	T	male3_26719	male3_26719.p1	Yes	Yes	synonymous_variant	LOW	PF02460	XP_023331667.1 patched domain-containing protein 3-like isoform X1 [Eurytemora affinis]<>XP_023331674.1 patched domain-containing protein 3-like isoform X2 [Eurytemora affinis]
4134422	A	T	-	-	-	Yes	-	-	-	-
4163425	A	G	juvenile2_75391	juvenile2_75391.p1	Yes	-	synonymous_variant	LOW	PF05118	XP_002401014.1 aspartate beta-hydroxylase domain-containing protein, putative [Ixodes scapularis]<>EEC02766.1 aspartate beta-hydroxylase domain-containing protein, putative [Ixodes scapularis]
4187549	A	C	male6_51009	male6_51009.p2	-	Yes	missense_variant	MODERATE	-	-
4215499	A	C	juvenile3_27580	juvenile3_27580.p1	Yes	-	synonymous_variant	LOW	PF12874	-
4314476	C	T	male3_27797	male3_27797.p1	Yes	-	stop_retained_variant	LOW	PF00069	XP_023319815.1 dual specificity mitogen-activated protein ki-se ki-se 4-like [Eurytemora affinis]<>XP_023319816.1 dual specificity mitogen-activated protein ki-se ki-se 4-like [Eurytemora affinis]
4351481	C	T	male3_24803	male3_24803.p1	-	Yes	synonymous_variant	LOW	PF00989;PF08447	XP_023339674.1 protein trachealess-like isoform X3 [Eurytemora affinis]
4351487	C	G	juvenile2_25597	juvenile2_25597.p1	-	Yes	3_prime_UTR_variant	MODIFIER	PF08447	XP_023339674.1 protein trachealess-like isoform X3 [Eurytemora affinis]
4419520	A	T	juvenile2_26152	juvenile2_26152.p1	-	Yes	missense_variant	MODERATE	PF00289;PF00364;PF02785;PF02786	XP_023340535.1 methylcrotonoyl-CoA carboxylase subunit alpha, mitochondrial-like isoform X3 [Eurytemora affinis]
4422522	C	T	male2_28925	male2_28925.p1	-	Yes	synonymous_variant	LOW	PF00067	AKH03519.1 cytochrome P450 3129A1 [Paracyclopi- --]
4428539	C	T	juvenile3_31102	juvenile3_31102.p1	-	Yes	missense_variant	MODERATE	PF01602;PF06375	XP_023711288.1 AP-3 complex subunit delta-1 [Cryptotermes secundus]<>PNF29931.1 AP-3 complex subunit delta-1 [Cryptotermes secundus]
4449455	A	G	juvenile2_8674	-	-	Yes	intergenic_region	MODIFIER	-	-
4474868	A	G	juvenile2_28309	juvenile2_28309.p1	-	Yes	synonymous_variant	LOW	PF12874;PF13909;PF13912	CRK96941.1 CLUMA_CG010295, isoform A [Clunio marinus]
4528812	G	T	male4_38433	male4_38433.p1	-	Yes	synonymous_variant	LOW	-	XP_022919363.1 probable JmjC domain-containing histone demethylation protein 2C [Onthophagus taurus]
4538901	A	G	juvenile3_29320	juvenile3_29320.p2	Yes	-	5_prime_UTR_variant	MODIFIER	PF00400	ABU41071.1 receptor for activated protein ki-se C-like protein [Lepeophtheirus salmonis]<>ACO11804.1 Guanine nucleotide-binding protein subunit beta-like protein [Lepeophtheirus salmonis]<>ADD38475.1 Guanine nucleotide-binding protein subunit beta-like protein [Lepeophtheirus salmonis]
4552235	A	G	-	-	-	Yes	-	-	-	-
4568256	C	T	juvenile3_24948	juvenile3_24948.p1	-	Yes	3_prime_UTR_variant	MODIFIER	PF00076	XP_023338475.1 R--binding protein lark-like isoform X2 [Eurytemora affinis]
4569194	C	T	juvenile3_26168	juvenile3_26168.p1	Yes	-	5_prime_UTR_variant	MODIFIER	PF08434	XP_023339062.1 calcium-activated chloride channel regulator 3A-1-like [Eurytemora affinis]
4641858	C	T	-	-	-	Yes	-	-	-	-
4679174	A	G	male2_54026	male2_54026.p1	Yes	-	synonymous_variant	LOW	-	XP_017473701.1 PREDICTED: mitochondrial ribonuclease P protein 1 homolog [Rhagoletis zephyria]
4681942	C	T	juvenile2_19512	juvenile2_19512.p1	Yes	-	3_prime_UTR_variant	MODIFIER	-	-
4696093	C	T	male6_9223	male6_9223.p1	Yes	-	missense_variant	MODERATE	PF00001	XP_023346386.1 FMRFamide receptor-like isoform X1 [Eurytemora affinis]
4774045	C	T	juvenile4_42693	juvenile4_42693.p1	-	Yes	5_prime_UTR_premature_start_codon_gain_variant	LOW	-	XP_023319785.1 hillarin-like isoform X3 [Eurytemora affinis]
4804157	A	C	male3_25793	male3_25793.p1	-	Yes	synonymous_variant	LOW	PF00043;PF01411;PF02272;PF07973	XP_023323001.1 alanine--tR- ligase, cytoplasmic-like isoform X1 [Eurytemora affinis]
4856877	C	T	juvenile3_23829	juvenile3_23829.p1	-	Yes	synonymous_variant	LOW	-	PSN47882.1 RUN domain-containing protein 1 [Blattella germanica]
4873268	C	T	male4_34900	male4_34900.p2	Yes	-	3_prime_UTR_variant	MODIFIER	-	-
4883334	C	T	-	-	Yes	-	-	-	-	-
4898882	A	T	male2_32209	male2_32209.p1	Yes	-	5_prime_UTR_variant	MODIFIER	PF00651	EFX77566.1 hypothetical protein DAPPUDRAFT_321323 [Daphnia pulex]
4930953	A	G	juvenile2_17868	juvenile2_17868.p1	-	Yes	5_prime_UTR_variant	MODIFIER	PF00106	XP_003745103.1 PREDICTED: carbonyl reductase [-DPH] 1-like [Galendromus occidentalis]
4931622	A	C	juvenile2_21770	juvenile2_21770.p1	-	Yes	3_prime_UTR_variant	MODIFIER	PF00870	XP_013772427.1 cellular tumor antigen p53-like isoform X2 [Limulus polyphemus]
4952082	A	G	male6_26355	male6_26355.p1	-	Yes	5_prime_UTR_variant	MODIFIER	PF02182	XP_025830555.1 E3 ubiquitin-protein ligase UHRF1-like isoform X1 [Agrilus planipennis]<>XP_025830558.1 E3 ubiquitin-protein ligase UHRF1-like isoform X2 [Agrilus planipennis]
4978281	A	C	male4_33530	male4_33530.p2	-	Yes	3_prime_UTR_variant	MODIFIER	-	-
4980541	A	T	male6_28579	male6_28579.p1	Yes	-	synonymous_variant	LOW	-	-
5011584	A	T	juvenile2_30329	juvenile2_30329.p1	Yes	-	3_prime_UTR_variant	MODIFIER	PF09817	XP_023320627.1 protein zwilch homolog [Eurytemora affinis]
5111446	A	G	juvenile6_26826	juvenile6_26826.p1	-	Yes	synonymous_variant	LOW	PF00130;PF00168	XP_025162924.1 uncharacterized protein LOC105190079 isoform X6 [Harpeg-thos saltator]
5113042	C	T	male6_69103	-	Yes	-	intergenic_region	MODIFIER	-	-
5127483	C	T	male6_26814	male6_26814.p1	-	Yes	3_prime_UTR_variant	MODIFIER	PF00141	ODM95189.1 Cytochrome c peroxidase, mitochondrial [Orchesella cincta]
5203703	A	G	juvenile2_27905	juvenile2_27905.p1	Yes	Yes	synonymous_variant	LOW	PF00069;PF08311	XP_023341492.1 uncharacterized protein LOC111711381 [Eurytemora affinis]
5210191	C	T	male3_65439	male3_65439.p1	-	Yes	synonymous_variant	LOW	PF12348	XP_023332684.1 LOW QUALITY PROTEIN: CLIP-associating protein 1-A-like [Eurytemora affinis]
5225807	A	G	juvenile2_27094	juvenile2_27094.p1	Yes	-	synonymous_variant	LOW	PF00373;PF00595;PF09380	XP_015509873.1 PREDICTED: uncharacterized protein LOC107217029 [Neodiprion lecontei]
5313256	G	T	juvenile3_31902	juvenile3_31902.p1	-	Yes	3_prime_UTR_variant	MODIFIER	PF02351	XP_023342252.1 growth arrest-specific protein 1-like [Eurytemora affinis]
5315024	G	T	juvenile2_23034	juvenile2_23034.p1	-	Yes	synonymous_variant	LOW	PF16575	XP_023343250.1 polynucleotide 5'-hydroxyl-ki-se NOL9-like [Eurytemora affinis]
5323176	A	G	juvenile4_44960	juvenile4_44960.p1	-	Yes	5_prime_UTR_variant	MODIFIER	-	-
5339829	A	C	juvenile2_26029	juvenile2_26029.p3	Yes	-	3_prime_UTR_variant	MODIFIER	-	AQZ26779.1 chitin deacetylase 5 [Tigriopus japonicus]
5351567	A	C	male2_39286	male2_39286.p1	-	Yes	3_prime_UTR_variant	MODIFIER	-	-
5376729	G	T	juvenile4_36827	juvenile4_36827.p1	-	Yes	5_prime_UTR_variant	MODIFIER	PF00443	XP_023320286.1 ubiquitin carboxyl-termi-l hydrolase 46-like isoform X1 [Eurytemora affinis]<>XP_023320287.1 ubiquitin carboxyl-termi-l hydrolase 46-like isoform X1 [Eurytemora affinis]<>XP_023320288.1 ubiquitin carboxyl-termi-l hydrolase 46-like isoform X1 [Eurytemora affinis]
5400134	A	G	juvenile3_27874	juvenile3_27874.p1	Yes	Yes	3_prime_UTR_variant	MODIFIER	PF12874;PF13909;PF13912	-
5427575	C	T	male2_43582	male2_43582.p1	-	Yes	5_prime_UTR_variant	MODIFIER	-	-
5435825	C	T	male2_19605	male2_19605.p1	-	Yes	synonymous_variant	LOW	-	-
5447416	A	C	male3_22603	male3_22603.p1	-	Yes	synonymous_variant	LOW	PF00130;PF00788;PF16517	XP_023712424.1 ras association domain-containing protein 1-like isoform X1 [Cryptotermes secundus]
5450033	A	C	juvenile3_18995	juvenile3_18995.p1	Yes	-	synonymous_variant	LOW	PF02138;PF14844;PF16057	XP_023343488.1 neurobeachin-like protein 1 [Eurytemora affinis]
5457985	A	T	-	-	-	Yes	-	-	-	-
5506665	C	G	juvenile3_28551	juvenile3_28551.p2	Yes	Yes	3_prime_UTR_variant	MODIFIER	PF00063	XP_013782721.1 unconventio-l myosin-Va-like isoform X2 [Limulus polyphemus]
5517891	G	T	juvenile3_23004	juvenile3_23004.p1	Yes	-	synonymous_variant	LOW	PF00651	XP_023711498.1 zinc finger and BTB domain-containing protein 24-like [Cryptotermes secundus]<>PNF29738.1 hypothetical protein B7P43_G11197 [Cryptotermes secundus]
5526600	C	T	male2_35287	male2_35287.p1	-	Yes	missense_variant	MODERATE	-	XP_022187260.1 uncharacterized protein LOC111046079 [Nilaparvata lugens]
5538042	A	T	juvenile3_27001	juvenile3_27001.p1	-	Yes	synonymous_variant	LOW	PF01490	XP_023341247.1 vesicular inhibitory amino acid transporter-like [Eurytemora affinis]
5564269	C	T	male3_23828	male3_23828.p3	Yes	-	3_prime_UTR_variant	MODIFIER	PF00075	XP_017780162.1 PREDICTED: ribonuclease H1 [Nicrophorus vespilloides]
5595297	C	T	male3_18746	male3_18746.p4	Yes	Yes	3_prime_UTR_variant	MODIFIER	PF13909	-
5622711	C	G	male3_19466	male3_19466.p2	Yes	Yes	3_prime_UTR_variant	MODIFIER	-	-
5624435	A	G	juvenile4_33521	juvenile4_33521.p1	Yes	-	synonymous_variant	LOW	-	-
5674385	A	C	juvenile6_25815	juvenile6_25815.p1	Yes	-	3_prime_UTR_variant	MODIFIER	PF00170	XP_023227397.1 activating transcription factor 3-like [Centruroides sculpturatus]<>XP_023227398.1 activating transcription factor 3-like [Centruroides sculpturatus]<>XP_023227399.1 activating transcription factor 3-like [Centruroides sculpturatus]<>XP_023227400.1 activating transcription factor 3-like [Centruroides sculpturatus]
5694466	C	T	male2_42106	male2_42106.p1	Yes	-	3_prime_UTR_variant	MODIFIER	PF01457	XP_023338328.1 leishmanolysin-like peptidase, partial [Eurytemora affinis]
5694899	G	T	juvenile3_80414	-	Yes	-	intergenic_region	MODIFIER	-	-
5734211	A	C	male3_23594	male3_23594.p3	-	Yes	3_prime_UTR_variant	MODIFIER	PF00176	XP_023346017.1 lymphocyte-specific helicase-like [Eurytemora affinis]
5758587	A	G	male3_21447	male3_21447.p3	-	Yes	3_prime_UTR_variant	MODIFIER	PF01740	XP_011878238.1 PREDICTED: sodium-independent sulfate anion transporter isoform X1 [Vollenhovia emeryi]
5772823	C	G	juvenile3_31304	juvenile3_31304.p1	-	Yes	missense_variant	MODERATE	PF08336	KZS17344.1 Uncharacterized protein APZ42_016946 [Daphnia mag-]
5799106	A	G	juvenile4_45038	juvenile4_45038.p1	-	Yes	synonymous_variant	LOW	PF07679;PF13895	XP_023336795.1 contactin-like [Eurytemora affinis]
5799663	G	T	juvenile3_26568	juvenile3_26568.p1	Yes	-	synonymous_variant	LOW	PF00169	XP_021930325.1 oxysterol-binding protein-related protein 11-like isoform X1 [Zootermopsis nevadensis]<>KDR13952.1 Oxysterol-binding protein-related protein 11 [Zootermopsis nevadensis]
5817973	A	G	juvenile3_30601	juvenile3_30601.p1	-	Yes	5_prime_UTR_variant	MODIFIER	PF01011;PF07774	XP_023343419.1 ER membrane protein complex subunit 1-like [Eurytemora affinis]
5842418	A	G	juvenile2_23196	juvenile2_23196.p1	-	Yes	synonymous_variant	LOW	-	-
5855739	A	C	male2_107203	-	-	Yes	intergenic_region	MODIFIER	-	-
5856445	G	T	juvenile4_52822	-	Yes	-	intergenic_region	MODIFIER	-	-
5899537	C	T	male3_26373	male3_26373.p1	-	Yes	synonymous_variant	LOW	PF00370;PF02782	XP_019755818.1 PREDICTED: glycerol ki-se-like isoform X2 [Dendroctonus ponderosae]<>ENN79747.1 hypothetical protein YQE_03803, partial [Dendroctonus ponderosae]<>ERL86047.1 hypothetical protein D910_03461 [Dendroctonus ponderosae]
5901133	C	T	juvenile3_25890	juvenile3_25890.p1	-	Yes	synonymous_variant	LOW	-	-
5906703	A	G	male4_42499	male4_42499.p1	Yes	-	5_prime_UTR_variant	MODIFIER	PF01268	XP_023332690.1 LOW QUALITY PROTEIN: C-1-tetrahydrofolate synthase, cytoplasmic-like, partial [Eurytemora affinis]
5910880	A	C	juvenile3_2160	juvenile3_2160.p1	Yes	Yes	synonymous_variant	LOW	PF00646	-
5915463	A	G	male3_76902	male3_76902.p1	-	Yes	synonymous_variant	LOW	-	-
5919488	A	G	juvenile3_21364	juvenile3_21364.p1	-	Yes	synonymous_variant	LOW	PF15383	XP_023338722.1 transmembrane protein 237-like [Eurytemora affinis]
5931828	G	T	male3_1355	male3_1355.p1	-	Yes	missense_variant	MODERATE	PF00057;PF02931	XP_023342685.1 glycine receptor subunit alpha-2-like [Eurytemora affinis]
5936650	C	T	juvenile2_27316	juvenile2_27316.p1	Yes	-	3_prime_UTR_variant	MODIFIER	PF00104;PF00105	AID52850.1 seven-up [Tigriopus japonicus]
5986684	A	G	male3_370	-	-	Yes	intergenic_region	MODIFIER	-	-
6034399	C	T	juvenile3_42065	-	-	Yes	intergenic_region	MODIFIER	-	-
6055535	G	T	juvenile3_28302	juvenile3_28302.p2	Yes	-	3_prime_UTR_variant	MODIFIER	PF01416	XP_023322848.1 tR- pseudouridine synthase A-like [Eurytemora affinis]
6071999	G	T	male4_42813	male4_42813.p1	-	Yes	3_prime_UTR_variant	MODIFIER	PF07714	-
6139051	C	T	male3_71232	male3_71232.p1	-	Yes	synonymous_variant	LOW	-	XP_023326338.1 D- ligase 3-like isoform X1 [Eurytemora affinis]<>XP_023326339.1 D- ligase 3-like isoform X1 [Eurytemora affinis]
6147182	A	T	juvenile3_28677	juvenile3_28677.p1	-	Yes	5_prime_UTR_variant	MODIFIER	PF12807;PF13236;PF13374;PF13424	XP_002429543.1 eukaryotic translation initiation factor 3 subunit, putative [Pediculus humanus corporis]<>EEB16805.1 eukaryotic translation initiation factor 3 subunit, putative [Pediculus humanus corporis]
6223620	C	T	male2_43896	male2_43896.p1	-	Yes	synonymous_variant	LOW	PF06702	XP_023329855.1 LOW QUALITY PROTEIN: extracellular serine/threonine protein CG31145-like [Eurytemora affinis]
6236262	C	T	juvenile6_27577	juvenile6_27577.p2	-	Yes	5_prime_UTR_premature_start_codon_gain_variant	LOW	PF04774	XP_023330556.1 plasminogen activator inhibitor 1 R--binding protein-like [Eurytemora affinis]
6245962	G	T	juvenile4_6335	-	Yes	Yes	intergenic_region	MODIFIER	-	-
6268650	A	C	juvenile3_24868	juvenile3_24868.p1	-	Yes	synonymous_variant	LOW	PF00017;PF00018;PF00168;PF00169;PF00616	XP_023333542.1 ras GTPase-activating protein 1-like [Eurytemora affinis]
6281030	C	T	juvenile2_28275	juvenile2_28275.p2	Yes	-	5_prime_UTR_variant	MODIFIER	PF00612	XP_023333203.1 uncharacterized protein LOC111705010 isoform X1 [Eurytemora affinis]
6357592	A	G	juvenile6_26539	juvenile6_26539.p1	-	Yes	3_prime_UTR_variant	MODIFIER	PF00675;PF05193	XP_023335573.1 cytochrome b-c1 complex subunit 2, mitochondrial-like [Eurytemora affinis]
6415771	C	T	juvenile2_22738	juvenile2_22738.p1	Yes	Yes	3_prime_UTR_variant	MODIFIER	PF13229	-
6418079	C	T	juvenile2_21783	juvenile2_21783.p1	-	Yes	synonymous_variant	LOW	PF07773	XP_023347341.1 tectonic-3-like [Eurytemora affinis]
6424266	G	T	juvenile4_42896	juvenile4_42896.p1	-	Yes	missense_variant	MODERATE	PF09815	XP_023333011.1 uncharacterized protein LOC111704873 [Eurytemora affinis]
6424453	A	T	juvenile3_27566	juvenile3_27566.p1	-	Yes	5_prime_UTR_variant	MODIFIER	PF13910	XP_013782395.1 endoplasmic reticulum membrane-associated R- degradation protein-like isoform X1 [Limulus polyphemus]<>XP_022250413.1 endoplasmic reticulum membrane-associated R- degradation protein-like isoform X1 [Limulus polyphemus]<>XP_022250414.1 endoplasmic reticulum membrane-associated R- degradation protein-like isoform X1 [Limulus polyphemus]<>XP_022250415.1 endoplasmic reticulum membrane…
6430866	A	G	juvenile2_26743	juvenile2_26743.p1	-	Yes	3_prime_UTR_variant	MODIFIER	PF00514;PF05923	XP_023332205.1 adenomatous polyposis coli protein-like [Eurytemora affinis]
6448096	A	T	male3_26448	male3_26448.p1	-	Yes	3_prime_UTR_variant	MODIFIER	PF00076	XP_023706037.1 R- binding protein fox-1 homolog 1-like isoform X9 [Cryptotermes secundus]
6449016	C	T	male4_31415	male4_31415.p1	Yes	-	synonymous_variant	LOW	PF00400;PF04494	XP_023321068.1 transcription initiation factor TFIID subunit 5-like [Eurytemora affinis]
6507107	A	G	juvenile6_26183	juvenile6_26183.p2	-	Yes	3_prime_UTR_variant	MODIFIER	PF00217	XP_023349692.1 arginine ki-se-like [Eurytemora affinis]<>XP_023331133.1 arginine ki-se-like [Eurytemora affinis]
6572088	G	T	juvenile4_45055	juvenile4_45055.p1	Yes	-	synonymous_variant	LOW	PF07926	XP_021207214.1 LOW QUALITY PROTEIN: nucleoprotein TPR [Bombyx mori]
6601768	C	T	juvenile3_23330	juvenile3_23330.p2	-	Yes	5_prime_UTR_premature_start_codon_gain_variant	LOW	PF12874;PF13894	-
6644199	A	T	-	-	Yes	-	-	-	-	-
6718766	A	G	juvenile6_27435	juvenile6_27435.p1	-	Yes	synonymous_variant	LOW	PF13855	XP_019866324.1 PREDICTED: adhesion G protein-coupled receptor A3 [Aethi- tumida]
6726954	C	T	-	-	-	Yes	-	-	-	-
6757972	A	T	juvenile2_22811	juvenile2_22811.p1	Yes	-	synonymous_variant	LOW	PF13679	XP_023320728.1 methyltransferase-like protein 25 isoform X1 [Eurytemora affinis]
6776514	A	T	male2_49822	male2_49822.p1	Yes	-	missense_variant	MODERATE	PF02872	XP_023333825.1 5'-nucleotidase-like isoform X1 [Eurytemora affinis]
6809321	C	T	juvenile3_25485	juvenile3_25485.p1	-	Yes	synonymous_variant	LOW	PF00089;PF01549	XP_023346957.1 uncharacterized protein LOC111715813 isoform X1 [Eurytemora affinis]
6865891	C	G	male4_16483	male4_16483.p1	-	Yes	missense_variant	MODERATE	-	-
6892867	C	T	juvenile3_28259	juvenile3_28259.p1	-	Yes	synonymous_variant	LOW	-	-
6975412	C	T	juvenile6_20359	juvenile6_20359.p1	-	Yes	synonymous_variant	LOW	-	XP_023327876.1 uncharacterized protein LOC111701003 [Eurytemora affinis]
7159000	C	T	juvenile3_31968	juvenile3_31968.p1	-	Yes	missense_variant	MODERATE	PF13894;PF13909	-
7169473	G	T	male3_17623	male3_17623.p1	-	Yes	missense_variant	MODERATE	-	XP_011178562.1 PREDICTED: nuclear fragile X mental retardation-interacting protein 1 [Zeugodacus cucurbitae]
7187211	A	G	juvenile2_26097	juvenile2_26097.p1	Yes	-	3_prime_UTR_variant	MODIFIER	PF06325	XP_023340533.1 protein arginine N-methyltransferase 7-like isoform X1 [Eurytemora affinis]
7273190	G	T	male4_41549	male4_41549.p2	Yes	-	5_prime_UTR_variant	MODIFIER	PF00687	XP_012285949.1 ribosomal L1 domain-containing protein CG13096 [Orussus abietinus]
7306387	A	C	male4_42191	male4_42191.p1	Yes	-	synonymous_variant	LOW	PF05978	ODN04684.1 UNC93-like protein [Orchesella cincta]
7321889	G	T	juvenile6_24937	juvenile6_24937.p1	Yes	-	3_prime_UTR_variant	MODIFIER	PF01406	XP_023334623.1 cysteine--tR- ligase, cytoplasmic-like [Eurytemora affinis]
7348147	C	T	juvenile4_37097	juvenile4_37097.p1	Yes	-	synonymous_variant	LOW	PF12874	CRK95904.1 CLUMA_CG009350, isoform A [Clunio marinus]
7361042	A	G	juvenile4_45269	juvenile4_45269.p1	-	Yes	3_prime_UTR_variant	MODIFIER	PF00858	XP_023319994.1 uncharacterized protein LOC111695065 isoform X1 [Eurytemora affinis]
7382403	C	T	juvenile4_44541	juvenile4_44541.p1	Yes	-	synonymous_variant	LOW	PF00168;PF00620;PF00621;PF09036	XP_023332567.1 LOW QUALITY PROTEIN: breakpoint cluster region protein-like [Eurytemora affinis]
7434758	C	T	juvenile3_28687	juvenile3_28687.p2	Yes	-	5_prime_UTR_premature_start_codon_gain_variant	LOW	-	XP_023327094.1 uncharacterized protein LOC111700428 [Eurytemora affinis]
7436954	A	T	male2_43044	male2_43044.p1	-	Yes	synonymous_variant	LOW	PF00017;PF01017;PF02864	XP_014609489.1 PREDICTED: sig-l transducer and activator of transcription 5B [Polistes ca-densis]<>XP_014609490.1 PREDICTED: sig-l transducer and activator of transcription 5B [Polistes ca-densis]<>XP_014609492.1 PREDICTED: sig-l transducer and activator of transcription 5B [Polistes ca-densis]<>XP_014609493.1 PREDICTED: sig-l transducer and activator of transcription 5B [Polistes ca-densis]
7445865	G	T	juvenile4_41960	juvenile4_41960.p3	Yes	Yes	5_prime_UTR_variant	MODIFIER	PF00400	-
7467981	A	G	male6_21722	male6_21722.p2	Yes	Yes	3_prime_UTR_variant	MODIFIER	PF00225	XP_022836406.1 kinesin-like protein costa [Spodoptera litura]
7492497	C	T	juvenile2_36898	-	Yes	-	intergenic_region	MODIFIER	-	-
7494771	A	G	male3_23150	male3_23150.p2	-	Yes	synonymous_variant	LOW	PF03137	XP_013098342.1 PREDICTED: solute carrier organic anion transporter family member 4A1-like, partial [Stomoxys calcitrans]
7514739	C	T	juvenile4_43618	juvenile4_43618.p2	-	Yes	5_prime_UTR_premature_start_codon_gain_variant	LOW	PF11559	XP_023320542.1 afadin- and alpha-actinin-binding protein-like [Eurytemora affinis]<>XP_023320543.1 afadin- and alpha-actinin-binding protein-like [Eurytemora affinis]
7524885	A	G	male2_40287	male2_40287.p3	Yes	-	3_prime_UTR_variant	MODIFIER	PF00685	XP_021921684.1 WSCD family member AAEL009094 [Zootermopsis nevadensis]<>KDR18632.1 WSCD family member [Zootermopsis nevadensis]
7534450	C	T	male3_23189	male3_23189.p1	-	Yes	5_prime_UTR_premature_start_codon_gain_variant	LOW	PF09405	XP_019877060.1 PREDICTED: LOW QUALITY PROTEIN: protein CASC3 [Aethi- tumida]
7541932	A	T	juvenile3_21357	juvenile3_21357.p4	Yes	Yes	3_prime_UTR_variant	MODIFIER	PF03227	ACO12532.1 Gamma-interferon-inducible lysosomal thiol reductase precursor [Lepeophtheirus salmonis]
7652092	C	T	juvenile6_18028	juvenile6_18028.p1	Yes	-	3_prime_UTR_variant	MODIFIER	-	XP_023348609.1 uncharacterized protein LOC111717341 [Eurytemora affinis]
7652577	A	G	juvenile3_31366	juvenile3_31366.p1	-	Yes	3_prime_UTR_variant	MODIFIER	PF00856;PF05033;PF13637	XP_023331604.1 histone-lysine N-methyltransferase EHMT1-like [Eurytemora affinis]
7674707	G	T	male6_27212	male6_27212.p1	-	Yes	3_prime_UTR_variant	MODIFIER	PF00089	KZS14121.1 Chymotrypsin-C [Daphnia mag-]
7698071	G	T	juvenile3_24138	juvenile3_24138.p2	Yes	-	5_prime_UTR_variant	MODIFIER	PF13909	-
7777355	A	T	juvenile4_57371	juvenile4_57371.p1	Yes	-	synonymous_variant	LOW	PF10034	XP_023338051.1 probable C-mannosyltransferase DPY19L1 [Eurytemora affinis]<>XP_023338052.1 probable C-mannosyltransferase DPY19L1 [Eurytemora affinis]
7794758	A	G	juvenile6_27558	juvenile6_27558.p1	-	Yes	3_prime_UTR_variant	MODIFIER	PF00022	ACO10332.1 Actin-like protein 6B [Caligus rogercresseyi]
7836807	A	G	male2_45215	male2_45215.p1	-	Yes	3_prime_UTR_variant	MODIFIER	PF00041;PF07714	XP_023326896.1 proto-oncogene tyrosine-protein ki-se ROS-like [Eurytemora affinis]
7861339	A	G	juvenile3_25853	juvenile3_25853.p1	Yes	-	synonymous_variant	LOW	PF08696	KDR09858.1 D-2-like helicase, partial [Zootermopsis nevadensis]
7881130	A	T	juvenile3_25761	juvenile3_25761.p1	-	Yes	synonymous_variant	LOW	PF00001	XP_023347465.1 G-protein coupled receptor daf-37-like [Eurytemora affinis]
7883357	C	G	male4_28823	male4_28823.p1	-	Yes	synonymous_variant	LOW	PF12836	-
7898059	G	T	male6_51708	male6_51708.p1	Yes	-	missense_variant	MODERATE	-	-
7933355	A	C	male3_28551	male3_28551.p1	-	Yes	missense_variant	MODERATE	PF02181	XP_023323800.1 uncharacterized protein LOC111697880 isoform X3 [Eurytemora affinis]
7953517	C	T	male4_26009	male4_26009.p1	Yes	-	synonymous_variant	LOW	PF00382;PF07741;PF08271	XP_023337496.1 transcription factor IIIB 90 kDa subunit-like isoform X2 [Eurytemora affinis]
7959503	A	G	male6_30092	male6_30092.p1	Yes	Yes	synonymous_variant	LOW	PF00400	XP_023721411.1 probable elongator complex protein 2 [Cryptotermes secundus]<>PNF19328.1 putative elongator complex protein 2 [Cryptotermes secundus]
7962946	G	T	male2_40881	male2_40881.p1	-	Yes	5_prime_UTR_variant	MODIFIER	PF00561	XP_023341267.1 lipase 3-like [Eurytemora affinis]
8033767	C	T	juvenile2_26142	juvenile2_26142.p1	Yes	-	synonymous_variant	LOW	PF08313	XP_023321391.1 uncharacterized protein LOC111696092 [Eurytemora affinis]
8035273	A	G	male2_15571	-	Yes	-	intergenic_region	MODIFIER	-	-
8062126	A	T	male6_21708	male6_21708.p1	Yes	-	3_prime_UTR_variant	MODIFIER	PF04147	XP_015585457.1 nucleolar protein 14 homolog isoform X1 [Cephus cinctus]
8074820	A	G	juvenile3_27980	juvenile3_27980.p3	-	Yes	5_prime_UTR_variant	MODIFIER	PF01871	XP_023724836.1 AMME syndrome candidate gene 1 protein [Cryptotermes secundus]<>PNF15746.1 putative AMME syndrome candidate gene 1 protein [Cryptotermes secundus]
8084186	A	G	juvenile4_44359	juvenile4_44359.p2	-	Yes	5_prime_UTR_variant	MODIFIER	PF03820	XP_023348674.1 sideroflexin-1-like [Eurytemora affinis]<>XP_023348681.1 sideroflexin-1-like [Eurytemora affinis]<>XP_023348688.1 sideroflexin-1-like [Eurytemora affinis]
8097847	C	T	juvenile2_28995	juvenile2_28995.p1	Yes	-	missense_variant	MODERATE	PF03372	XP_023342030.1 phosphatidylinositol 4,5-bisphosphate 5-phosphatase A-like [Eurytemora affinis]
8130320	A	C	male3_17728	-	Yes	-	intergenic_region	MODIFIER	-	-
8181428	G	T	male6_23261	male6_23261.p6	Yes	-	3_prime_UTR_variant	MODIFIER	-	XP_021926308.1 zinc finger protein 2 homolog isoform X1 [Zootermopsis nevadensis]<>XP_021926309.1 zinc finger protein 2 homolog isoform X1 [Zootermopsis nevadensis]<>XP_021926310.1 zinc finger protein 2 homolog isoform X1 [Zootermopsis nevadensis]<>XP_021926311.1 zinc finger protein 2 homolog isoform X1 [Zootermopsis nevadensis]<>KDR16044.1 hypothetical protein L798_09993 [Zootermopsis nevadensis]
8214963	C	T	juvenile4_45303	juvenile4_45303.p1	Yes	-	5_prime_UTR_variant	MODIFIER	PF01754;PF02204	XP_023322152.1 rab5 GDP/GTP exchange factor-like isoform X1 [Eurytemora affinis]
8261524	G	T	male6_22046	male6_22046.p3	Yes	-	3_prime_UTR_variant	MODIFIER	PF13894	XP_021955617.1 zinc finger protein 271-like [Folsomia candida]<>OXA52253.1 Zinc finger and BTB domain-containing protein 17 [Folsomia candida]
8274678	A	G	juvenile4_36923	juvenile4_36923.p1	Yes	-	5_prime_UTR_variant	MODIFIER	PF05694	AII16556.1 selenium-binding protein 1, partial [Paracyclopi- --]
8331451	C	T	juvenile4_39137	-	Yes	-	intergenic_region	MODIFIER	-	-
8340081	A	T	juvenile2_30310	juvenile2_30310.p2	-	Yes	3_prime_UTR_variant	MODIFIER	PF00501;PF13193	XP_023324091.1 long-chain fatty acid transport protein 4-like [Eurytemora affinis]
8340252	A	G	male4_39836	male4_39836.p1	Yes	-	5_prime_UTR_variant	MODIFIER	PF03637	XP_023325090.1 MOB ki-se activator-like 3 [Eurytemora affinis]
8376135	C	T	juvenile4_33489	juvenile4_33489.p1	Yes	-	synonymous_variant	LOW	-	-
8464647	A	G	juvenile3_19710	juvenile3_19710.p1	-	Yes	synonymous_variant	LOW	PF08434	XP_023349524.1 calcium-activated chloride channel regulator 2-like [Eurytemora affinis]
8465598	A	C	male4_29524	male4_29524.p1	-	Yes	missense_variant	MODERATE	PF01212	XP_023349449.1 glycine dehydroge-se (decarboxylating), mitochondrial-like [Eurytemora affinis]
8523088	C	G	-	-	Yes	-	-	-	-	-
8546973	A	G	juvenile2_22545	-	Yes	-	intergenic_region	MODIFIER	-	-
8548598	A	G	male6_25860	male6_25860.p1	Yes	-	5_prime_UTR_variant	MODIFIER	PF06220	ACO10492.1 WW domain-binding protein 4 [Caligus rogercresseyi]
8599174	C	T	male6_22140	male6_22140.p1	Yes	-	synonymous_variant	LOW	PF00096	XP_022162389.1 zinc finger protein 64 homolog, isoforms 3 and 4-like [Myzus persicae]
8611932	G	T	male2_18931	male2_18931.p1	-	Yes	synonymous_variant	LOW	-	-
8638115	A	T	juvenile2_20368	juvenile2_20368.p1	-	Yes	synonymous_variant	LOW	-	-
8813039	A	G	male3_20705	male3_20705.p1	Yes	-	5_prime_UTR_premature_start_codon_gain_variant	LOW	PF15996	-
8847008	C	T	male2_42286	male2_42286.p1	Yes	-	synonymous_variant	LOW	PF00400	KMQ95729.1 wd repeat-containing protein 37-like protein [Lasius niger]
8856764	C	T	juvenile4_43786	juvenile4_43786.p1	Yes	-	3_prime_UTR_variant	MODIFIER	PF00063	XP_023703143.1 unconventio-l myosin-XVIIIa isoform X2 [Cryptotermes secundus]
8873155	A	G	male4_37514	male4_37514.p2	Yes	-	3_prime_UTR_variant	MODIFIER	PF03131	XP_011702787.1 PREDICTED: transcription factor kayak isoform X1 [Wasmannia auropunctata]
8935025	A	G	juvenile3_27284	juvenile3_27284.p1	Yes	-	3_prime_UTR_variant	MODIFIER	PF00307;PF00890	XP_023321775.1 protein-methionine sulfoxide oxidase mical3b-like [Eurytemora affinis]
8952828	A	G	male2_29690	male2_29690.p1	-	Yes	synonymous_variant	LOW	PF09743	XP_013778217.1 E3 UFM1-protein ligase 1-like isoform X1 [Limulus polyphemus]
9054461	C	T	juvenile3_24106	juvenile3_24106.p2	-	Yes	missense_variant	MODERATE	PF13855	XP_309461.4 AGAP011186-PA, partial [Anopheles gambiae str. PEST]<>EAA05071.4 AGAP011186-PA, partial [Anopheles gambiae str. PEST]
9071996	A	T	juvenile2_23153	juvenile2_23153.p1	-	Yes	synonymous_variant	LOW	-	-
9091818	A	G	juvenile4_33429	juvenile4_33429.p1	-	Yes	3_prime_UTR_variant	MODIFIER	PF03567	XP_022194901.1 carbohydrate sulfotransferase 11-like isoform X3 [Nilaparvata lugens]
9135999	G	T	male2_23255	male2_23255.p1	Yes	-	3_prime_UTR_variant	MODIFIER	-	-
9144938	C	T	male2_22993	-	-	Yes	intergenic_region	MODIFIER	-	-
9194556	A	G	-	-	Yes	-	-	-	-	-
9195972	G	T	juvenile3_28215	juvenile3_28215.p2	Yes	-	3_prime_UTR_variant	MODIFIER	PF00046	ALB00307.1 Sex combs reduced [Paracyclopi- --]<>ALB00316.1 Sex combs reduced [Paracyclopi- --]
9198995	C	T	male6_24465	male6_24465.p2	-	Yes	3_prime_UTR_variant	MODIFIER	PF01034	XP_021932593.1 syndecan isoform X1 [Zootermopsis nevadensis]
9204485	A	T	-	-	Yes	-	-	-	-	-
9308283	C	T	juvenile2_27160	juvenile2_27160.p1	-	Yes	synonymous_variant	LOW	PF00400	XP_023327935.1 WD repeat-containing protein 6-like isoform X1 [Eurytemora affinis]
9311279	G	T	juvenile2_20762	juvenile2_20762.p1	Yes	-	synonymous_variant	LOW	PF06441	AKL71620.1 juvenile hormone epoxide hydrolase [Macrobrachium rosenbergii]
9314636	C	T	juvenile6_28425	juvenile6_28425.p1	Yes	-	synonymous_variant	LOW	PF09815	XP_023331306.1 uncharacterized protein LOC111703561 isoform X1 [Eurytemora affinis]<>XP_023331307.1 uncharacterized protein LOC111703561 isoform X2 [Eurytemora affinis]<>XP_023331308.1 uncharacterized protein LOC111703561 isoform X3 [Eurytemora affinis]
9348553	C	T	juvenile6_27028	juvenile6_27028.p1	Yes	-	missense_variant	MODERATE	-	-
9432158	A	T	juvenile3_26168	juvenile3_26168.p1	Yes	Yes	5_prime_UTR_variant	MODIFIER	PF08434	XP_023339062.1 calcium-activated chloride channel regulator 3A-1-like [Eurytemora affinis]
9490574	C	T	-	-	-	Yes	-	-	-	-
9494419	C	T	juvenile2_29608	juvenile2_29608.p1	Yes	-	synonymous_variant	LOW	PF14608	XP_002426929.1 sy-ptonemal complex protein, putative [Pediculus humanus corporis]<>EEB14191.1 sy-ptonemal complex protein, putative [Pediculus humanus corporis]
9500069	A	G	juvenile6_20204	juvenile6_20204.p1	Yes	-	3_prime_UTR_variant	MODIFIER	PF02225;PF04253;PF04389	XP_023234555.1 N-acetylated-alpha-linked acidic dipeptidase 2-like isoform X2 [Centruroides sculpturatus]<>XP_023234556.1 N-acetylated-alpha-linked acidic dipeptidase 2-like isoform X2 [Centruroides sculpturatus]<>XP_023234557.1 N-acetylated-alpha-linked acidic dipeptidase 2-like isoform X2 [Centruroides sculpturatus]<>XP_023234558.1 N-acetylated-alpha-linked acidic dipeptidase 2-like isoform X2 …
9526981	C	T	male6_7465	male6_7465.p1	Yes	-	synonymous_variant	LOW	-	-
9537750	G	T	juvenile4_41084	juvenile4_41084.p1	-	Yes	missense_variant	MODERATE	PF00856	-
9538238	G	T	male3_23123	male3_23123.p1	-	Yes	synonymous_variant	LOW	-	XP_023335760.1 KICSTOR complex protein SZT2-like isoform X1 [Eurytemora affinis]
9561098	A	T	male4_43244	male4_43244.p1	-	Yes	synonymous_variant	LOW	PF00324;PF03522	XP_023327942.1 solute carrier family 12 member 9-like isoform X5 [Eurytemora affinis]<>XP_023327944.1 solute carrier family 12 member 9-like isoform X5 [Eurytemora affinis]
9570267	G	T	juvenile4_35721	juvenile4_35721.p1	-	Yes	synonymous_variant	LOW	PF00083	BAI83422.1 sugar transporter 8 [Nilaparvata lugens]
9572465	A	G	juvenile6_22623	juvenile6_22623.p1	-	Yes	synonymous_variant	LOW	PF10513	XP_023320705.1 enhancer of polycomb homolog 1-like [Eurytemora affinis]
9588927	C	T	juvenile3_29658	juvenile3_29658.p3	Yes	-	5_prime_UTR_variant	MODIFIER	PF00010	XP_021938770.1 upstream stimulatory factor 1 isoform X6 [Zootermopsis nevadensis]
9591994	A	G	juvenile4_45366	juvenile4_45366.p1	Yes	-	synonymous_variant	LOW	-	XP_023709616.1 WD repeat-containing protein 11-like [Cryptotermes secundus]<>PNF31537.1 WD repeat-containing protein 11 [Cryptotermes secundus]<>PNF31538.1 WD repeat-containing protein 11 [Cryptotermes secundus]
9606989	A	G	male6_24216	male6_24216.p1	-	Yes	missense_variant	MODERATE	PF00155	XP_023333321.1 kynurenine/alpha-aminoadipate aminotransferase, mitochondrial-like [Eurytemora affinis]
9608824	A	C	juvenile2_27044	juvenile2_27044.p1	-	Yes	synonymous_variant	LOW	PF08427	XP_021935762.1 UPF0668 protein C10orf76 homolog isoform X4 [Zootermopsis nevadensis]<>XP_021935764.1 UPF0668 protein C10orf76 homolog isoform X4 [Zootermopsis nevadensis]<>KDR10796.1 hypothetical protein L798_14922 [Zootermopsis nevadensis]
9629100	A	C	juvenile4_36906	juvenile4_36906.p1	-	Yes	3_prime_UTR_variant	MODIFIER	-	-
9646591	A	G	male3_23263	male3_23263.p1	Yes	-	synonymous_variant	LOW	PF04734	XP_023349440.1 neutral ceramidase-like isoform X1 [Eurytemora affinis]
9664228	A	G	male4_89325	male4_89325.p1	-	Yes	synonymous_variant	LOW	-	-
9665345	G	T	male3_27933	male3_27933.p1	-	Yes	synonymous_variant	LOW	PF13306;PF13855	XP_023321247.1 chaoptin-like [Eurytemora affinis]
9685034	A	G	juvenile2_29835	juvenile2_29835.p1	-	Yes	synonymous_variant	LOW	PF13646;PF14538	AVV65611.1 Raptor [Lepeophtheirus salmonis salmonis]
9697972	A	G	juvenile4_56152	juvenile4_56152.p1	Yes	-	synonymous_variant	LOW	PF06602	XP_021937750.1 myotubularin-related protein 13 [Zootermopsis nevadensis]<>KDR09530.1 Myotubularin-related protein 13 [Zootermopsis nevadensis]
9699382	C	T	juvenile6_23858	juvenile6_23858.p1	-	Yes	synonymous_variant	LOW	PF12796	PBC28860.1 BRCA1-associated RING domain protein [Apis cera- cera-]
9723617	C	T	juvenile6_28023	juvenile6_28023.p2	Yes	-	synonymous_variant	LOW	-	-
9750182	C	T	juvenile6_25747	juvenile6_25747.p1	-	Yes	5_prime_UTR_variant	MODIFIER	PF00728	XP_018896504.1 PREDICTED: hexosaminidase D-like [Bemisia tabaci]<>XP_018896505.1 PREDICTED: hexosaminidase D-like [Bemisia tabaci]
9758432	A	G	male6_26913	male6_26913.p1	Yes	-	5_prime_UTR_variant	MODIFIER	PF00464	XP_023333950.1 serine hydroxymethyltransferase, cytosolic-like [Eurytemora affinis]
9806222	C	T	juvenile6_27011	juvenile6_27011.p1	Yes	-	synonymous_variant	LOW	PF01363;PF16474	XP_023323232.1 protein spire homolog 1-like isoform X2 [Eurytemora affinis]
9817149	A	T	male6_30020	male6_30020.p1	-	Yes	synonymous_variant	LOW	PF17034	XP_018911244.1 PREDICTED: WD repeat-containing protein mio isoform X1 [Bemisia tabaci]<>XP_018911246.1 PREDICTED: WD repeat-containing protein mio isoform X1 [Bemisia tabaci]
9822138	A	T	juvenile6_29017	juvenile6_29017.p1	-	Yes	missense_variant	MODERATE	PF00643	XP_021918706.1 uncharacterized protein LOC110829364 isoform X1 [Zootermopsis nevadensis]<>KDR20067.1 E3 ubiquitin-protein ligase TRIM37 [Zootermopsis nevadensis]
9823117	C	G	juvenile2_29888	juvenile2_29888.p1	-	Yes	synonymous_variant	LOW	PF00628;PF14061	XP_023332942.1 polycomb protein Pcl-like [Eurytemora affinis]
9876477	A	G	male6_21606	male6_21606.p1	-	Yes	3_prime_UTR_variant	MODIFIER	PF12325	XP_015921341.1 TATA element modulatory factor-like isoform X2 [Parasteatoda tepidariorum]
9900213	A	G	-	-	Yes	-	-	-	-	-
10049496	C	T	male4_44273	male4_44273.p1	Yes	-	synonymous_variant	LOW	PF00071	XP_023341649.1 uncharacterized protein LOC111711504 isoform X1 [Eurytemora affinis]
10092634	A	G	male6_29177	male6_29177.p1	-	Yes	5_prime_UTR_variant	MODIFIER	-	XP_022250209.1 tetratricopeptide repeat protein 17-like [Limulus polyphemus]
10175200	C	T	juvenile6_28245	juvenile6_28245.p1	-	Yes	5_prime_UTR_variant	MODIFIER	PF00270;PF00271;PF04408;PF07717	XP_023322886.1 putative pre-mR--splicing factor ATP-dependent R- helicase DHX16 [Eurytemora affinis]
10198553	A	G	male6_27924	male6_27924.p1	-	Yes	5_prime_UTR_variant	MODIFIER	-	XP_023347870.1 protein IWS1 homolog A-like [Eurytemora affinis]
10208063	C	T	juvenile3_25963	juvenile3_25963.p2	Yes	-	5_prime_UTR_variant	MODIFIER	PF07885	KZS12615.1 Uncharacterized protein APZ42_022754 [Daphnia mag-]
10214689	G	T	male4_40959	male4_40959.p1	Yes	-	synonymous_variant	LOW	PF01044	XP_022254960.1 catenin alpha-like [Limulus polyphemus]<>XP_022254961.1 catenin alpha-like [Limulus polyphemus]<>XP_022254962.1 catenin alpha-like [Limulus polyphemus]
10221837	A	T	-	-	Yes	-	-	-	-	-
10232306	C	T	male3_18337	male3_18337.p1	-	Yes	synonymous_variant	LOW	-	PNF31410.1 hypothetical protein B7P43_G04078 [Cryptotermes secundus]
10235358	A	G	juvenile2_30511	juvenile2_30511.p1	-	Yes	5_prime_UTR_premature_start_codon_gain_variant	LOW	PF00324;PF03522	XP_023325442.1 solute carrier family 12 member 2-like [Eurytemora affinis]
10248584	A	T	juvenile6_25615	juvenile6_25615.p1	-	Yes	synonymous_variant	LOW	-	-
10272508	G	T	juvenile6_20962	juvenile6_20962.p1	Yes	-	5_prime_UTR_variant	MODIFIER	-	-
10305045	C	T	male2_31964	male2_31964.p1	-	Yes	synonymous_variant	LOW	-	XP_023347963.1 histone-lysine N-methyltransferase SETD7-like [Eurytemora affinis]
10312280	A	C	male2_44133	male2_44133.p1	Yes	-	5_prime_UTR_variant	MODIFIER	PF00089	ACO12798.1 Serine protease easter precursor [Lepeophtheirus salmonis]
10389141	C	T	juvenile6_28117	juvenile6_28117.p1	-	Yes	synonymous_variant	LOW	PF00176;PF00271	XP_023717737.1 D- excision repair protein ERCC-6-like [Cryptotermes secundus]<>PNF23187.1 D- excision repair protein ERCC-6 [Cryptotermes secundus]
10403977	C	T	male4_34535	male4_34535.p1	-	Yes	synonymous_variant	LOW	PF11527	XP_018905205.1 PREDICTED: ADP-ribosylation factor-like protein 2-binding protein isoform X3 [Bemisia tabaci]
10451957	A	T	male6_31373	male6_31373.p1	-	Yes	5_prime_UTR_variant	MODIFIER	PF12796;PF13857	-
10460706	A	G	juvenile2_27789	juvenile2_27789.p1	-	Yes	3_prime_UTR_variant	MODIFIER	PF00038;PF00932	XP_012529200.1 PREDICTED: lamin Dm0-like, partial [Monomorium pharaonis]
10497827	C	T	juvenile6_26519	juvenile6_26519.p1	-	Yes	synonymous_variant	LOW	-	XP_021921696.1 neurofibromin isoform X5 [Zootermopsis nevadensis]
10500950	C	T	male6_22955	male6_22955.p1	-	Yes	synonymous_variant	LOW	PF04734;PF17048	XP_023349441.1 neutral ceramidase-like isoform X2 [Eurytemora affinis]
10506479	A	G	male6_21060	male6_21060.p1	-	Yes	missense_variant	MODERATE	PF00250;PF05485	-
10513181	A	T	juvenile4_37791	juvenile4_37791.p1	-	Yes	missense_variant	MODERATE	PF01734	XP_003397031.1 calcium-independent phospholipase A2-gamma isoform X1 [Bombus terrestris]
10513988	A	T	juvenile6_26850	juvenile6_26850.p1	-	Yes	3_prime_UTR_variant	MODIFIER	-	-
10551411	A	T	juvenile6_29197	juvenile6_29197.p1	Yes	-	synonymous_variant	LOW	-	XP_023347916.1 uncharacterized protein LOC111716660 [Eurytemora affinis]
10601037	C	T	juvenile4_41855	juvenile4_41855.p1	Yes	-	5_prime_UTR_variant	MODIFIER	-	-
10601548	G	T	juvenile3_82211	-	Yes	-	intergenic_region	MODIFIER	-	-
10620234	C	T	juvenile3_29598	juvenile3_29598.p1	-	Yes	5_prime_UTR_variant	MODIFIER	-	XP_023343187.1 uncharacterized protein LOC111712718 [Eurytemora affinis]
10637458	A	T	male2_2433	male2_2433.p1	-	Yes	synonymous_variant	LOW	PF02181	XP_023349341.1 formin-2-like isoform X2 [Eurytemora affinis]
10672959	C	T	male2_33230	male2_33230.p1	Yes	-	synonymous_variant	LOW	PF12874;PF13909	-
10694733	G	T	juvenile4_43524	juvenile4_43524.p1	Yes	-	synonymous_variant	LOW	PF00170	XP_012253892.1 cyclic AMP-dependent transcription factor ATF-6 alpha isoform X1 [Athalia rosae]
10708682	C	T	-	-	-	Yes	-	-	-	-
10755102	A	G	juvenile3_24597	juvenile3_24597.p1	Yes	-	synonymous_variant	LOW	PF00201	XP_023349729.1 2-hydroxyacylsphingosine 1-beta-galactosyltransferase-like [Eurytemora affinis]
10767871	A	G	juvenile3_21227	juvenile3_21227.p1	-	Yes	synonymous_variant	LOW	PF00005;PF12698	AHK05629.1 ATP-binding cassette transporter sub-family A member 1 [Tigriopus japonicus]
10776704	A	T	male3_52637	-	-	Yes	intergenic_region	MODIFIER	-	-
10788253	A	G	male2_63018	-	Yes	-	intergenic_region	MODIFIER	-	-
10821466	C	T	-	-	-	Yes	-	-	-	-
10839475	A	G	juvenile2_30455	juvenile2_30455.p1	-	Yes	synonymous_variant	LOW	PF07645;PF12662	XP_023344166.1 sushi, von Willebrand factor type A, EGF and pentraxin domain-containing protein 1-like isoform X1 [Eurytemora affinis]
10940574	A	G	juvenile6_27620	juvenile6_27620.p1	-	Yes	synonymous_variant	LOW	PF13909	ODM95177.1 Zinc finger and BTB domain-containing protein 17 [Orchesella cincta]
10955492	A	G	juvenile6_23387	juvenile6_23387.p3	-	Yes	3_prime_UTR_variant	MODIFIER	PF00416	ACO11045.1 40S ribosomal protein S18 [Caligus rogercresseyi]
10979304	G	T	juvenile4_44898	juvenile4_44898.p1	-	Yes	3_prime_UTR_variant	MODIFIER	PF00069;PF00433;PF08826;PF15796	XP_014282082.1 serine/threonine-protein ki-se Genghis Khan isoform X1 [Halyomorpha halys]
10980265	C	T	-	-	Yes	-	-	-	-	-
10981264	C	T	male6_30459	male6_30459.p1	-	Yes	synonymous_variant	LOW	-	AST15996.1 Tax1 binding protein [Scylla serrata]
11044496	A	G	male2_39903	male2_39903.p1	-	Yes	synonymous_variant	LOW	PF02535	XP_023330774.1 zinc transporter foi-like isoform X1 [Eurytemora affinis]<>XP_023330775.1 zinc transporter foi-like isoform X2 [Eurytemora affinis]
11059407	A	T	juvenile4_40858	juvenile4_40858.p1	-	Yes	synonymous_variant	LOW	PF01212;PF02347	XP_023349449.1 glycine dehydroge-se (decarboxylating), mitochondrial-like [Eurytemora affinis]
11080593	A	T	juvenile3_30531	juvenile3_30531.p1	Yes	-	3_prime_UTR_variant	MODIFIER	PF00017;PF01017;PF02864	XP_023331191.1 sig-l transducer and activator of transcription 5B-like [Eurytemora affinis]
11091132	C	T	male4_37532	male4_37532.p2	-	Yes	5_prime_UTR_variant	MODIFIER	PF00083	-
11093045	A	G	-	-	Yes	Yes	-	-	-	-
11101103	A	T	juvenile3_9553	-	-	Yes	intergenic_region	MODIFIER	-	-
11113144	A	G	juvenile3_24913	juvenile3_24913.p1	-	Yes	synonymous_variant	LOW	PF14961	XP_023320863.1 protein broad-minded-like [Eurytemora affinis]
11150693	G	T	male2_94306	male2_94306.p1	-	Yes	synonymous_variant	LOW	PF00536	XP_023221544.1 liprin-beta-1-like isoform X1 [Centruroides sculpturatus]
11152532	C	T	juvenile2_52645	juvenile2_52645.p1	Yes	-	synonymous_variant	LOW	PF12874;PF13909	-
11160957	G	T	male6_29265	male6_29265.p1	-	Yes	5_prime_UTR_variant	MODIFIER	PF00270;PF00271	XP_023724751.1 ATP-dependent R- helicase DDX42 [Cryptotermes secundus]<>PNF15835.1 ATP-dependent R- helicase DDX42 [Cryptotermes secundus]<>PNF15836.1 ATP-dependent R- helicase DDX42 [Cryptotermes secundus]
11166061	A	G	male4_52918	-	-	Yes	intergenic_region	MODIFIER	-	-
11170198	C	T	-	-	Yes	-	-	-	-	-
11174538	A	T	juvenile2_22006	juvenile2_22006.p2	-	Yes	5_prime_UTR_premature_start_codon_gain_variant	LOW	-	-
11174785	C	T	juvenile4_40486	juvenile4_40486.p1	Yes	Yes	5_prime_UTR_variant	MODIFIER	PF01968;PF02538;PF05378	XP_023348666.1 5-oxoproli-se-like [Eurytemora affinis]
11266495	C	T	juvenile2_27693	juvenile2_27693.p1	Yes	-	synonymous_variant	LOW	PF02210	XP_023337213.1 pikachurin-like [Eurytemora affinis]
11271335	C	T	male2_44020	male2_44020.p1	Yes	-	3_prime_UTR_variant	MODIFIER	PF00083	XP_023335244.1 facilitated trehalose transporter Tret1-like isoform X1 [Eurytemora affinis]
11272522	A	T	juvenile2_28398	juvenile2_28398.p2	Yes	Yes	5_prime_UTR_variant	MODIFIER	-	XP_023337962.1 uncharacterized protein LOC111708736 [Eurytemora affinis]<>XP_023337963.1 uncharacterized protein LOC111708736 [Eurytemora affinis]
11277464	G	T	male6_20675	male6_20675.p1	-	Yes	3_prime_UTR_variant	MODIFIER	-	XP_018023134.1 PREDICTED: protein tramtrack, beta isoform-like isoform X7 [Hyalella azteca]
11280996	A	G	juvenile2_21200	juvenile2_21200.p1	-	Yes	5_prime_UTR_variant	MODIFIER	PF00515;PF14559	XP_023239492.1 a-phase-promoting complex subunit 7-like isoform X2 [Centruroides sculpturatus]
11331748	A	C	juvenile4_42391	juvenile4_42391.p1	-	Yes	synonymous_variant	LOW	PF00535;PF00652	XP_023346877.1 polypeptide N-acetylgalactosaminyltransferase 1-like [Eurytemora affinis]
11333999	A	T	juvenile3_27491	juvenile3_27491.p1	Yes	-	synonymous_variant	LOW	PF00258;PF00667;PF02898	XP_022237812.1 nitric oxide synthase, inducible-like [Limulus polyphemus]
11348698	A	G	male6_22330	male6_22330.p1	-	Yes	3_prime_UTR_variant	MODIFIER	PF00454	XP_011305294.1 PREDICTED: transformation/transcription domain-associated protein [Fopius arisanus]
11352925	C	T	juvenile3_25776	juvenile3_25776.p1	-	Yes	5_prime_UTR_variant	MODIFIER	-	XP_023723804.1 integrator complex subunit 1 isoform X2 [Cryptotermes secundus]<>PNF16803.1 Integrator complex subunit 1 [Cryptotermes secundus]
11365368	A	G	male2_38393	male2_38393.p1	Yes	-	5_prime_UTR_variant	MODIFIER	PF00705;PF02747	XP_014251206.1 proliferating cell nuclear antigen [Cimex lectularius]
11371982	C	T	male6_18229	male6_18229.p1	Yes	-	missense_variant	MODERATE	-	XP_008487976.1 PREDICTED: zinc finger protein 728-like [Diaphori- citri]
11378210	A	G	male3_26354	male3_26354.p1	-	Yes	missense_variant	MODERATE	PF07647;PF07653	KDR24319.1 SAM and SH3 domain-containing protein 3 [Zootermopsis nevadensis]
11381462	A	C	juvenile4_45060	juvenile4_45060.p1	Yes	-	synonymous_variant	LOW	PF00569;PF06701;PF12796;PF13637;PF13920	XP_021927996.1 E3 ubiquitin-protein ligase MIB1 [Zootermopsis nevadensis]
11392822	A	G	juvenile6_29830	juvenile6_29830.p1	-	Yes	missense_variant	MODERATE	PF00757;PF01030;PF07714	XP_023331393.1 insulin-like growth factor 1 receptor isoform X2 [Eurytemora affinis]
11409772	A	G	juvenile2_26179	juvenile2_26179.p1	-	Yes	3_prime_UTR_variant	MODIFIER	PF00155	XP_022244759.1 uncharacterized protein LOC106461950 [Limulus polyphemus]
11419193	A	G	male3_23193	male3_23193.p1	Yes	-	synonymous_variant	LOW	-	-
11421314	A	T	juvenile2_29433	juvenile2_29433.p1	-	Yes	5_prime_UTR_variant	MODIFIER	PF07575	XP_021925835.1 nuclear pore complex protein Nup85 [Zootermopsis nevadensis]<>KDR16208.1 Nucleoporin NUP85 [Zootermopsis nevadensis]
11422184	A	G	juvenile3_31389	juvenile3_31389.p1	Yes	-	5_prime_UTR_variant	MODIFIER	-	XP_018563107.1 zinc finger protein 665 isoform X1 [Anoplophora glabripennis]
11429884	A	G	juvenile2_26670	juvenile2_26670.p1	-	Yes	synonymous_variant	LOW	PF00454	XP_023711690.1 phosphatidylinositol 4-ki-se type 2-alpha isoform X3 [Cryptotermes secundus]<>PNF29537.1 Phosphatidylinositol 4-ki-se type 2-beta [Cryptotermes secundus]
11436717	C	T	juvenile4_38042	juvenile4_38042.p1	Yes	-	synonymous_variant	LOW	PF12240	XP_023323529.1 angiomotin-like [Eurytemora affinis]
11444471	A	G	male3_26250	male3_26250.p1	-	Yes	missense_variant	MODERATE	PF10506	XP_022246747.1 colorectal mutant cancer protein-like isoform X2 [Limulus polyphemus]
11457639	C	T	juvenile4_35825	juvenile4_35825.p1	Yes	-	3_prime_UTR_variant	MODIFIER	PF00179	XP_023328494.1 ubiquitin-conjugating enzyme E2 C-like isoform X1 [Eurytemora affinis]
11476359	A	G	juvenile2_21084	juvenile2_21084.p1	-	Yes	missense_variant	MODERATE	PF00355	AVD30015.1 Neverland [Lepeophtheirus salmonis salmonis]
11497774	A	G	male4_44333	male4_44333.p1	Yes	-	synonymous_variant	LOW	PF00067	AKH03502.1 cytochrome P450 3036B1 [Paracyclopi- --]
11504280	C	T	male3_26359	male3_26359.p4	Yes	-	3_prime_UTR_variant	MODIFIER	-	XP_015593688.1 protein-cysteine N-palmitoyltransferase HHAT [Cephus cinctus]
11512439	C	T	male6_21643	male6_21643.p1	Yes	-	missense_variant	MODERATE	PF00096;PF13894;PF13909	-
11513458	C	T	male6_43362	male6_43362.p1	Yes	-	synonymous_variant	LOW	-	-
11542506	A	G	male2_19189	male2_19189.p1	-	Yes	synonymous_variant	LOW	-	XP_023325402.1 uncharacterized protein LOC111699073 [Eurytemora affinis]
11543638	C	T	juvenile3_23900	juvenile3_23900.p2	-	Yes	synonymous_variant	LOW	PF00201	XP_023332678.1 UDP-glucuronosyltransferase 2B14-like [Eurytemora affinis]
11558771	A	C	male2_59974	-	Yes	-	intergenic_region	MODIFIER	-	-
11602130	A	G	male6_61536	male6_61536.p1	Yes	-	synonymous_variant	LOW	PF03028	XP_023333628.1 dynein beta chain, ciliary-like [Eurytemora affinis]
11637145	C	T	juvenile2_17742	juvenile2_17742.p1	-	Yes	synonymous_variant	LOW	-	-
11650103	C	G	male4_43717	male4_43717.p1	Yes	-	5_prime_UTR_variant	MODIFIER	PF00012	XP_023720787.1 hypoxia up-regulated protein 1 isoform X2 [Cryptotermes secundus]<>PNF19992.1 Hypoxia up-regulated protein 1 [Cryptotermes secundus]
11664952	A	T	juvenile2_28163	juvenile2_28163.p1	Yes	-	5_prime_UTR_variant	MODIFIER	PF07647	XP_023339377.1 sterile alpha and TIR motif-containing protein 1-like isoform X3 [Eurytemora affinis]
11690229	A	T	juvenile2_22481	juvenile2_22481.p1	-	Yes	synonymous_variant	LOW	PF02931	XP_023342685.1 glycine receptor subunit alpha-2-like [Eurytemora affinis]
11728994	A	T	juvenile2_27071	juvenile2_27071.p2	Yes	-	3_prime_UTR_variant	MODIFIER	PF00019;PF00688	XP_023337397.1 bone morphogenetic protein 2-like [Eurytemora affinis]
11741934	A	T	juvenile4_38228	juvenile4_38228.p1	Yes	-	5_prime_UTR_variant	MODIFIER	PF00083	XP_022237074.1 organic cation transporter protein-like isoform X1 [Limulus polyphemus]
11763588	C	G	juvenile2_28948	juvenile2_28948.p1	-	Yes	5_prime_UTR_variant	MODIFIER	PF05030	XP_017788099.1 PREDICTED: basic salivary proline-rich protein 2 [Habropoda laboriosa]
11778200	A	G	juvenile3_29370	juvenile3_29370.p1	Yes	-	synonymous_variant	LOW	PF00135	XP_022919212.1 venom carboxylesterase-6-like [Onthophagus taurus]
11811750	A	G	juvenile3_30531	juvenile3_30531.p1	Yes	-	3_prime_UTR_variant	MODIFIER	PF00017;PF01017;PF02864	XP_023331191.1 sig-l transducer and activator of transcription 5B-like [Eurytemora affinis]
11817995	C	T	male3_24137	male3_24137.p1	-	Yes	5_prime_UTR_variant	MODIFIER	PF00013;PF09005	XP_018905556.1 PREDICTED: far upstream element-binding protein 2 isoform X4 [Bemisia tabaci]
11818684	A	G	juvenile2_21790	juvenile2_21790.p1	-	Yes	3_prime_UTR_variant	MODIFIER	PF02494	XP_023324532.1 sushi, von Willebrand factor type A, EGF and pentraxin domain-containing protein 1-like [Eurytemora affinis]<>XP_023324534.1 sushi, von Willebrand factor type A, EGF and pentraxin domain-containing protein 1-like [Eurytemora affinis]
11849972	A	G	juvenile2_29633	juvenile2_29633.p1	-	Yes	synonymous_variant	LOW	PF12537	ACO11331.1 GPR89A [Caligus rogercresseyi]
11851682	A	T	juvenile6_29326	juvenile6_29326.p1	-	Yes	5_prime_UTR_premature_start_codon_gain_variant	LOW	-	XP_023326293.1 WD repeat and FYVE domain-containing protein 3-like [Eurytemora affinis]
11852161	G	T	-	-	Yes	-	-	-	-	-
11867700	A	G	juvenile3_23882	juvenile3_23882.p1	Yes	-	5_prime_UTR_variant	MODIFIER	PF00076	-
11869355	A	T	male3_8825	male3_8825.p1	Yes	-	synonymous_variant	LOW	-	XP_008197127.1 PREDICTED: WD repeat-containing protein 81 isoform X3 [Tribolium castaneum]<>EFA08804.1 hypothetical protein TcasGA2_TC006498 [Tribolium castaneum]
11881128	A	G	juvenile2_30854	juvenile2_30854.p1	Yes	-	3_prime_UTR_variant	MODIFIER	PF00179	XP_023334729.1 uncharacterized protein LOC111706168 [Eurytemora affinis]
11892012	A	G	male3_6210	male3_6210.p1	Yes	-	synonymous_variant	LOW	PF08511	XP_023332528.1 ubiquinone biosynthesis protein COQ9, mitochondrial-like [Eurytemora affinis]
11952486	C	T	male2_37081	male2_37081.p1	Yes	-	synonymous_variant	LOW	-	XP_023333034.1 gem-associated protein 5-like [Eurytemora affinis]
12016094	C	T	juvenile4_40928	juvenile4_40928.p1	Yes	Yes	5_prime_UTR_variant	MODIFIER	-	-
12032064	A	G	juvenile3_31296	juvenile3_31296.p1	-	Yes	synonymous_variant	LOW	-	XP_023322521.1 zinc finger CCCH domain-containing protein 3-like [Eurytemora affinis]
12036094	A	T	juvenile4_39560	juvenile4_39560.p1	-	Yes	synonymous_variant	LOW	PF00085;PF13848	XP_012269292.1 protein disulfide-isomerase TMX3 [Athalia rosae]
12099252	G	T	male4_41564	male4_41564.p1	Yes	-	5_prime_UTR_variant	MODIFIER	PF03096	XP_005174770.1 PREDICTED: protein NDRG3 isoform X6 [Musca domestica]
12124403	C	T	juvenile4_40485	juvenile4_40485.p1	Yes	-	synonymous_variant	LOW	-	XP_023321846.1 uncharacterized protein LOC111696466 [Eurytemora affinis]
12145005	C	T	male2_25946	male2_25946.p1	Yes	-	missense_variant	MODERATE	-	-
12235918	C	T	juvenile3_25878	juvenile3_25878.p1	-	Yes	3_prime_UTR_variant	MODIFIER	PF13202	ACO11757.1 Sarcoplasmic calcium-binding protein, beta chain [Lepeophtheirus salmonis]<>ACO12828.1 Sarcoplasmic calcium-binding protein, beta chain [Lepeophtheirus salmonis]
12293110	A	C	male2_44641	male2_44641.p1	-	Yes	3_prime_UTR_variant	MODIFIER	PF12068	PSN55056.1 hypothetical protein C0J52_04140 [Blattella germanica]
12298837	G	T	male2_45583	male2_45583.p1	Yes	-	synonymous_variant	LOW	PF01575;PF02036;PF13452	XP_023321910.1 peroxisomal multifunctio-l enzyme type 2-like isoform X1 [Eurytemora affinis]
12300346	A	G	male2_40217	male2_40217.p1	-	Yes	5_prime_UTR_variant	MODIFIER	PF02971;PF04961;PF07837	XP_023339823.1 formimidoyltransferase-cyclodeami-se-like [Eurytemora affinis]
12320392	G	T	juvenile6_20349	juvenile6_20349.p1	-	Yes	missense_variant	MODERATE	PF12796	-
12335459	C	T	juvenile6_24547	juvenile6_24547.p1	-	Yes	missense_variant	MODERATE	PF12928	XP_021935573.1 uncharacterized protein LOC110837598 isoform X1 [Zootermopsis nevadensis]<>KDR10867.1 tR--splicing endonuclease subunit Sen54 [Zootermopsis nevadensis]
12383897	A	G	male6_25670	male6_25670.p2	-	Yes	missense_variant	MODERATE	-	-
12416048	G	T	juvenile6_25357	juvenile6_25357.p1	-	Yes	synonymous_variant	LOW	PF14744;PF14745;PF14746	XP_023719744.1 WASH complex subunit 4 [Cryptotermes secundus]<>PNF21205.1 WASH complex subunit 4 [Cryptotermes secundus]
12423289	C	G	male4_40328	male4_40328.p1	Yes	-	missense_variant	MODERATE	PF00326;PF00930	XP_023345489.1 dipeptidyl aminopeptidase-like protein 6 [Eurytemora affinis]
12450514	A	G	juvenile3_21987	juvenile3_21987.p1	Yes	-	synonymous_variant	LOW	PF01477;PF02141;PF02759;PF03455;PF03456	XP_023706132.1 DENN domain-containing protein 5B isoform X2 [Cryptotermes secundus]<>PNF35064.1 DENN domain-containing protein 5B [Cryptotermes secundus]
12545923	A	C	juvenile2_24451	juvenile2_24451.p1	Yes	Yes	missense_variant	MODERATE	PF04577	XP_966996.1 PREDICTED: EGF domain-specific O-linked N-acetylglucosamine transferase [Tribolium castaneum]<>EFA03354.1 EGF domain-specific O-linked N-acetylglucosamine transferase-like Protein [Tribolium castaneum]
12596643	A	G	male3_26889	male3_26889.p1	Yes	-	missense_variant	MODERATE	PF04818;PF16566	XP_023329973.1 uncharacterized protein LOC111702485 isoform X2 [Eurytemora affinis]
12631976	G	T	juvenile2_27177	juvenile2_27177.p1	Yes	-	5_prime_UTR_variant	MODIFIER	PF05577	ACO10617.1 Lysosomal Pro-X carboxypeptidase precursor [Caligus rogercresseyi]
12633828	C	G	juvenile2_27705	juvenile2_27705.p1	Yes	-	5_prime_UTR_variant	MODIFIER	PF02562	XP_023337801.1 neuron -vigator 3-like [Eurytemora affinis]
12640256	C	T	juvenile4_42527	juvenile4_42527.p1	-	Yes	synonymous_variant	LOW	PF15070	XP_018567550.1 golgin subfamily A member 2 [Anoplophora glabripennis]
12708395	A	T	juvenile3_27093	juvenile3_27093.p1	Yes	-	5_prime_UTR_premature_start_codon_gain_variant	LOW	PF02786	XP_015120937.1 PREDICTED: CAD protein [Diachasma alloeum]
12709382	C	T	juvenile4_40801	juvenile4_40801.p1	-	Yes	5_prime_UTR_variant	MODIFIER	PF00046;PF03792	AII16573.1 pre-B-cell leukemia transcription factor 1, partial [Paracyclopi- --]
12713992	C	T	male6_20186	male6_20186.p1	Yes	-	missense_variant	MODERATE	PF16474	XP_023323231.1 protein spire homolog 2-like isoform X1 [Eurytemora affinis]
12717428	A	G	juvenile3_30876	juvenile3_30876.p1	-	Yes	3_prime_UTR_variant	MODIFIER	PF00955;PF07565	AJO70014.1 sodium bicarbo-te cotransporter isoform NBC5 [Cherax destructor]
12763578	C	T	juvenile4_22544	juvenile4_22544.p1	-	Yes	3_prime_UTR_variant	MODIFIER	PF12874;PF13894	-
12786645	A	G	juvenile6_28302	-	-	Yes	intergenic_region	MODIFIER	-	-
12810225	C	T	juvenile3_22694	juvenile3_22694.p1	Yes	-	3_prime_UTR_variant	MODIFIER	PF01130	XP_023344772.1 protein peste-like [Eurytemora affinis]
12835072	C	T	male3_20579	male3_20579.p2	-	Yes	3_prime_UTR_variant	MODIFIER	-	XP_023333786.1 uncharacterized protein LOC111705461 [Eurytemora affinis]
12905005	C	T	juvenile6_28732	juvenile6_28732.p1	-	Yes	synonymous_variant	LOW	PF01529	XP_023326567.1 palmitoyltransferase ZDHHC5-like [Eurytemora affinis]
12964390	A	G	-	-	-	Yes	-	-	-	-
12988142	A	C	juvenile6_29476	juvenile6_29476.p1	-	Yes	synonymous_variant	LOW	-	XP_023345481.1 transmembrane protein 179-like [Eurytemora affinis]
12996990	C	T	juvenile3_22634	juvenile3_22634.p1	Yes	-	synonymous_variant	LOW	PF00089	XP_015787833.1 clotting factor B [Tetranychus urticae]
13078211	A	G	male6_27205	male6_27205.p1	-	Yes	5_prime_UTR_variant	MODIFIER	PF03798	ADD38326.1 Protein FAM57A [Lepeophtheirus salmonis]
13097184	A	G	male4_39974	male4_39974.p1	Yes	-	synonymous_variant	LOW	PF00202	EFX84674.1 hypothetical protein DAPPUDRAFT_209533 [Daphnia pulex]
13127197	C	T	juvenile4_39516	juvenile4_39516.p1	Yes	-	synonymous_variant	LOW	PF01403;PF01437	EFX69865.1 hypothetical protein DAPPUDRAFT_328717 [Daphnia pulex]
13136392	A	G	-	-	-	Yes	-	-	-	-
13153828	C	G	juvenile3_18646	juvenile3_18646.p1	Yes	-	synonymous_variant	LOW	PF00069;PF13281	XP_023321108.1 mitogen-activated protein ki-se ki-se ki-se 15-like [Eurytemora affinis]
13158935	C	T	juvenile6_21872	juvenile6_21872.p1	-	Yes	3_prime_UTR_variant	MODIFIER	-	XP_008486192.1 PREDICTED: zinc finger protein 182, partial [Diaphori- citri]
13160501	A	G	juvenile6_25155	juvenile6_25155.p1	-	Yes	3_prime_UTR_variant	MODIFIER	PF03126	XP_017766378.1 PREDICTED: R- polymerase-associated protein Rtf1-like [Eufriesea mexica-]<>OAD61186.1 R- polymerase-associated protein Rtf1 [Eufriesea mexica-]
13182460	A	T	male4_31794	male4_31794.p1	Yes	-	synonymous_variant	LOW	-	XP_023323421.1 cytoskeleton-associated protein 5-like [Eurytemora affinis]
13240138	A	T	male3_60176	male3_60176.p1	Yes	-	synonymous_variant	LOW	PF13894	-
13320805	A	G	juvenile4_39925	juvenile4_39925.p1	-	Yes	3_prime_UTR_variant	MODIFIER	PF00956	XP_023719485.1 nucleosome assembly protein 1-like 1 [Cryptotermes secundus]<>PNF21401.1 Nucleosome assembly protein 1-like 4 [Cryptotermes secundus]<>PNF21402.1 Nucleosome assembly protein 1-like 4 [Cryptotermes secundus]
13339419	G	T	male3_21908	male3_21908.p1	-	Yes	5_prime_UTR_variant	MODIFIER	PF00418	XP_023324248.1 uncharacterized protein LOC111698207 [Eurytemora affinis]
13345933	A	C	juvenile2_29829	juvenile2_29829.p1	Yes	-	synonymous_variant	LOW	PF01602;PF02883	XP_021934809.1 AP-1 complex subunit gamma-1 isoform X2 [Zootermopsis nevadensis]<>KDR11247.1 AP-1 complex subunit gamma-1 [Zootermopsis nevadensis]
13352451	A	G	juvenile3_26616	juvenile3_26616.p1	Yes	-	synonymous_variant	LOW	PF08318	XP_021935306.1 conserved oligomeric Golgi complex subunit 4 isoform X1 [Zootermopsis nevadensis]<>KDR10987.1 Conserved oligomeric Golgi complex subunit 4 [Zootermopsis nevadensis]
13381620	A	G	male2_45955	male2_45955.p3	-	Yes	3_prime_UTR_variant	MODIFIER	-	ACO13186.1 Myosin light chain alkali [Lepeophtheirus salmonis]<>ADD24514.1 Myosin light chain alkali [Lepeophtheirus salmonis]
13384888	A	T	male3_28242	male3_28242.p1	Yes	-	synonymous_variant	LOW	PF13909	XP_014355090.1 PREDICTED: zinc finger protein 320-like [Papilio machaon]<>KPJ17537.1 Zinc finger protein 425 [Papilio machaon]
13428444	A	G	juvenile4_29412	juvenile4_29412.p1	Yes	-	missense_variant	MODERATE	PF01753	XP_023320785.1 uncharacterized protein LOC111695633 [Eurytemora affinis]
13435488	A	G	juvenile3_23530	juvenile3_23530.p1	-	Yes	missense_variant	MODERATE	PF02475	KDR19337.1 hypothetical protein L798_06844, partial [Zootermopsis nevadensis]
13440535	A	G	male3_26653	male3_26653.p1	Yes	-	missense_variant	MODERATE	-	XP_023349039.1 39S ribosomal protein L44, mitochondrial-like [Eurytemora affinis]
13468963	C	T	juvenile6_29253	juvenile6_29253.p1	Yes	-	synonymous_variant	LOW	-	XP_023326722.1 uncharacterized protein LOC111700133 isoform X2 [Eurytemora affinis]
13491264	C	G	juvenile2_27869	juvenile2_27869.p1	-	Yes	missense_variant	MODERATE	-	-
13508643	G	T	-	-	-	Yes	-	-	-	-
13525754	C	G	juvenile2_24406	juvenile2_24406.p1	-	Yes	synonymous_variant	LOW	-	XP_023324710.1 flocculation protein FLO11-like [Eurytemora affinis]
13552494	C	T	-	-	-	Yes	-	-	-	-
13559865	C	T	male2_43665	male2_43665.p1	Yes	Yes	3_prime_UTR_variant	MODIFIER	PF13949	XP_021941501.1 programmed cell death 6-interacting protein [Zootermopsis nevadensis]<>KDR23230.1 Programmed cell death 6-interacting protein [Zootermopsis nevadensis]
13582180	A	G	male6_30054	male6_30054.p1	-	Yes	synonymous_variant	LOW	PF00004;PF09336	KZS19834.1 Fidgetin protein 1 [Daphnia mag-]
13612023	A	T	juvenile2_19796	juvenile2_19796.p1	-	Yes	missense_variant	MODERATE	-	-
13629076	A	G	juvenile4_40145	juvenile4_40145.p2	Yes	-	missense_variant	MODERATE	PF00168	XP_019544156.1 PREDICTED: coiled-coil and C2 domain-containing protein 1-like isoform X2 [Aedes albopictus]
13634328	A	G	juvenile2_23892	juvenile2_23892.p1	-	Yes	synonymous_variant	LOW	PF00400;PF13414	XP_023703814.1 WD and tetratricopeptide repeats protein 1 [Cryptotermes secundus]<>PNF37490.1 WD and tetratricopeptide repeats protein 1 [Cryptotermes secundus]
13642676	A	G	male4_32862	male4_32862.p1	Yes	-	synonymous_variant	LOW	-	XP_023339437.1 coiled-coil domain-containing protein 186-like isoform X2 [Eurytemora affinis]
13677102	A	G	juvenile4_67321	juvenile4_67321.p1	Yes	-	synonymous_variant	LOW	PF00339;PF02752	XP_023327176.1 phosrestin-1-like [Eurytemora affinis]
13734808	A	C	male3_20676	male3_20676.p2	-	Yes	5_prime_UTR_variant	MODIFIER	-	-
13755579	G	T	juvenile2_29075	juvenile2_29075.p1	-	Yes	3_prime_UTR_variant	MODIFIER	-	XP_023320504.1 uncharacterized protein LOC111695414 [Eurytemora affinis]
13802964	A	C	juvenile3_27729	juvenile3_27729.p1	Yes	-	missense_variant	MODERATE	-	PSN54240.1 hypothetical protein C0J52_09246 [Blattella germanica]
13814383	G	T	juvenile3_23183	juvenile3_23183.p2	-	Yes	5_prime_UTR_variant	MODIFIER	PF02538	XP_023348666.1 5-oxoproli-se-like [Eurytemora affinis]
13836721	C	T	male4_38868	male4_38868.p1	Yes	Yes	5_prime_UTR_premature_start_codon_gain_variant	LOW	PF13499	AII16564.1 ubiquitin carboxyl-termi-l hydrolase 32, partial [Paracyclopi- --]
13845716	C	T	juvenile3_31042	juvenile3_31042.p1	Yes	-	synonymous_variant	LOW	PF07653;PF14604	XP_023349106.1 RIMS-binding protein 2-like [Eurytemora affinis]
13851373	C	G	male3_32567	male3_32567.p1	Yes	-	missense_variant	MODERATE	PF12874;PF13894;PF13909	-
13929884	C	G	juvenile3_17690	juvenile3_17690.p1	Yes	-	missense_variant	MODERATE	PF04983	BAO20839.1 R- polymerase II largest subunit, partial [Cyclops vicinus]
13949330	A	C	juvenile4_38331	juvenile4_38331.p1	-	Yes	synonymous_variant	LOW	PF00109;PF02801	APH81348.1 KAS [Paracyclopi- --]
14004500	C	T	juvenile3_26312	juvenile3_26312.p1	Yes	-	5_prime_UTR_variant	MODIFIER	PF03366	XP_019870076.1 PREDICTED: protein AF-9-like [Aethi- tumida]
14019338	A	G	juvenile6_26816	juvenile6_26816.p1	Yes	-	3_prime_UTR_variant	MODIFIER	PF09793	ACO14655.1 LSM12 homolog A [Caligus clemensi]
14020115	A	G	juvenile3_20314	juvenile3_20314.p1	Yes	-	missense_variant	MODERATE	PF00415	XP_025266887.1 uncharacterized protein LOC105253237 isoform X1 [Camponotus floridanus]
14029408	G	T	juvenile6_26211	-	-	Yes	intergenic_region	MODIFIER	-	-
14045270	A	T	male4_37616	male4_37616.p1	Yes	-	3_prime_UTR_variant	MODIFIER	-	XP_023335792.1 FMRFamide receptor-like isoform X1 [Eurytemora affinis]<>XP_023335793.1 FMRFamide receptor-like isoform X1 [Eurytemora affinis]
14054995	C	T	male4_36073	male4_36073.p1	Yes	-	synonymous_variant	LOW	-	-
14065468	A	G	juvenile6_25324	juvenile6_25324.p1	Yes	-	synonymous_variant	LOW	PF00122;PF12710	XP_021928165.1 LOW QUALITY PROTEIN: manganese-transporting ATPase 13A1 [Zootermopsis nevadensis]
14065707	C	T	juvenile6_26421	juvenile6_26421.p1	-	Yes	synonymous_variant	LOW	PF00566;PF07534	XP_017784438.1 PREDICTED: TBC1 domain family member 24 isoform X1 [Nicrophorus vespilloides]
14096458	G	T	male2_37068	male2_37068.p1	Yes	-	5_prime_UTR_variant	MODIFIER	PF00012	XP_023332946.1 heat shock 70 kDa protein cog-te 4-like [Eurytemora affinis]
14103751	A	G	juvenile6_22440	juvenile6_22440.p2	Yes	-	3_prime_UTR_variant	MODIFIER	PF03171;PF14226	EFX82453.1 hypothetical protein DAPPUDRAFT_316664 [Daphnia pulex]
14163575	C	T	juvenile6_28273	juvenile6_28273.p1	-	Yes	synonymous_variant	LOW	PF01602;PF07718;PF14806	XP_023319800.1 coatomer subunit beta-like [Eurytemora affinis]
14174597	C	G	juvenile3_30713	juvenile3_30713.p1	Yes	Yes	missense_variant	MODERATE	PF00773;PF13638	XP_001601829.1 PREDICTED: exosome complex exonuclease RRP44 [-sonia vitripennis]
14183687	A	G	male4_43175	male4_43175.p1	-	Yes	5_prime_UTR_variant	MODIFIER	PF01926;PF08701	XP_023333807.1 guanine nucleotide-binding protein-like 3 homolog isoform X1 [Eurytemora affinis]
14194429	A	G	juvenile2_29749	juvenile2_29749.p1	-	Yes	synonymous_variant	LOW	-	XP_023339722.1 uncharacterized protein LOC111709971 [Eurytemora affinis]
14223202	A	C	juvenile4_39399	juvenile4_39399.p1	-	Yes	3_prime_UTR_variant	MODIFIER	PF00071	XP_015436915.1 PREDICTED: uncharacterized protein LOC107192219 [Dufourea novaeangliae]<>KZC14148.1 GTP-binding protein REM 1 [Dufourea novaeangliae]
14226331	A	G	juvenile6_26268	juvenile6_26268.p1	Yes	-	3_prime_UTR_variant	MODIFIER	PF09733	EFX88992.1 hypothetical protein DAPPUDRAFT_304723 [Daphnia pulex]
14236194	G	T	juvenile2_27084	juvenile2_27084.p1	Yes	Yes	3_prime_UTR_variant	MODIFIER	-	XP_008204544.1 PREDICTED: protein dopey-1 homolog isoform X2 [-sonia vitripennis]
14238906	C	T	juvenile6_19438	juvenile6_19438.p1	-	Yes	synonymous_variant	LOW	-	-
14242795	A	C	juvenile3_43986	juvenile3_43986.p1	-	Yes	synonymous_variant	LOW	-	-
14266731	A	C	male4_40117	male4_40117.p1	-	Yes	5_prime_UTR_variant	MODIFIER	-	XP_019868511.1 PREDICTED: LOW QUALITY PROTEIN: uncharacterized protein LOC109597303 [Aethi- tumida]
14307927	C	T	juvenile6_25842	juvenile6_25842.p1	Yes	-	synonymous_variant	LOW	PF10186	XP_014255966.1 beclin 1-associated autophagy-related key regulator [Cimex lectularius]
14311228	C	G	juvenile6_10712	juvenile6_10712.p1	-	Yes	missense_variant	MODERATE	-	XP_018909870.1 PREDICTED: constitutive coactivator of peroxisome proliferator-activated receptor gamma-like [Bemisia tabaci]<>XP_018909871.1 PREDICTED: constitutive coactivator of peroxisome proliferator-activated receptor gamma-like [Bemisia tabaci]
14327484	C	T	juvenile2_22637	juvenile2_22637.p2	-	Yes	synonymous_variant	LOW	PF00503	XP_015788553.1 guanine nucleotide-binding protein G(k) subunit alpha [Tetranychus urticae]
14328282	A	T	male4_43887	male4_43887.p1	Yes	-	5_prime_UTR_variant	MODIFIER	PF16979	-
14332418	A	G	male2_43282	male2_43282.p3	-	Yes	3_prime_UTR_variant	MODIFIER	-	XP_019872932.1 PREDICTED: LOW QUALITY PROTEIN: E3 ubiquitin-protein ligase UBR5-like [Aethi- tumida]
14344851	C	T	male3_17558	male3_17558.p1	-	Yes	missense_variant	MODERATE	-	-
14347338	A	G	juvenile3_31530	juvenile3_31530.p1	-	Yes	5_prime_UTR_variant	MODIFIER	-	-
14348247	C	T	juvenile3_26135	juvenile3_26135.p1	-	Yes	3_prime_UTR_variant	MODIFIER	PF00096;PF12874;PF13894	-
14359210	A	G	juvenile3_20801	juvenile3_20801.p1	-	Yes	5_prime_UTR_variant	MODIFIER	PF00060;PF10613	XP_023326377.1 glutamate receptor ionotropic, NMDA 2B-like isoform X1 [Eurytemora affinis]
14363704	A	G	male2_19278	male2_19278.p1	Yes	-	synonymous_variant	LOW	-	-
14377235	C	T	juvenile4_40335	juvenile4_40335.p1	Yes	-	5_prime_UTR_variant	MODIFIER	PF00069	XP_023327692.1 wee1-like protein ki-se 2 [Eurytemora affinis]
14398546	A	G	juvenile3_26086	juvenile3_26086.p1	Yes	-	synonymous_variant	LOW	-	-
14431579	A	T	juvenile2_28095	juvenile2_28095.p1	-	Yes	synonymous_variant	LOW	PF00447	XP_017791392.1 PREDICTED: heat shock factor protein-like isoform X2 [Habropoda laboriosa]
14431991	A	G	juvenile4_42621	juvenile4_42621.p1	Yes	Yes	synonymous_variant	LOW	-	-
14444744	G	T	juvenile2_26505	juvenile2_26505.p1	-	Yes	synonymous_variant	LOW	-	XP_023349343.1 myosin-2 heavy chain-like isoform X2 [Eurytemora affinis]
14459188	A	G	male6_28039	male6_28039.p1	Yes	-	synonymous_variant	LOW	PF00076	-
14481456	C	T	male2_86676	male2_86676.p1	-	Yes	synonymous_variant	LOW	-	-
14489545	C	T	male3_26387	male3_26387.p1	-	Yes	3_prime_UTR_variant	MODIFIER	PF00168;PF00387;PF00388;PF00788	XP_023324601.1 1-phosphatidylinositol 4,5-bisphosphate phosphodiesterase epsilon-1-like [Eurytemora affinis]
14499844	A	T	juvenile2_28481	juvenile2_28481.p1	Yes	-	3_prime_UTR_variant	MODIFIER	PF02383	XP_021920529.1 phosphatidylinositide phosphatase SAC2 isoform X2 [Zootermopsis nevadensis]<>KDR19126.1 Phosphatidylinositide phosphatase SAC2 [Zootermopsis nevadensis]
14531551	A	C	male6_25216	male6_25216.p3	Yes	-	5_prime_UTR_variant	MODIFIER	PF13909	XP_023946041.1 asparagine-rich zinc finger protein AZF1-like [Bicyclus any--]
14545623	A	T	male3_27586	male3_27586.p1	Yes	-	synonymous_variant	LOW	PF00637;PF05131	XP_023723894.1 vacuolar protein sorting-associated protein 18 homolog isoform X2 [Cryptotermes secundus]<>PNF16670.1 putative vacuolar protein sorting-associated protein 18 [Cryptotermes secundus]<>PNF16671.1 putative vacuolar protein sorting-associated protein 18 [Cryptotermes secundus]
14556989	A	C	male2_39094	male2_39094.p1	-	Yes	3_prime_UTR_variant	MODIFIER	PF00892	XP_023321638.1 uncharacterized protein LOC111696300 [Eurytemora affinis]
14588645	C	T	male2_38979	male2_38979.p1	-	Yes	5_prime_UTR_variant	MODIFIER	PF00454	EFA09848.2 Phosphatidylinositol 4,5-bisphosphate 3-ki-se catalytic subunit delta isoform-like Protein [Tribolium castaneum]
14591804	A	C	male3_23606	male3_23606.p1	Yes	-	3_prime_UTR_variant	MODIFIER	PF00435	XP_023708714.1 spectrin alpha chain isoform X4 [Cryptotermes secundus]<>PNF32509.1 Spectrin alpha chain [Cryptotermes secundus]
14621236	A	G	-	-	Yes	-	-	-	-	-
14659142	A	T	juvenile3_30832	juvenile3_30832.p1	-	Yes	synonymous_variant	LOW	PF01593	XP_023348951.1 putative all-trans-retinol 13,14-reductase isoform X1 [Eurytemora affinis]
14661802	C	T	juvenile2_22747	juvenile2_22747.p1	-	Yes	synonymous_variant	LOW	PF00856	XP_014485617.1 PREDICTED: SET and MYND domain-containing protein 4-like [Dinoponera quadriceps]
14662407	A	G	juvenile4_42941	juvenile4_42941.p1	Yes	Yes	5_prime_UTR_premature_start_codon_gain_variant	LOW	PF00076;PF01480	XP_023322119.1 R--binding protein 25-like [Eurytemora affinis]
14671744	A	G	juvenile2_20827	juvenile2_20827.p1	Yes	Yes	synonymous_variant	LOW	-	XP_023326471.1 zinc finger and BTB domain-containing protein 14-like [Eurytemora affinis]
14674318	A	G	juvenile2_26742	juvenile2_26742.p1	Yes	-	5_prime_UTR_variant	MODIFIER	PF00156;PF00215	XP_023216006.1 uridine 5'-monophosphate synthase-like [Centruroides sculpturatus]
14678961	A	G	juvenile4_45521	juvenile4_45521.p1	-	Yes	synonymous_variant	LOW	PF02373	XP_023324952.1 uncharacterized protein LOC111698761 isoform X4 [Eurytemora affinis]
14686214	A	G	juvenile2_25097	juvenile2_25097.p1	-	Yes	synonymous_variant	LOW	PF00679;PF03144;PF03764;PF14492	XP_023342332.1 ribosome-releasing factor 2, mitochondrial-like [Eurytemora affinis]
14693407	C	T	juvenile4_31312	juvenile4_31312.p1	Yes	-	5_prime_UTR_variant	MODIFIER	-	-
14696275	A	C	male2_112743	male2_112743.p1	Yes	Yes	missense_variant	MODERATE	PF00484	XP_023014099.1 beta carbonic anhydrase 1 [Leptinotarsa decemlineata]
14702418	A	G	juvenile3_30389	juvenile3_30389.p1	-	Yes	3_prime_UTR_variant	MODIFIER	PF00004;PF12037	XP_023340370.1 ATPase family AAA domain-containing protein 3-A-like [Eurytemora affinis]
14715649	C	T	male6_23014	male6_23014.p1	Yes	-	synonymous_variant	LOW	-	XP_023324710.1 flocculation protein FLO11-like [Eurytemora affinis]
14718319	A	G	juvenile2_19711	juvenile2_19711.p1	Yes	-	synonymous_variant	LOW	PF00651;PF12874;PF13912	-
14721786	C	T	male3_26185	male3_26185.p1	-	Yes	synonymous_variant	LOW	PF00535;PF00652	XP_023337837.1 probable N-acetylgalactosaminyltransferase 9 [Eurytemora affinis]<>XP_023337838.1 probable N-acetylgalactosaminyltransferase 9 [Eurytemora affinis]
14725565	A	G	male6_27539	male6_27539.p2	Yes	-	synonymous_variant	LOW	PF12874;PF13912	-
14727415	A	T	juvenile4_45176	juvenile4_45176.p1	Yes	-	stop_gained	HIGH	PF00063;PF06017	KZS14906.1 Myosin-IA [Daphnia mag-]
14731372	A	G	juvenile3_27508	juvenile3_27508.p1	-	Yes	3_prime_UTR_variant	MODIFIER	PF08174	XP_023347091.1 rhotekin-2-like [Eurytemora affinis]
14741513	C	T	juvenile3_27626	juvenile3_27626.p1	-	Yes	missense_variant	MODERATE	PF00324;PF03522	XP_023325442.1 solute carrier family 12 member 2-like [Eurytemora affinis]
14764544	G	T	juvenile6_26985	juvenile6_26985.p1	-	Yes	synonymous_variant	LOW	PF00400;PF04053	XP_018896635.1 PREDICTED: coatomer subunit beta' [Bemisia tabaci]
14764749	A	T	male6_30662	male6_30662.p2	Yes	-	5_prime_UTR_premature_start_codon_gain_variant	LOW	PF00400	ABU41071.1 receptor for activated protein ki-se C-like protein [Lepeophtheirus salmonis]<>ACO11804.1 Guanine nucleotide-binding protein subunit beta-like protein [Lepeophtheirus salmonis]<>ADD38475.1 Guanine nucleotide-binding protein subunit beta-like protein [Lepeophtheirus salmonis]
14765032	A	G	juvenile2_28425	juvenile2_28425.p1	Yes	-	5_prime_UTR_variant	MODIFIER	PF00076	XP_011328925.1 PREDICTED: myelin expression factor 2 isoform X2 [Ooceraea biroi]
14772054	A	G	juvenile2_26488	juvenile2_26488.p1	-	Yes	synonymous_variant	LOW	PF00046	XP_012215100.1 PREDICTED: homeobox protein DLX-5 [Linepithema humile]
14787958	A	G	male3_24745	male3_24745.p4	Yes	-	3_prime_UTR_variant	MODIFIER	PF03221	XP_013788056.1 uncharacterized protein LOC106471975 isoform X2 [Limulus polyphemus]
14790944	C	T	male3_23150	male3_23150.p2	-	Yes	3_prime_UTR_variant	MODIFIER	PF03137	XP_013098342.1 PREDICTED: solute carrier organic anion transporter family member 4A1-like, partial [Stomoxys calcitrans]
14818117	A	G	juvenile6_20299	juvenile6_20299.p1	-	Yes	5_prime_UTR_variant	MODIFIER	PF13909	-
14832238	A	C	male3_20588	male3_20588.p1	Yes	Yes	5_prime_UTR_variant	MODIFIER	PF07287	XP_023335725.1 uncharacterized protein LOC111706988 [Eurytemora affinis]<>XP_023335733.1 uncharacterized protein LOC111706988 [Eurytemora affinis]
14852369	A	C	juvenile3_29029	juvenile3_29029.p1	-	Yes	3_prime_UTR_variant	MODIFIER	PF00071	XP_011052768.1 PREDICTED: GTP-binding protein Di-Ras2 [Acromyrmex echi-tior]<>XP_012060747.1 PREDICTED: GTP-binding protein Di-Ras2 [Atta cephalotes]<>XP_018058786.1 PREDICTED: GTP-binding protein Di-Ras2 [Atta colombica]<>XP_018344182.1 PREDICTED: GTP-binding protein Di-Ras2 [Trachymyrmex septentrio-lis]<>XP_018363380.1 PREDICTED: GTP-binding protein Di-Ras2 [Trachymyrmex cornetzi]<>EGI66509.1 G…
14857679	A	C	male2_43703	male2_43703.p1	Yes	-	synonymous_variant	LOW	PF15361	ODN04449.1 hypothetical protein Ocin01_02256 [Orchesella cincta]
14865922	C	T	juvenile4_28001	juvenile4_28001.p1	-	Yes	synonymous_variant	LOW	-	-
14871763	C	T	male2_33470	male2_33470.p1	Yes	-	synonymous_variant	LOW	PF00005	AHK05629.1 ATP-binding cassette transporter sub-family A member 1 [Tigriopus japonicus]
14886160	C	T	juvenile2_18864	juvenile2_18864.p1	Yes	Yes	5_prime_UTR_variant	MODIFIER	PF00887	XP_013776686.1 acyl-CoA-binding domain-containing protein 5-like isoform X2 [Limulus polyphemus]
14935241	A	G	male2_42624	male2_42624.p1	-	Yes	3_prime_UTR_variant	MODIFIER	PF03109	XP_023329506.1 atypical ki-se COQ8B, mitochondrial-like isoform X1 [Eurytemora affinis]
15017208	A	T	juvenile3_30895	juvenile3_30895.p1	-	Yes	3_prime_UTR_variant	MODIFIER	PF02412;PF05735;PF07645	XP_023326158.1 cartilage oligomeric matrix protein-like [Eurytemora affinis]
15037796	A	G	juvenile3_21043	juvenile3_21043.p1	-	Yes	5_prime_UTR_variant	MODIFIER	PF00551;PF02911	XP_014600432.1 PREDICTED: methionyl-tR- formyltransferase, mitochondrial isoform X1 [Polistes ca-densis]<>XP_014600433.1 PREDICTED: methionyl-tR- formyltransferase, mitochondrial isoform X1 [Polistes ca-densis]<>XP_014600435.1 PREDICTED: methionyl-tR- formyltransferase, mitochondrial isoform X1 [Polistes ca-densis]
15066951	A	C	juvenile4_43092	juvenile4_43092.p2	-	Yes	3_prime_UTR_variant	MODIFIER	PF00578	XP_308081.2 AGAP011054-PA [Anopheles gambiae str. PEST]<>EAA03855.3 AGAP011054-PA [Anopheles gambiae str. PEST]
15074401	A	G	male6_22261	male6_22261.p1	-	Yes	5_prime_UTR_variant	MODIFIER	-	XP_022222739.1 LOW QUALITY PROTEIN: transcription factor grauzone [Drosophila obscura]
15086640	C	T	male4_11803	male4_11803.p1	Yes	-	synonymous_variant	LOW	PF04561;PF04563	XP_023321172.1 D--directed R- polymerase III subunit RPC2-like, partial [Eurytemora affinis]
15103795	A	G	male6_28412	male6_28412.p1	-	Yes	missense_variant	MODERATE	-	XP_023324952.1 uncharacterized protein LOC111698761 isoform X4 [Eurytemora affinis]
15138122	A	G	juvenile6_22156	juvenile6_22156.p6	-	Yes	3_prime_UTR_variant	MODIFIER	PF13894	XP_014091064.1 PREDICTED: zinc finger protein 37-like isoform X1 [Bactrocera oleae]
15152449	A	G	juvenile3_25495	juvenile3_25495.p2	-	Yes	3_prime_UTR_variant	MODIFIER	PF00271;PF13639	XP_023329306.1 E3 ubiquitin-protein ligase SHPRH-like [Eurytemora affinis]
15157355	C	T	juvenile4_36985	juvenile4_36985.p1	Yes	-	5_prime_UTR_variant	MODIFIER	-	-
15174305	C	T	juvenile4_35900	juvenile4_35900.p1	Yes	-	missense_variant	MODERATE	PF00106	XP_023225714.1 15-hydroxyprostaglandin dehydroge-se [-D(+)]-like [Centruroides sculpturatus]
15182932	A	G	male6_27104	male6_27104.p3	Yes	-	3_prime_UTR_variant	MODIFIER	PF00056;PF02866	ACO14888.1 Malate dehydroge-se, cytoplasmic [Caligus clemensi]<>ACO14990.1 Malate dehydroge-se, cytoplasmic [Caligus clemensi]
15212774	A	G	male2_41574	male2_41574.p1	Yes	-	synonymous_variant	LOW	PF00076;PF12938	XP_023325972.1 protein Gawky-like [Eurytemora affinis]
15267830	A	T	male3_28768	male3_28768.p1	-	Yes	synonymous_variant	LOW	PF07142	XP_023338882.1 uncharacterized protein LOC111709450, partial [Eurytemora affinis]
15268983	A	T	male6_23214	male6_23214.p3	Yes	-	5_prime_UTR_variant	MODIFIER	PF00106	XP_023216100.1 dehydroge-se/reductase SDR family member 11-like [Centruroides sculpturatus]
15320851	C	T	juvenile2_30266	juvenile2_30266.p1	-	Yes	synonymous_variant	LOW	PF09497;PF12145	XP_023344438.1 mediator of R- polymerase II transcription subunit 12-like [Eurytemora affinis]
15323362	A	G	juvenile6_25033	juvenile6_25033.p1	-	Yes	3_prime_UTR_variant	MODIFIER	PF00090	-
15324712	A	G	juvenile2_21808	juvenile2_21808.p1	-	Yes	synonymous_variant	LOW	PF00621	XP_023335851.1 pleckstrin homology domain-containing family G member 5-like, partial [Eurytemora affinis]
15351067	C	T	juvenile4_40333	juvenile4_40333.p3	Yes	-	3_prime_UTR_variant	MODIFIER	-	-
15358902	C	T	male6_20934	male6_20934.p1	Yes	-	synonymous_variant	LOW	PF00320	XP_023338271.1 transcription factor GATA-3-like isoform X1 [Eurytemora affinis]
15359815	A	G	juvenile3_8869	juvenile3_8869.p1	-	Yes	5_prime_UTR_premature_start_codon_gain_variant	LOW	-	-
15399844	C	T	male3_20836	male3_20836.p1	-	Yes	synonymous_variant	LOW	PF14670	XP_023707427.1 collagen and calcium-binding EGF domain-containing protein 1-like [Cryptotermes secundus]<>PNF33834.1 hypothetical protein B7P43_G08597 [Cryptotermes secundus]
15423773	A	G	juvenile6_29137	juvenile6_29137.p1	Yes	-	synonymous_variant	LOW	PF00122;PF00403;PF00702	XP_023727621.1 copper-transporting ATPase 1 isoform X1 [Cryptotermes secundus]
15503894	A	G	juvenile3_29985	juvenile3_29985.p1	Yes	Yes	synonymous_variant	LOW	PF12796	XP_023326147.1 microtubule-associated protein futsch-like [Eurytemora affinis]
15525975	G	T	male2_40959	male2_40959.p1	-	Yes	3_prime_UTR_variant	MODIFIER	PF02931	XP_017490330.1 PREDICTED: glutamate-gated chloride channel-like [Rhagoletis zephyria]
15530533	A	T	juvenile2_3398	-	Yes	-	intergenic_region	MODIFIER	-	-
15540872	C	T	juvenile4_44032	juvenile4_44032.p1	Yes	Yes	3_prime_UTR_variant	MODIFIER	PF02958	XP_017007061.1 PREDICTED: uncharacterized protein LOC108064167 [Drosophila takahashii]
15552014	A	G	juvenile3_20749	juvenile3_20749.p1	-	Yes	synonymous_variant	LOW	PF08434	XP_023349524.1 calcium-activated chloride channel regulator 2-like [Eurytemora affinis]
15555809	A	G	juvenile2_26557	juvenile2_26557.p1	Yes	-	5_prime_UTR_variant	MODIFIER	PF00057;PF02931	XP_023342685.1 glycine receptor subunit alpha-2-like [Eurytemora affinis]
15573242	G	T	male3_26483	male3_26483.p1	Yes	-	synonymous_variant	LOW	PF13890	XP_015108534.1 PREDICTED: rab3 GTPase-activating protein catalytic subunit isoform X2 [Diachasma alloeum]
15575508	C	T	male4_105630	male4_105630.p1	Yes	-	synonymous_variant	LOW	PF02141;PF03455	XP_023328059.1 DENN domain-containing protein 5B-like [Eurytemora affinis]
15623788	C	T	juvenile2_57773	juvenile2_57773.p1	Yes	Yes	synonymous_variant	LOW	PF13637	XP_014279421.1 eye-specific diacylglycerol ki-se isoform X1 [Halyomorpha halys]
15626240	A	C	juvenile6_23044	juvenile6_23044.p1	-	Yes	missense_variant	MODERATE	PF00795;PF02540	XP_023702107.1 probable glutamine-dependent -D(+) synthetase [Cryptotermes secundus]<>XP_023702114.1 probable glutamine-dependent -D(+) synthetase [Cryptotermes secundus]<>XP_023702122.1 probable glutamine-dependent -D(+) synthetase [Cryptotermes secundus]<>XP_023702131.1 probable glutamine-dependent -D(+) synthetase [Cryptotermes secundus]<>PNF43569.1 putative glutamine-dependent -D(+) synthetas…
15641477	A	T	juvenile4_44940	juvenile4_44940.p1	-	Yes	synonymous_variant	LOW	PF00117;PF00958;PF02540	XP_019864567.1 PREDICTED: LOW QUALITY PROTEIN: GMP synthase [glutamine-hydrolyzing] [Aethi- tumida]
15658675	A	G	juvenile3_29115	juvenile3_29115.p1	Yes	-	synonymous_variant	LOW	PF01825;PF02140;PF16489	XP_023334509.1 latrophilin Cirl-like [Eurytemora affinis]
15671890	C	T	male4_42509	male4_42509.p4	-	Yes	5_prime_UTR_premature_start_codon_gain_variant	LOW	PF10192	XP_014293872.1 transmembrane protein 145-like isoform X1 [Halyomorpha halys]
15678901	A	G	male3_18551	male3_18551.p1	Yes	-	3_prime_UTR_variant	MODIFIER	-	-
15691368	C	T	juvenile2_29200	juvenile2_29200.p1	-	Yes	synonymous_variant	LOW	PF15335	XP_023336267.1 trichohyalin-like [Eurytemora affinis]
15702288	A	C	male3_18839	male3_18839.p1	Yes	-	synonymous_variant	LOW	PF00106	XP_023225714.1 15-hydroxyprostaglandin dehydroge-se [-D(+)]-like [Centruroides sculpturatus]
15733817	A	C	male4_46078	male4_46078.p2	-	Yes	missense_variant	MODERATE	PF07145	-
15734132	A	C	juvenile2_22349	juvenile2_22349.p1	Yes	-	synonymous_variant	LOW	PF00397	XP_023330942.1 uncharacterized protein LOC111703281 [Eurytemora affinis]
15737079	C	T	juvenile6_27107	juvenile6_27107.p1	Yes	-	3_prime_UTR_variant	MODIFIER	PF00637;PF01394;PF09268;PF13838	XP_023713342.1 clathrin heavy chain [Cryptotermes secundus]<>PNF27910.1 Clathrin heavy chain [Cryptotermes secundus]
15745415	A	G	juvenile3_28868	-	-	Yes	intergenic_region	MODIFIER	-	-
15754998	A	G	male6_27611	male6_27611.p2	-	Yes	3_prime_UTR_variant	MODIFIER	-	XP_023331095.1 early growth response protein 1-like [Eurytemora affinis]
15760564	C	G	juvenile4_38912	juvenile4_38912.p1	-	Yes	3_prime_UTR_variant	MODIFIER	-	-
15761618	A	G	juvenile3_27217	juvenile3_27217.p1	Yes	-	synonymous_variant	LOW	PF12490	XP_023345846.1 breast carcinoma-amplified sequence 3 homolog [Eurytemora affinis]<>XP_023345847.1 breast carcinoma-amplified sequence 3 homolog [Eurytemora affinis]
15771967	A	G	male4_42117	male4_42117.p1	Yes	-	5_prime_UTR_variant	MODIFIER	PF00023	XP_023330725.1 uncharacterized protein LOC111703100 [Eurytemora affinis]<>XP_023330727.1 uncharacterized protein LOC111703100 [Eurytemora affinis]<>XP_023330728.1 uncharacterized protein LOC111703100 [Eurytemora affinis]<>XP_023330729.1 uncharacterized protein LOC111703100 [Eurytemora affinis]<>XP_023330730.1 uncharacterized protein LOC111703100 [Eurytemora affinis]
15825241	A	C	-	-	-	Yes	-	-	-	-
15859729	G	T	juvenile4_3485	juvenile4_3485.p1	-	Yes	missense_variant	MODERATE	-	-
15861899	A	T	juvenile2_23240	juvenile2_23240.p1	Yes	-	3_prime_UTR_variant	MODIFIER	PF00149	XP_023339559.1 cell division control protein 1-like [Eurytemora affinis]
15884919	A	G	male6_14787	male6_14787.p1	-	Yes	3_prime_UTR_variant	MODIFIER	PF00052;PF00053;PF12661	EZA62101.1 Basement membrane-specific heparan sulfate proteoglycan core protein [Ooceraea biroi]
15901051	A	G	male6_26701	male6_26701.p3	Yes	-	5_prime_UTR_variant	MODIFIER	PF02931	-
15908318	A	G	male4_38002	male4_38002.p1	Yes	Yes	5_prime_UTR_variant	MODIFIER	PF12171	XP_021926326.1 zinc finger protein on ecdysone puffs isoform X1 [Zootermopsis nevadensis]<>XP_021926327.1 zinc finger protein on ecdysone puffs isoform X1 [Zootermopsis nevadensis]<>XP_021926328.1 zinc finger protein on ecdysone puffs isoform X1 [Zootermopsis nevadensis]<>KDR15995.1 hypothetical protein L798_10345 [Zootermopsis nevadensis]
15926700	C	T	juvenile2_21606	juvenile2_21606.p1	Yes	Yes	3_prime_UTR_variant	MODIFIER	-	-
15959877	A	G	male2_22879	-	Yes	-	intergenic_region	MODIFIER	-	-
15978335	A	C	juvenile2_28477	juvenile2_28477.p2	-	Yes	5_prime_UTR_variant	MODIFIER	PF13417;PF16865	XP_023343719.1 uncharacterized protein LOC111713145 [Eurytemora affinis]
15984557	C	T	juvenile3_59271	juvenile3_59271.p1	Yes	-	missense_variant	MODERATE	-	-
15985479	C	T	juvenile6_22565	juvenile6_22565.p1	-	Yes	5_prime_UTR_variant	MODIFIER	PF06990	XP_023321017.1 galactosylceramide sulfotransferase-like [Eurytemora affinis]
16005279	A	T	juvenile4_43070	juvenile4_43070.p1	-	Yes	synonymous_variant	LOW	PF07555	XP_023327737.1 protein O-Glc-case-like [Eurytemora affinis]<>XP_023327739.1 protein O-Glc-case-like [Eurytemora affinis]
16022889	C	T	male2_40117	male2_40117.p1	-	Yes	3_prime_UTR_variant	MODIFIER	PF13898	XP_023337705.1 i-ctive ubiquitin carboxyl-termi-l hydrolase MINDY-4B-like isoform X1 [Eurytemora affinis]
16028983	C	T	male6_18635	male6_18635.p2	-	Yes	synonymous_variant	LOW	-	-
16069347	A	T	male2_38540	male2_38540.p4	-	Yes	3_prime_UTR_variant	MODIFIER	PF00096;PF13909	XP_011295773.1 PREDICTED: transcription factor grauzone [Musca domestica]
16084019	A	G	male3_5931	male3_5931.p1	-	Yes	synonymous_variant	LOW	PF00200	XP_015785243.1 disintegrin and metalloprotei-se domain-containing protein 10 [Tetranychus urticae]
16084437	A	T	juvenile2_29870	juvenile2_29870.p1	-	Yes	synonymous_variant	LOW	PF15911	XP_023331956.1 WD repeat-containing protein 19-like [Eurytemora affinis]
16085267	C	T	male6_31156	male6_31156.p1	-	Yes	5_prime_UTR_variant	MODIFIER	-	-
16094333	C	T	male4_106538	male4_106538.p1	Yes	-	synonymous_variant	LOW	-	-
16108038	A	G	juvenile2_28828	juvenile2_28828.p1	Yes	-	synonymous_variant	LOW	PF00240;PF12057	XP_023728082.1 large proline-rich protein BAG6-like isoform X2 [Cryptotermes secundus]
16179181	C	T	juvenile6_38180	juvenile6_38180.p1	Yes	-	synonymous_variant	LOW	-	-
16189606	A	T	male3_26262	male3_26262.p1	-	Yes	synonymous_variant	LOW	-	XP_023343306.1 uncharacterized protein LOC111712811 [Eurytemora affinis]
16206687	C	T	juvenile2_21474	juvenile2_21474.p1	-	Yes	synonymous_variant	LOW	PF13251	XP_008196952.1 PREDICTED: HEAT repeat-containing protein 6 [Tribolium castaneum]<>EFA08826.2 HEAT repeat-containing protein 6-like Protein [Tribolium castaneum]
16234498	C	T	juvenile2_20624	juvenile2_20624.p1	Yes	-	synonymous_variant	LOW	PF07555	XP_023327737.1 protein O-Glc-case-like [Eurytemora affinis]<>XP_023327739.1 protein O-Glc-case-like [Eurytemora affinis]
16271715	A	T	juvenile2_29665	juvenile2_29665.p1	-	Yes	synonymous_variant	LOW	PF05205	XP_018326199.1 biorientation of chromosomes in cell division protein 1-like 1 [Agrilus planipennis]
16278055	G	T	juvenile3_13292	juvenile3_13292.p1	-	Yes	missense_variant	MODERATE	-	-
16282352	A	T	male3_8294	-	-	Yes	intergenic_region	MODIFIER	-	-
16286735	G	T	juvenile6_33505	juvenile6_33505.p1	Yes	-	missense_variant	MODERATE	-	-
16291742	G	T	juvenile3_28633	juvenile3_28633.p3	Yes	-	5_prime_UTR_variant	MODIFIER	-	-
16295083	A	T	male6_61760	male6_61760.p1	-	Yes	synonymous_variant	LOW	PF00067	AKH03519.1 cytochrome P450 3129A1 [Paracyclopi- --]
16295084	A	G	juvenile4_41603	juvenile4_41603.p1	-	Yes	synonymous_variant	LOW	PF00067	AKH03519.1 cytochrome P450 3129A1 [Paracyclopi- --]
16303271	G	T	juvenile3_18376	juvenile3_18376.p1	Yes	-	3_prime_UTR_variant	MODIFIER	-	-
16327765	A	C	-	-	-	Yes	-	-	-	-
16385915	C	T	male4_34044	male4_34044.p1	Yes	-	synonymous_variant	LOW	PF00102	XP_023321098.1 tyrosine-protein phosphatase Lar-like [Eurytemora affinis]
16392826	C	T	juvenile4_45472	juvenile4_45472.p1	Yes	-	synonymous_variant	LOW	PF11916;PF12755	XP_023342024.1 protein VAC14 homolog [Eurytemora affinis]
16412203	C	T	juvenile6_26315	juvenile6_26315.p1	-	Yes	synonymous_variant	LOW	PF00176;PF00271	XP_013783608.1 D- repair and recombi-tion protein RAD54-like [Limulus polyphemus]
16427818	A	T	male2_32	male2_32.p1	Yes	-	synonymous_variant	LOW	PF00595;PF07653	XP_012348651.1 PREDICTED: disks large 1 tumor suppressor protein [Apis florea]
16525827	C	T	male2_43345	male2_43345.p1	-	Yes	synonymous_variant	LOW	PF01094;PF07714	XP_021935919.1 receptor-type guanylate cyclase gcy-4-like isoform X1 [Zootermopsis nevadensis]<>XP_021935920.1 receptor-type guanylate cyclase gcy-4-like isoform X1 [Zootermopsis nevadensis]<>XP_021935921.1 receptor-type guanylate cyclase gcy-4-like isoform X1 [Zootermopsis nevadensis]<>XP_021935922.1 receptor-type guanylate cyclase gcy-4-like isoform X1 [Zootermopsis nevadensis]<>XP_021935923.1 …
16537250	A	C	male3_43701	male3_43701.p1	-	Yes	missense_variant	MODERATE	-	-
16541131	A	G	juvenile6_25020	juvenile6_25020.p2	Yes	-	3_prime_UTR_variant	MODIFIER	PF16543	ACO11130.1 Zinc finger CCCH domain-containing protein 15 homolog [Caligus rogercresseyi]
16561761	A	T	juvenile4_38958	juvenile4_38958.p1	Yes	-	3_prime_UTR_variant	MODIFIER	-	-
16568957	C	T	juvenile3_20593	juvenile3_20593.p1	-	Yes	synonymous_variant	LOW	PF00160	ACO15370.1 Peptidyl-prolyl cis-trans isomerase A [Caligus clemensi]
16590423	A	C	juvenile3_26571	juvenile3_26571.p1	Yes	-	missense_variant	MODERATE	PF00567;PF12872	XP_012283419.1 uncharacterized protein LOC105701330 isoform X1 [Orussus abietinus]<>XP_012283429.1 uncharacterized protein LOC105701330 isoform X1 [Orussus abietinus]
16598986	A	G	male2_28591	male2_28591.p1	-	Yes	synonymous_variant	LOW	PF00501	XP_023339811.1 long-chain-fatty-acid--CoA ligase ACSBG2-like isoform X1 [Eurytemora affinis]
16604291	A	G	juvenile4_36776	juvenile4_36776.p1	Yes	-	3_prime_UTR_variant	MODIFIER	PF00179	AGN29610.1 ubiquitin-conjugating enzyme E2- 22kDa-like protein [Acartia pacifica]
16623392	C	T	male2_38697	male2_38697.p1	-	Yes	5_prime_UTR_variant	MODIFIER	PF01130	AII16575.1 CD36 antigen, partial [Paracyclopi- --]
16700695	A	T	male4_45651	male4_45651.p3	-	Yes	synonymous_variant	LOW	-	EFX89561.1 hypothetical protein DAPPUDRAFT_95105 [Daphnia pulex]
16700963	C	T	juvenile4_41246	juvenile4_41246.p1	Yes	-	synonymous_variant	LOW	PF00046;PF02376	XP_023345398.1 hepatocyte nuclear factor 6-like isoform X5 [Eurytemora affinis]
16710027	C	T	male3_23744	male3_23744.p1	Yes	-	synonymous_variant	LOW	PF12937;PF13418;PF13964	XP_023707440.1 F-box only protein 42, partial [Cryptotermes secundus]
16710362	A	T	male3_20032	male3_20032.p1	-	Yes	synonymous_variant	LOW	-	-
16714718	A	T	male6_30548	male6_30548.p1	Yes	-	synonymous_variant	LOW	PF00439;PF12157;PF15288	KZS17653.1 Transcription initiation factor TFIID subunit 1 [Daphnia mag-]
16739084	A	G	juvenile6_29026	juvenile6_29026.p1	-	Yes	missense_variant	MODERATE	PF08700;PF16528	XP_023344727.1 exocyst complex component 8-like [Eurytemora affinis]
16765437	A	C	juvenile4_37423	juvenile4_37423.p1	Yes	-	synonymous_variant	LOW	PF00041;PF07679	XP_021938560.1 LOW QUALITY PROTEIN: Down syndrome cell adhesion molecule-like protein Dscam2 [Zootermopsis nevadensis]
16777993	A	G	juvenile4_43416	juvenile4_43416.p1	-	Yes	missense_variant	MODERATE	PF00458;PF09334	XP_023323108.1 methionine--tR- ligase, cytoplasmic-like [Eurytemora affinis]
16801966	C	T	juvenile2_21604	juvenile2_21604.p2	Yes	-	5_prime_UTR_variant	MODIFIER	PF00858	-
16813083	A	G	male3_28020	male3_28020.p1	Yes	-	3_prime_UTR_variant	MODIFIER	PF00003;PF01094;PF07562	APC26114.1 metabotropic glutamate receptor type 1 [Homarus americanus]
16813403	A	T	male3_18377	male3_18377.p1	Yes	-	synonymous_variant	LOW	-	-
16829990	A	G	juvenile4_43969	juvenile4_43969.p1	-	Yes	synonymous_variant	LOW	PF00008;PF00028;PF01049;PF02210	XP_023343369.1 DE-cadherin-like [Eurytemora affinis]
16837840	C	T	male2_21548	male2_21548.p1	Yes	-	synonymous_variant	LOW	-	XP_023718466.1 SCY1-like protein 2 [Cryptotermes secundus]<>XP_023718474.1 SCY1-like protein 2 [Cryptotermes secundus]<>XP_023718483.1 SCY1-like protein 2 [Cryptotermes secundus]<>XP_023718493.1 SCY1-like protein 2 [Cryptotermes secundus]<>PNF41917.1 SCY1-like protein 2 [Cryptotermes secundus]
16839759	A	G	male4_113515	male4_113515.p1	-	Yes	missense_variant	MODERATE	-	-
16839980	C	T	juvenile3_24611	juvenile3_24611.p1	Yes	-	synonymous_variant	LOW	PF00439;PF12157;PF15288	KZS17653.1 Transcription initiation factor TFIID subunit 1 [Daphnia mag-]
16856759	A	C	male3_28329	male3_28329.p1	-	Yes	synonymous_variant	LOW	PF00211	XP_023701651.1 adenylate cyclase type 9 isoform X1 [Cryptotermes secundus]<>XP_023701652.1 adenylate cyclase type 9 isoform X1 [Cryptotermes secundus]<>PNF39645.1 hypothetical protein B7P43_G05656 [Cryptotermes secundus]
16872003	C	T	juvenile3_28456	juvenile3_28456.p1	-	Yes	synonymous_variant	LOW	PF00536;PF10534	XP_021936924.1 uncharacterized protein LOC110838222 isoform X1 [Zootermopsis nevadensis]<>KDR10140.1 Connector enhancer of ki-se suppressor of ras 2 [Zootermopsis nevadensis]
16877599	A	T	-	-	Yes	Yes	-	-	-	-
16896392	C	T	juvenile3_30144	juvenile3_30144.p1	-	Yes	3_prime_UTR_variant	MODIFIER	PF10491	PNF35380.1 D--binding protein P3A2 [Cryptotermes secundus]
16927477	A	T	juvenile2_22559	juvenile2_22559.p1	-	Yes	synonymous_variant	LOW	PF10265	XP_023325632.1 mitoguardin-like [Eurytemora affinis]
16994505	A	G	male2_38275	male2_38275.p1	-	Yes	missense_variant	MODERATE	-	-
17012414	A	G	juvenile6_21728	juvenile6_21728.p2	Yes	-	missense_variant	MODERATE	PF03803	XP_023337809.1 phospholipid scramblase 2-like [Eurytemora affinis]<>XP_023337810.1 phospholipid scramblase 2-like [Eurytemora affinis]<>XP_023337811.1 phospholipid scramblase 2-like [Eurytemora affinis]<>XP_023337812.1 phospholipid scramblase 2-like [Eurytemora affinis]<>XP_023337813.1 phospholipid scramblase 2-like [Eurytemora affinis]<>XP_023337814.1 phospholipid scramblase 2-like [Eurytemora a…
17041073	A	G	male6_23014	male6_23014.p1	Yes	-	synonymous_variant	LOW	-	XP_023324710.1 flocculation protein FLO11-like [Eurytemora affinis]
17049106	A	T	juvenile2_21744	juvenile2_21744.p1	-	Yes	3_prime_UTR_variant	MODIFIER	PF00441;PF02770;PF02771	XP_018022175.1 PREDICTED: long-chain specific acyl-CoA dehydroge-se, mitochondrial-like isoform X1 [Hyalella azteca]
17067638	A	T	juvenile4_38310	juvenile4_38310.p1	-	Yes	5_prime_UTR_variant	MODIFIER	-	XP_023344302.1 uncharacterized protein LOC111713624 [Eurytemora affinis]
17074134	A	T	male6_24182	male6_24182.p1	-	Yes	synonymous_variant	LOW	PF01743;PF12627	XP_022907358.1 CCA tR- nucleotidyltransferase 1, mitochondrial isoform X2 [Onthophagus taurus]
17080043	A	G	juvenile3_26164	juvenile3_26164.p1	Yes	-	synonymous_variant	LOW	PF01582;PF13855	XP_018320948.1 toll-like receptor 7 [Agrilus planipennis]
17120617	C	T	male3_25031	male3_25031.p1	-	Yes	synonymous_variant	LOW	PF02958	XP_023336807.1 uncharacterized protein LOC111707859 [Eurytemora affinis]
17151414	A	G	juvenile6_24006	juvenile6_24006.p1	Yes	-	synonymous_variant	LOW	PF02210	XP_023337213.1 pikachurin-like [Eurytemora affinis]
17196655	A	T	male2_6307	male2_6307.p1	-	Yes	synonymous_variant	LOW	PF12530	XP_023336720.1 focadhesin-like isoform X2 [Eurytemora affinis]
17216972	C	T	juvenile2_27609	juvenile2_27609.p1	-	Yes	synonymous_variant	LOW	PF00856;PF13414	XP_023333559.1 SET and MYND domain-containing protein 4-like [Eurytemora affinis]
17223025	A	G	male6_26512	male6_26512.p4	Yes	-	3_prime_UTR_variant	MODIFIER	PF04815;PF08033	XP_023348938.1 protein transport protein Sec24A-like, partial [Eurytemora affinis]
17336072	C	T	male3_23990	male3_23990.p1	-	Yes	5_prime_UTR_variant	MODIFIER	-	-
17340902	C	T	male3_26998	male3_26998.p1	-	Yes	synonymous_variant	LOW	-	-
17349234	A	G	male4_40554	male4_40554.p1	-	Yes	3_prime_UTR_variant	MODIFIER	-	XP_013142410.1 PREDICTED: GRIP and coiled-coil domain-containing protein 1 [Papilio polytes]
17358493	G	T	juvenile2_29786	juvenile2_29786.p1	-	Yes	synonymous_variant	LOW	PF02373	XP_023320805.1 lysine-specific demethylase 7B-like [Eurytemora affinis]
17377795	A	G	male4_8270	male4_8270.p1	-	Yes	synonymous_variant	LOW	PF01699	XP_017013682.1 PREDICTED: sodium/potassium/calcium exchanger Nckx30C isoform X8 [Drosophila takahashii]
17396625	A	T	male6_27890	male6_27890.p1	-	Yes	missense_variant	MODERATE	PF10230	EFX87830.1 hypothetical protein DAPPUDRAFT_306361 [Daphnia pulex]
17416075	A	G	juvenile4_26762	juvenile4_26762.p1	-	Yes	synonymous_variant	LOW	PF00145;PF01426	XP_008484038.2 PREDICTED: D- (cytosine-5)-methyltransferase 1-like, partial [Diaphori- citri]
17457208	A	T	-	-	-	Yes	-	-	-	-
17636658	C	T	juvenile2_29928	juvenile2_29928.p1	Yes	-	synonymous_variant	LOW	PF00017	XP_018915800.1 PREDICTED: uncharacterized protein LOC109043152 [Bemisia tabaci]
17637822	A	G	juvenile6_10662	-	Yes	-	intergenic_region	MODIFIER	-	-
17644612	A	G	male2_44198	male2_44198.p1	-	Yes	synonymous_variant	LOW	-	-
17678052	A	G	male2_40519	male2_40519.p9	Yes	-	5_prime_UTR_variant	MODIFIER	-	XP_018329893.1 E3 ubiquitin-protein ligase HECTD1 isoform X1 [Agrilus planipennis]
17693880	A	T	juvenile3_20356	juvenile3_20356.p1	Yes	-	3_prime_UTR_variant	MODIFIER	PF05786	XP_023323671.1 condensin complex subunit 2-like isoform X1 [Eurytemora affinis]
17750320	A	G	juvenile4_28616	juvenile4_28616.p1	Yes	-	synonymous_variant	LOW	PF13912	XP_013197419.1 PREDICTED: PR domain zinc finger protein 5-like [Amyelois transitella]
17764000	C	G	male6_27298	male6_27298.p1	-	Yes	5_prime_UTR_premature_start_codon_gain_variant	LOW	PF01342;PF02201	ACO12370.1 YMR233W [Lepeophtheirus salmonis]
17794761	A	T	male3_24046	male3_24046.p1	Yes	-	3_prime_UTR_variant	MODIFIER	-	-
17829430	C	T	juvenile3_26011	juvenile3_26011.p2	-	Yes	3_prime_UTR_variant	MODIFIER	PF00270;PF00271	XP_023321449.1 ATP-dependent R- helicase dbp2-like [Eurytemora affinis]<>XP_023321450.1 ATP-dependent R- helicase dbp2-like [Eurytemora affinis]
17829687	C	G	juvenile4_16212	juvenile4_16212.p1	-	Yes	synonymous_variant	LOW	-	XP_015594703.1 protein dead ringer isoform X2 [Cephus cinctus]
17850941	A	G	juvenile3_27975	juvenile3_27975.p2	-	Yes	3_prime_UTR_variant	MODIFIER	PF02893;PF10349	ACO12138.1 WW domain-binding protein 2 [Lepeophtheirus salmonis]<>ACO12168.1 WW domain-binding protein 2 [Lepeophtheirus salmonis]<>ADD38259.1 WW domain-binding protein 2 [Lepeophtheirus salmonis]
17864667	C	T	juvenile3_21551	juvenile3_21551.p1	Yes	-	5_prime_UTR_variant	MODIFIER	PF14388	XP_023336924.1 uncharacterized protein LOC111707959 [Eurytemora affinis]<>XP_023336926.1 uncharacterized protein LOC111707959 [Eurytemora affinis]
17880171	A	G	male6_30773	male6_30773.p1	Yes	-	synonymous_variant	LOW	PF13909	-
17952284	A	G	male6_30336	male6_30336.p1	-	Yes	3_prime_UTR_variant	MODIFIER	PF03351	XP_015837351.1 PREDICTED: uncharacterized protein LOC664426 isoform X3 [Tribolium castaneum]
17971597	C	T	juvenile6_26618	juvenile6_26618.p1	Yes	-	missense_variant	MODERATE	PF01585;PF07842;PF12457	XP_023335481.1 tuftelin-interacting protein 11-like [Eurytemora affinis]
18019713	G	T	male6_18517	male6_18517.p1	-	Yes	synonymous_variant	LOW	PF00018	XP_023346751.1 SH3 domain-containing protein Dlish-like isoform X1 [Eurytemora affinis]
18034949	G	T	male6_30351	male6_30351.p1	-	Yes	3_prime_UTR_variant	MODIFIER	PF07535	XP_015593086.1 uncharacterized protein LOC107266767 isoform X1 [Cephus cinctus]
18119499	A	G	juvenile3_23201	juvenile3_23201.p2	Yes	-	synonymous_variant	LOW	PF10517	XP_023332503.1 protein Skeletor, isoforms B/C-like [Eurytemora affinis]
18126346	A	C	juvenile4_39560	juvenile4_39560.p1	-	Yes	synonymous_variant	LOW	PF00085;PF13848	XP_012269292.1 protein disulfide-isomerase TMX3 [Athalia rosae]
18129857	C	G	juvenile2_31322	-	-	Yes	intergenic_region	MODIFIER	-	-
18140981	A	G	male2_43660	male2_43660.p1	-	Yes	synonymous_variant	LOW	-	XP_023327342.1 uncharacterized protein LOC111700602 [Eurytemora affinis]
18141505	A	G	juvenile2_21192	juvenile2_21192.p1	Yes	-	5_prime_UTR_variant	MODIFIER	-	-
18208513	A	C	juvenile4_42793	juvenile4_42793.p1	-	Yes	missense_variant	MODERATE	PF00001;PF10328	XP_023344148.1 FMRFamide receptor-like [Eurytemora affinis]
18215666	C	T	juvenile3_28501	juvenile3_28501.p5	Yes	-	3_prime_UTR_variant	MODIFIER	PF10152	XP_011255517.1 WASH complex subunit 3 isoform X1 [Camponotus floridanus]
18245747	C	G	male6_58129	-	Yes	-	intergenic_region	MODIFIER	-	-
18275039	A	C	juvenile4_38336	juvenile4_38336.p1	Yes	-	3_prime_UTR_variant	MODIFIER	-	XP_023330509.1 zinc finger with UFM1-specific peptidase domain protein-like [Eurytemora affinis]
18355756	C	G	juvenile2_24739	juvenile2_24739.p1	Yes	-	synonymous_variant	LOW	-	XP_023320456.1 uncharacterized protein LOC111695373 isoform X1 [Eurytemora affinis]
18397386	A	T	male3_28675	male3_28675.p1	-	Yes	synonymous_variant	LOW	PF00632;PF14377	XP_023343002.1 E3 ubiquitin-protein ligase HUWE1-like [Eurytemora affinis]
18413418	A	G	juvenile6_28878	juvenile6_28878.p1	-	Yes	5_prime_UTR_variant	MODIFIER	PF00536;PF07647	XP_023345573.1 liprin-beta-1-like [Eurytemora affinis]
18413883	C	T	-	-	Yes	-	-	-	-	-
18418392	A	G	juvenile6_26437	juvenile6_26437.p1	-	Yes	synonymous_variant	LOW	-	-
18438891	A	T	juvenile6_27052	juvenile6_27052.p1	Yes	-	5_prime_UTR_premature_start_codon_gain_variant	LOW	PF07724;PF10431	KZS09011.1 ATP-dependent Clp protease ATP-binding subunit clpX, mitochondrial-like protein [Daphnia mag-]
18471417	C	T	juvenile6_28421	juvenile6_28421.p1	Yes	-	synonymous_variant	LOW	PF13639	XP_021935047.1 E3 ubiquitin-protein ligase RNF126 isoform X2 [Zootermopsis nevadensis]<>KDR23497.1 RING finger protein 126 [Zootermopsis nevadensis]
18515779	C	T	male3_73179	male3_73179.p1	Yes	-	synonymous_variant	LOW	PF00400	KPJ19079.1 Protein HIRA-like [Papilio machaon]
18560700	A	C	male6_29072	male6_29072.p2	-	Yes	5_prime_UTR_variant	MODIFIER	PF01852	XP_023333111.1 uncharacterized protein LOC111704944 isoform X1 [Eurytemora affinis]
18580515	G	T	juvenile4_43386	juvenile4_43386.p1	Yes	-	5_prime_UTR_variant	MODIFIER	PF05346	XP_023328133.1 transmembrane anterior posterior transformation protein 1 homolog [Eurytemora affinis]
18621867	C	T	-	-	Yes	-	-	-	-	-
18629687	A	G	juvenile6_16313	juvenile6_16313.p1	-	Yes	synonymous_variant	LOW	-	-
18654760	A	C	male3_22670	male3_22670.p1	-	Yes	synonymous_variant	LOW	PF00202	ACO11399.1 4-aminobutyrate aminotransferase, mitochondrial precursor [Caligus rogercresseyi]
18659231	A	T	male4_29362	male4_29362.p1	-	Yes	5_prime_UTR_variant	MODIFIER	PF08616;PF09794	XP_023322220.1 protein DENND6A-like [Eurytemora affinis]
18699349	C	T	male6_22996	male6_22996.p1	Yes	-	synonymous_variant	LOW	PF01391;PF01413	XP_023335040.1 collagen alpha-2(IV) chain-like [Eurytemora affinis]<>XP_023335047.1 collagen alpha-2(IV) chain-like [Eurytemora affinis]
18728370	A	G	juvenile3_19032	-	Yes	-	intergenic_region	MODIFIER	-	-
18755487	C	T	male6_68706	-	-	Yes	intergenic_region	MODIFIER	-	-
18758884	A	G	juvenile6_20491	juvenile6_20491.p1	-	Yes	5_prime_UTR_variant	MODIFIER	PF00238	ACO14635.1 60S ribosomal protein L23 [Caligus clemensi]
18779399	A	T	male3_24499	male3_24499.p1	-	Yes	synonymous_variant	LOW	PF00782	XP_015179701.1 PREDICTED: dual specificity protein phosphatase 3-like isoform X1 [Polistes dominula]
18785450	C	T	juvenile4_36210	juvenile4_36210.p1	-	Yes	synonymous_variant	LOW	-	-
18840774	C	T	juvenile6_23328	juvenile6_23328.p1	Yes	-	missense_variant	MODERATE	PF00168	XP_023320660.1 multiple C2 and transmembrane domain-containing protein 1-like isoform X7 [Eurytemora affinis]
18857215	C	T	juvenile6_28851	juvenile6_28851.p1	-	Yes	synonymous_variant	LOW	PF13646;PF14538	AVV65611.1 Raptor [Lepeophtheirus salmonis salmonis]
18866339	A	G	male3_25977	male3_25977.p1	-	Yes	synonymous_variant	LOW	-	-
18900445	A	G	male6_28832	male6_28832.p1	Yes	-	missense_variant	MODERATE	PF04499	XP_023709163.1 serine/threonine-protein phosphatase 6 regulatory subunit 3 isoform X3 [Cryptotermes secundus]<>XP_023709164.1 serine/threonine-protein phosphatase 6 regulatory subunit 3 isoform X3 [Cryptotermes secundus]<>PNF32034.1 hypothetical protein B7P43_G05736 [Cryptotermes secundus]
18933601	C	T	male3_21118	male3_21118.p1	Yes	Yes	synonymous_variant	LOW	PF02770;PF02771	XP_018022175.1 PREDICTED: long-chain specific acyl-CoA dehydroge-se, mitochondrial-like isoform X1 [Hyalella azteca]
18941894	A	G	juvenile4_21779	-	-	Yes	intergenic_region	MODIFIER	-	-
18950735	C	G	juvenile2_26889	juvenile2_26889.p1	-	Yes	3_prime_UTR_variant	MODIFIER	-	XP_023334519.1 teneurin-a-like [Eurytemora affinis]
18952656	A	G	-	-	Yes	-	-	-	-	-
18955052	A	C	male2_26175	-	-	Yes	intergenic_region	MODIFIER	-	-
18958900	A	C	juvenile6_7190	-	-	Yes	intergenic_region	MODIFIER	-	-
18982430	A	T	male6_29280	male6_29280.p1	-	Yes	3_prime_UTR_variant	MODIFIER	PF00155	-
18989529	A	G	male6_21602	male6_21602.p4	Yes	-	5_prime_UTR_variant	MODIFIER	PF13912	KXJ68030.1 hypothetical protein RP20_CCG006385 [Aedes albopictus]
18995169	A	C	male6_21420	male6_21420.p1	-	Yes	5_prime_UTR_variant	MODIFIER	PF12937	-
18996636	C	T	-	-	-	Yes	-	-	-	-
19005512	A	C	male3_26049	male3_26049.p2	Yes	-	missense_variant	MODERATE	-	-
19012815	A	C	juvenile6_28477	juvenile6_28477.p1	-	Yes	missense_variant	MODERATE	PF09133	XP_023333149.1 neurofilament heavy polypeptide-like [Eurytemora affinis]
19015291	A	G	-	-	-	Yes	-	-	-	-
19024056	A	G	juvenile6_21651	juvenile6_21651.p1	-	Yes	3_prime_UTR_variant	MODIFIER	PF00612	XP_013789036.1 abnormal spindle-like microcephaly-associated protein homolog [Limulus polyphemus]
19053241	A	T	juvenile2_24937	juvenile2_24937.p1	Yes	Yes	missense_variant	MODERATE	PF00856;PF01753	XP_023337402.1 protein msta-like [Eurytemora affinis]
19053446	A	G	juvenile6_21243	juvenile6_21243.p1	-	Yes	5_prime_UTR_variant	MODIFIER	PF02434	XP_012268608.1 fringe glycosyltransferase [Athalia rosae]
19056746	A	G	juvenile6_22283	juvenile6_22283.p1	Yes	-	synonymous_variant	LOW	PF13086;PF13087	XP_022251493.1 D- replication ATP-dependent helicase/nuclease D-2-like isoform X1 [Limulus polyphemus]<>XP_022251494.1 D- replication ATP-dependent helicase/nuclease D-2-like isoform X1 [Limulus polyphemus]
19064182	A	T	juvenile2_30254	juvenile2_30254.p1	Yes	-	synonymous_variant	LOW	PF03385	KZS09889.1 Sugar baby [Daphnia mag-]
19074592	C	T	juvenile3_27762	juvenile3_27762.p1	Yes	-	missense_variant	MODERATE	PF14774	XP_023238486.1 protein FAM177A1-like [Centruroides sculpturatus]
19079009	A	G	juvenile2_21669	juvenile2_21669.p1	Yes	-	synonymous_variant	LOW	PF08016	XP_023330853.1 polycystic kidney disease 2-like 2 protein [Eurytemora affinis]
19088773	C	T	male2_43433	male2_43433.p1	-	Yes	5_prime_UTR_variant	MODIFIER	PF00450	AKO90270.1 cathepsin A1 [Tigriopus japonicus]
19092359	G	T	male4_6635	male4_6635.p1	-	Yes	missense_variant	MODERATE	-	XP_023334934.1 exocyst complex component 4-like isoform X1 [Eurytemora affinis]<>XP_023334935.1 exocyst complex component 4-like isoform X2 [Eurytemora affinis]<>XP_023334936.1 exocyst complex component 4-like isoform X3 [Eurytemora affinis]
19093317	C	G	male6_28752	male6_28752.p1	Yes	-	missense_variant	MODERATE	PF08336	XP_023321411.1 prolyl 4-hydroxylase subunit alpha-1-like [Eurytemora affinis]
19109519	C	T	male3_21806	male3_21806.p1	-	Yes	synonymous_variant	LOW	PF07064	XP_023719122.1 guanine nucleotide exchange factor subunit Rich isoform X1 [Cryptotermes secundus]<>PNF21797.1 Guanine nucleotide exchange factor subunit Rich [Cryptotermes secundus]
19109746	A	G	male3_23226	male3_23226.p1	-	Yes	5_prime_UTR_variant	MODIFIER	PF01633	XP_023719066.1 choline/ethanolamine ki-se-like isoform X2 [Cryptotermes secundus]<>PNF21862.1 Choline/ethanolamine ki-se [Cryptotermes secundus]
19141297	A	G	juvenile2_22217	juvenile2_22217.p2	-	Yes	5_prime_UTR_variant	MODIFIER	PF00076;PF14259	XP_021956227.1 TAR D--binding protein 43-like isoform X2 [Folsomia candida]
19146401	A	C	male6_7880	male6_7880.p1	-	Yes	synonymous_variant	LOW	-	-
19174715	A	G	juvenile4_40975	juvenile4_40975.p1	Yes	-	synonymous_variant	LOW	PF01485	XP_023345742.1 E3 ubiquitin-protein ligase RNF19B-like [Eurytemora affinis]
19200325	C	T	juvenile3_23664	juvenile3_23664.p1	-	Yes	synonymous_variant	LOW	PF12796	-
19223616	C	T	male3_28848	male3_28848.p1	-	Yes	synonymous_variant	LOW	PF00651;PF00754;PF07707	KFM58196.1 BTB/POZ domain-containing protein 9, partial [Stegodyphus mimosarum]
19250501	A	G	juvenile6_18812	juvenile6_18812.p1	-	Yes	missense_variant	MODERATE	PF00854	XP_023320405.1 peptide transporter family 2-like isoform X3 [Eurytemora affinis]
19253116	A	T	male6_29427	male6_29427.p1	Yes	-	synonymous_variant	LOW	PF02759;PF13901	XP_023329704.1 pleckstrin homology domain-containing family M member 1-like [Eurytemora affinis]<>XP_023329705.1 pleckstrin homology domain-containing family M member 1-like [Eurytemora affinis]
19283217	C	T	juvenile4_45492	juvenile4_45492.p1	-	Yes	5_prime_UTR_variant	MODIFIER	PF00130;PF00641;PF00780	XP_023323712.1 serine/threonine-protein ki-se MRCK alpha-like, partial [Eurytemora affinis]
19297840	A	C	juvenile2_71821	juvenile2_71821.p1	Yes	-	missense_variant	MODERATE	-	-
19308102	A	G	juvenile3_29402	juvenile3_29402.p1	-	Yes	synonymous_variant	LOW	PF00443;PF06337;PF14533;PF14836	XP_015918844.1 ubiquitin carboxyl-termi-l hydrolase 4 [Parasteatoda tepidariorum]
19327424	A	G	juvenile6_19308	juvenile6_19308.p1	Yes	-	synonymous_variant	LOW	PF04098	ACO11517.1 D- repair protein RAD52 homolog [Caligus rogercresseyi]
19358786	C	T	male3_21516	male3_21516.p1	-	Yes	3_prime_UTR_variant	MODIFIER	PF00567	-
19360404	A	T	male3_60335	male3_60335.p1	Yes	Yes	synonymous_variant	LOW	-	-
19366138	C	T	male3_22738	male3_22738.p1	-	Yes	3_prime_UTR_variant	MODIFIER	PF02759	XP_023343973.1 protein RUFY3-like [Eurytemora affinis]
19406902	G	T	male3_26087	male3_26087.p1	-	Yes	3_prime_UTR_variant	MODIFIER	PF05178;PF12936	EFX90002.1 hypothetical protein DAPPUDRAFT_309707 [Daphnia pulex]
19435388	A	G	juvenile3_9961	juvenile3_9961.p1	Yes	-	synonymous_variant	LOW	-	-
19435726	C	T	juvenile6_26724	juvenile6_26724.p2	Yes	-	synonymous_variant	LOW	PF03556	XP_020290147.1 DCN1-like protein 3 [Pseudomyrmex gracilis]
19447099	A	G	male2_43445	male2_43445.p1	-	Yes	5_prime_UTR_variant	MODIFIER	PF01048	XP_015510096.1 PREDICTED: S-methyl-5'-thioadenosine phosphorylase [Neodiprion lecontei]
19459479	A	T	juvenile6_29459	juvenile6_29459.p1	-	Yes	synonymous_variant	LOW	PF01485	XP_023345742.1 E3 ubiquitin-protein ligase RNF19B-like [Eurytemora affinis]
19504709	A	T	male6_30475	male6_30475.p1	-	Yes	synonymous_variant	LOW	PF02008;PF11699	ADD24475.1 Centromere protein C 1 [Lepeophtheirus salmonis]
19524860	A	T	male6_29042	male6_29042.p1	-	Yes	synonymous_variant	LOW	PF04515	XP_023321403.1 choline transporter-like protein 4 [Eurytemora affinis]<>XP_023321405.1 choline transporter-like protein 4 [Eurytemora affinis]
19541562	C	T	male2_51019	male2_51019.p1	Yes	-	synonymous_variant	LOW	PF08238	XP_023714699.1 protein sel-1 homolog 1-like isoform X2 [Cryptotermes secundus]<>XP_023714700.1 protein sel-1 homolog 1-like isoform X2 [Cryptotermes secundus]<>XP_023714701.1 protein sel-1 homolog 1-like isoform X2 [Cryptotermes secundus]<>XP_023714702.1 protein sel-1 homolog 1-like isoform X2 [Cryptotermes secundus]<>PNF26422.1 sel--like protein 1 [Cryptotermes secundus]<>PNF26423.1 sel--like pr…
19655330	C	T	juvenile2_30705	juvenile2_30705.p1	Yes	-	synonymous_variant	LOW	PF08146	XP_023334093.1 HEAT repeat-containing protein 1-like [Eurytemora affinis]
19671495	A	C	male3_23678	male3_23678.p1	Yes	-	3_prime_UTR_variant	MODIFIER	PF00610	XP_014289626.1 regulator of G-protein sig-ling 7 isoform X1 [Halyomorpha halys]
19676981	C	T	male2_41292	male2_41292.p4	Yes	-	5_prime_UTR_variant	MODIFIER	PF00018	XP_015429948.1 PREDICTED: dy-min-binding protein-like [Dufourea novaeangliae]<>KZC04124.1 Dy-min-binding protein [Dufourea novaeangliae]
19679473	C	T	male2_20134	-	-	Yes	intergenic_region	MODIFIER	-	-
19687463	A	T	juvenile2_29861	juvenile2_29861.p1	-	Yes	5_prime_UTR_variant	MODIFIER	PF00554;PF16179	ALF84899.1 dorsal-like protein [Paracyclopi- --]
19695920	A	G	juvenile2_29783	juvenile2_29783.p2	Yes	-	5_prime_UTR_variant	MODIFIER	PF00013;PF00929	XP_013188951.1 PREDICTED: R- exonuclease 4-like [Amyelois transitella]
19697958	C	T	juvenile3_31239	juvenile3_31239.p1	-	Yes	synonymous_variant	LOW	PF13912	-
19733994	C	T	male2_41651	male2_41651.p4	Yes	-	5_prime_UTR_variant	MODIFIER	PF00022	XP_011250479.1 actin, clone 403 [Camponotus floridanus]<>XP_024869593.1 actin, clone 403-like isoform X1 [Temnothorax curvispinosus]<>EFN72282.1 Actin, clone 403 [Camponotus floridanus]
19745299	A	T	juvenile6_3389	juvenile6_3389.p1	-	Yes	3_prime_UTR_variant	MODIFIER	PF01576	XP_023346558.1 myosin heavy chain, muscle-like [Eurytemora affinis]
19768598	C	T	juvenile3_30461	juvenile3_30461.p1	Yes	-	synonymous_variant	LOW	PF04851;PF13625;PF16203	XP_017779888.1 PREDICTED: D- excision repair protein haywire [Nicrophorus vespilloides]
19848506	A	G	male4_57704	-	Yes	-	intergenic_region	MODIFIER	-	-
19899227	A	G	juvenile3_29787	juvenile3_29787.p1	Yes	-	synonymous_variant	LOW	PF01388	XP_023341344.1 AT-rich interactive domain-containing protein 2-like isoform X2 [Eurytemora affinis]
19910852	A	T	male2_42469	male2_42469.p5	-	Yes	5_prime_UTR_variant	MODIFIER	PF02014	XP_017784481.1 PREDICTED: putative defense protein Hdd11 isoform X2 [Nicrophorus vespilloides]
19924488	A	G	juvenile6_27393	juvenile6_27393.p1	Yes	-	3_prime_UTR_variant	MODIFIER	PF00505	XP_023320117.1 high mobility group protein B2-like [Eurytemora affinis]
19962188	A	G	male6_4723	-	-	Yes	intergenic_region	MODIFIER	-	-
19974620	C	T	juvenile3_30362	juvenile3_30362.p1	-	Yes	synonymous_variant	LOW	PF07647;PF13676	XP_023339377.1 sterile alpha and TIR motif-containing protein 1-like isoform X3 [Eurytemora affinis]
20021721	A	C	juvenile2_25947	juvenile2_25947.p2	-	Yes	3_prime_UTR_variant	MODIFIER	-	-
20028362	A	T	juvenile3_24358	juvenile3_24358.p1	-	Yes	3_prime_UTR_variant	MODIFIER	-	-
20046744	A	T	juvenile4_39149	juvenile4_39149.p1	Yes	-	3_prime_UTR_variant	MODIFIER	PF05185	XP_021916915.1 protein arginine N-methyltransferase 5 isoform X2 [Zootermopsis nevadensis]<>KDR21061.1 Protein arginine N-methyltransferase 5 [Zootermopsis nevadensis]
20069238	A	G	juvenile4_39416	juvenile4_39416.p1	Yes	-	3_prime_UTR_variant	MODIFIER	PF12745;PF13393	XP_017783992.1 PREDICTED: eIF-2-alpha ki-se GCN2 [Nicrophorus vespilloides]
20077705	A	T	male3_14598	-	Yes	-	intergenic_region	MODIFIER	-	-
20087476	C	T	juvenile3_24964	juvenile3_24964.p2	-	Yes	5_prime_UTR_premature_start_codon_gain_variant	LOW	PF00069	XP_023345487.1 SNF-related serine/threonine-protein ki-se-like [Eurytemora affinis]
20097076	C	T	juvenile4_39620	juvenile4_39620.p4	-	Yes	3_prime_UTR_variant	MODIFIER	PF00213	ACO15580.1 ATP synthase subunit O, mitochondrial precursor [Caligus clemensi]
20106178	C	T	juvenile6_20413	juvenile6_20413.p1	Yes	-	3_prime_UTR_variant	MODIFIER	PF00040	ACO10356.1 Serine protease easter precursor [Caligus rogercresseyi]
20109711	A	C	male6_31005	male6_31005.p1	-	Yes	synonymous_variant	LOW	PF04821;PF05029	XP_023331731.1 protein timeless homolog [Eurytemora affinis]
20115279	A	T	juvenile2_16026	juvenile2_16026.p1	Yes	-	synonymous_variant	LOW	PF00083	XP_014356191.1 PREDICTED: facilitated trehalose transporter Tret1-like [Papilio machaon]<>KPJ16703.1 Facilitated trehalose transporter Tret1 [Papilio machaon]
20151435	A	T	juvenile3_26710	juvenile3_26710.p3	Yes	-	3_prime_UTR_variant	MODIFIER	-	EFN72825.1 -DPH:adrenodoxin oxidoreductase, mitochondrial [Camponotus floridanus]
20166087	A	G	juvenile6_26898	juvenile6_26898.p2	Yes	-	3_prime_UTR_variant	MODIFIER	PF01805;PF09750	XP_025413350.1 protein suppressor of white apricot [Sipha flava]
20166145	A	T	juvenile3_29938	juvenile3_29938.p1	-	Yes	3_prime_UTR_variant	MODIFIER	PF00173;PF00175;PF00970;PF04969	XP_023236301.1 cytochrome b5 reductase 4-like [Centruroides sculpturatus]
20198069	C	T	male6_26307	male6_26307.p2	Yes	Yes	3_prime_UTR_variant	MODIFIER	PF04117	XP_023334090.1 mpv17-like protein [Eurytemora affinis]
20261383	A	G	juvenile6_23282	juvenile6_23282.p1	Yes	Yes	synonymous_variant	LOW	-	XP_023340230.1 thyroid receptor-interacting protein 11-like isoform X2 [Eurytemora affinis]
20263782	C	T	juvenile2_14037	juvenile2_14037.p1	Yes	-	synonymous_variant	LOW	PF00069	XP_023326413.1 leucine-rich repeat serine/threonine-protein ki-se 1-like [Eurytemora affinis]
20274359	A	T	juvenile3_26994	juvenile3_26994.p2	Yes	-	5_prime_UTR_variant	MODIFIER	-	-
20284563	A	G	male6_30555	male6_30555.p1	Yes	-	synonymous_variant	LOW	PF12422	XP_022237115.1 condensin-2 complex subunit G2-like [Limulus polyphemus]
20285417	C	T	juvenile4_40203	juvenile4_40203.p3	Yes	-	3_prime_UTR_variant	MODIFIER	-	-
20286969	C	T	male3_14420	male3_14420.p1	Yes	Yes	missense_variant	MODERATE	-	EAT34176.1 AAEL013562-PA [Aedes aegypti]
20295230	A	G	juvenile2_21515	juvenile2_21515.p2	Yes	-	5_prime_UTR_variant	MODIFIER	-	XP_023239859.1 uncharacterized protein LOC111638391 [Centruroides sculpturatus]
20324128	G	T	male6_24337	male6_24337.p2	Yes	-	missense_variant	MODERATE	PF07686;PF08205	XP_023331911.1 hemicentin-2-like [Eurytemora affinis]
20347323	A	G	male4_102097	male4_102097.p1	Yes	-	missense_variant	MODERATE	PF03607	XP_023339826.1 serine/threonine-protein ki-se DCLK2-like [Eurytemora affinis]
20359660	C	T	juvenile3_29525	juvenile3_29525.p1	Yes	-	synonymous_variant	LOW	PF01532	XP_023343569.1 endoplasmic reticulum mannosyl-oligosaccharide 1,2-alpha-mannosidase-like [Eurytemora affinis]<>XP_023343575.1 endoplasmic reticulum mannosyl-oligosaccharide 1,2-alpha-mannosidase-like [Eurytemora affinis]<>XP_023343581.1 endoplasmic reticulum mannosyl-oligosaccharide 1,2-alpha-mannosidase-like [Eurytemora affinis]<>XP_023343589.1 endoplasmic reticulum mannosyl-oligosaccharide 1,2-…
20381993	A	G	male3_23482	male3_23482.p1	-	Yes	synonymous_variant	LOW	PF00858	XP_023336705.1 uncharacterized protein LOC111707783 [Eurytemora affinis]
20392363	C	T	male2_11999	male2_11999.p1	-	Yes	synonymous_variant	LOW	PF07645;PF12662	XP_011195937.1 PREDICTED: fibrillin-2 [Zeugodacus cucurbitae]
20473058	C	T	juvenile2_22545	-	Yes	-	intergenic_region	MODIFIER	-	-
20498560	A	G	juvenile4_102514	juvenile4_102514.p1	Yes	-	synonymous_variant	LOW	PF10243	XP_023345382.1 TRAF3-interacting protein 1-like [Eurytemora affinis]
20501919	A	G	juvenile6_29032	juvenile6_29032.p1	Yes	-	synonymous_variant	LOW	PF07679;PF08205;PF13895;PF13927	XP_023718816.1 irregular chiasm C-roughest protein-like isoform X1 [Cryptotermes secundus]
20507972	A	G	juvenile4_37425	juvenile4_37425.p1	Yes	-	synonymous_variant	LOW	PF00994;PF01507	XP_023334165.1 FAD synthase-like [Eurytemora affinis]
20527962	A	T	juvenile6_28631	juvenile6_28631.p1	-	Yes	5_prime_UTR_variant	MODIFIER	PF10373;PF10374;PF13638	XP_023339411.1 telomerase-binding protein EST1A-like [Eurytemora affinis]
20544559	C	T	juvenile2_433	juvenile2_433.p1	Yes	-	missense_variant	MODERATE	-	-
20555449	A	G	male4_41141	male4_41141.p1	Yes	Yes	5_prime_UTR_variant	MODIFIER	PF00646	-
20600077	A	C	male6_28800	male6_28800.p1	Yes	Yes	missense_variant	MODERATE	PF00817;PF11799	XP_023319922.1 D- polymerase kappa-like isoform X2 [Eurytemora affinis]<>XP_023319923.1 D- polymerase kappa-like isoform X2 [Eurytemora affinis]<>XP_023319924.1 D- polymerase kappa-like isoform X2 [Eurytemora affinis]
20620508	G	T	juvenile2_26536	juvenile2_26536.p1	Yes	-	missense_variant	MODERATE	PF13688	-
20635968	A	T	juvenile3_19315	juvenile3_19315.p1	Yes	-	5_prime_UTR_variant	MODIFIER	-	XP_023341360.1 nuclear receptor-binding protein homolog, partial [Eurytemora affinis]
20637686	A	G	male6_29163	male6_29163.p1	-	Yes	synonymous_variant	LOW	PF11831;PF13921	XP_023708391.1 cell division cycle 5-like protein [Cryptotermes secundus]
20641714	C	T	male6_30573	male6_30573.p1	Yes	Yes	3_prime_UTR_variant	MODIFIER	PF00152;PF00458;PF01336	XP_023341719.1 aspartate--tR- ligase, cytoplasmic-like [Eurytemora affinis]
20642206	A	G	male3_27203	male3_27203.p1	Yes	Yes	synonymous_variant	LOW	PF00023;PF00536;PF00644;PF12796;PF13857	XP_023333893.1 tankyrase-2-like [Eurytemora affinis]
20662083	C	G	male6_27109	male6_27109.p1	Yes	-	3_prime_UTR_variant	MODIFIER	PF16507	KZS21002.1 Proteasome activator complex subunit [Daphnia mag-]
20670363	G	T	juvenile4_41761	juvenile4_41761.p1	-	Yes	synonymous_variant	LOW	PF00787;PF09325	XP_966953.1 PREDICTED: sorting nexin-2 isoform X2 [Tribolium castaneum]<>EFA05966.1 Sorting nexin-2-like Protein [Tribolium castaneum]
20708032	A	T	juvenile6_28878	juvenile6_28878.p1	-	Yes	synonymous_variant	LOW	PF00536;PF07647	XP_023345573.1 liprin-beta-1-like [Eurytemora affinis]
20720459	A	C	juvenile2_30184	juvenile2_30184.p1	Yes	Yes	synonymous_variant	LOW	PF01535	XP_023329514.1 leucine-rich PPR motif-containing protein, mitochondrial-like [Eurytemora affinis]
20725260	C	T	juvenile3_25138	juvenile3_25138.p1	-	Yes	missense_variant	MODERATE	PF00106	XP_023320712.1 15-hydroxyprostaglandin dehydroge-se [-D(+)]-like [Eurytemora affinis]
20727868	A	T	male2_54026	male2_54026.p1	-	Yes	synonymous_variant	LOW	-	XP_017473701.1 PREDICTED: mitochondrial ribonuclease P protein 1 homolog [Rhagoletis zephyria]
20740791	A	T	juvenile2_21857	juvenile2_21857.p1	-	Yes	synonymous_variant	LOW	PF00474	XP_023330563.1 sodium-coupled monocarboxylate transporter 1-like [Eurytemora affinis]
20744723	C	T	male2_46814	male2_46814.p2	-	Yes	5_prime_UTR_variant	MODIFIER	PF13894	XP_023220355.1 zinc finger protein 729-like [Centruroides sculpturatus]
20750258	A	T	juvenile2_23995	juvenile2_23995.p1	-	Yes	3_prime_UTR_variant	MODIFIER	PF01738	XP_023322333.1 hydrolase tropI-like isoform X3 [Eurytemora affinis]
20760212	A	G	male4_37283	male4_37283.p1	Yes	Yes	synonymous_variant	LOW	-	-
20767530	A	T	juvenile3_24947	juvenile3_24947.p1	Yes	-	3_prime_UTR_variant	MODIFIER	PF00418	XP_023324248.1 uncharacterized protein LOC111698207 [Eurytemora affinis]
20785528	A	T	juvenile2_23116	juvenile2_23116.p1	-	Yes	synonymous_variant	LOW	PF01530;PF01853	XP_023326268.1 histone acetyltransferase KAT7-like [Eurytemora affinis]
20787914	C	T	juvenile3_28533	juvenile3_28533.p3	-	Yes	3_prime_UTR_variant	MODIFIER	-	-
20808649	A	G	juvenile4_45403	juvenile4_45403.p1	-	Yes	synonymous_variant	LOW	PF02207;PF02617	XP_018561293.1 E3 ubiquitin-protein ligase UBR2 [Anoplophora glabripennis]<>XP_018561294.1 E3 ubiquitin-protein ligase UBR2 [Anoplophora glabripennis]<>XP_018561295.1 E3 ubiquitin-protein ligase UBR2 [Anoplophora glabripennis]
20819871	A	G	juvenile4_38672	juvenile4_38672.p2	Yes	-	5_prime_UTR_variant	MODIFIER	PF00153	XP_023716051.1 mitochondrial folate transporter/carrier isoform X1 [Cryptotermes secundus]<>XP_023716052.1 mitochondrial folate transporter/carrier isoform X1 [Cryptotermes secundus]
20827315	A	G	male6_22367	male6_22367.p1	-	Yes	synonymous_variant	LOW	PF00728	KDR10871.1 Hexosaminidase domain-containing protein [Zootermopsis nevadensis]
20853870	A	C	male4_43828	male4_43828.p1	Yes	-	5_prime_UTR_variant	MODIFIER	PF00178	KZS12545.1 ETS ous factor-like protein [Daphnia mag-]
20854419	A	G	male3_25283	male3_25283.p1	-	Yes	synonymous_variant	LOW	PF07690	XP_023323954.1 solute carrier family 45 member 3-like [Eurytemora affinis]<>XP_023323955.1 solute carrier family 45 member 3-like [Eurytemora affinis]<>XP_023323956.1 solute carrier family 45 member 3-like [Eurytemora affinis]
20894929	A	T	male3_51777	male3_51777.p1	Yes	-	missense_variant	MODERATE	-	-
20930464	A	T	-	-	Yes	-	-	-	-	-
21068517	C	T	juvenile4_37044	juvenile4_37044.p1	-	Yes	3_prime_UTR_variant	MODIFIER	-	-
21069741	G	T	juvenile3_30982	juvenile3_30982.p1	-	Yes	3_prime_UTR_variant	MODIFIER	PF01130	XP_023346726.1 lysosome membrane protein 2-like [Eurytemora affinis]<>XP_023346727.1 lysosome membrane protein 2-like [Eurytemora affinis]<>XP_023346728.1 lysosome membrane protein 2-like [Eurytemora affinis]
21070325	A	G	juvenile4_41990	juvenile4_41990.p1	-	Yes	5_prime_UTR_variant	MODIFIER	PF00135	XP_023323566.1 fatty acyl-CoA hydrolase precursor, medium chain-like [Eurytemora affinis]
21088548	A	T	male3_17758	male3_17758.p1	Yes	-	missense_variant	MODERATE	-	-
21103821	A	T	juvenile6_28907	juvenile6_28907.p1	-	Yes	5_prime_UTR_premature_start_codon_gain_variant	LOW	PF03446;PF14833	XP_023325846.1 3-hydroxyisobutyrate dehydroge-se, mitochondrial-like [Eurytemora affinis]
21104938	G	T	juvenile3_24999	juvenile3_24999.p1	-	Yes	synonymous_variant	LOW	-	XP_023323221.1 uncharacterized protein LOC111697431 [Eurytemora affinis]
21121493	A	G	juvenile2_27006	juvenile2_27006.p1	Yes	-	missense_variant	MODERATE	PF01532	XP_023343569.1 endoplasmic reticulum mannosyl-oligosaccharide 1,2-alpha-mannosidase-like [Eurytemora affinis]<>XP_023343575.1 endoplasmic reticulum mannosyl-oligosaccharide 1,2-alpha-mannosidase-like [Eurytemora affinis]<>XP_023343581.1 endoplasmic reticulum mannosyl-oligosaccharide 1,2-alpha-mannosidase-like [Eurytemora affinis]<>XP_023343589.1 endoplasmic reticulum mannosyl-oligosaccharide 1,2-…
21127889	G	T	juvenile2_28129	juvenile2_28129.p1	-	Yes	3_prime_UTR_variant	MODIFIER	PF13688	-
21136849	A	G	juvenile4_41512	juvenile4_41512.p4	-	Yes	3_prime_UTR_variant	MODIFIER	-	-
21159664	C	T	male4_37950	male4_37950.p1	-	Yes	5_prime_UTR_variant	MODIFIER	PF02205	XP_023323232.1 protein spire homolog 1-like isoform X2 [Eurytemora affinis]
21161626	A	T	male6_23644	male6_23644.p1	Yes	-	missense_variant	MODERATE	PF02460	XP_023331682.1 patched domain-containing protein 3-like isoform X3 [Eurytemora affinis]
21173469	A	T	-	-	-	Yes	-	-	-	-
21204998	A	T	juvenile3_23625	juvenile3_23625.p1	Yes	-	missense_variant	MODERATE	PF15072	-
21207552	G	T	male6_21946	male6_21946.p1	Yes	-	5_prime_UTR_variant	MODIFIER	-	-
21217547	A	T	juvenile4_35946	juvenile4_35946.p1	Yes	-	3_prime_UTR_variant	MODIFIER	PF00176	XP_023327721.1 helicase-like transcription factor [Eurytemora affinis]
21294825	A	T	male2_38302	male2_38302.p2	-	Yes	3_prime_UTR_variant	MODIFIER	-	-
21295423	C	T	juvenile2_29811	juvenile2_29811.p1	-	Yes	synonymous_variant	LOW	PF04931	XP_015516258.1 PREDICTED: myb-binding protein 1A-like protein [Neodiprion lecontei]
21318116	A	C	male6_22996	male6_22996.p1	-	Yes	synonymous_variant	LOW	PF01391;PF01413	XP_023335040.1 collagen alpha-2(IV) chain-like [Eurytemora affinis]<>XP_023335047.1 collagen alpha-2(IV) chain-like [Eurytemora affinis]
21319805	A	C	male2_40492	male2_40492.p1	-	Yes	3_prime_UTR_variant	MODIFIER	-	-
21327036	C	T	male3_28578	male3_28578.p1	Yes	-	synonymous_variant	LOW	PF00005	AHK05633.1 ATP-binding cassette transporter sub-family A member 13 [Tigriopus japonicus]
21331690	C	T	juvenile3_31177	juvenile3_31177.p1	-	Yes	synonymous_variant	LOW	PF11768	XP_023334017.1 WD repeat-containing and pla-r cell polarity effector protein fritz homolog [Eurytemora affinis]
21368787	A	T	juvenile6_24797	juvenile6_24797.p1	Yes	-	missense_variant	MODERATE	PF00752;PF00867	XP_023343467.1 exonuclease 1-like [Eurytemora affinis]<>XP_023343468.1 exonuclease 1-like [Eurytemora affinis]<>XP_023343469.1 exonuclease 1-like [Eurytemora affinis]<>XP_023343470.1 exonuclease 1-like [Eurytemora affinis]
21378411	A	C	juvenile2_28624	juvenile2_28624.p1	-	Yes	5_prime_UTR_variant	MODIFIER	-	-
21380180	A	C	male6_66669	male6_66669.p1	Yes	-	synonymous_variant	LOW	PF00008	EZA52854.1 Protein crumbs, partial [Ooceraea biroi]
21393142	C	T	juvenile4_45457	juvenile4_45457.p1	-	Yes	3_prime_UTR_variant	MODIFIER	PF07142	XP_023338882.1 uncharacterized protein LOC111709450, partial [Eurytemora affinis]
21408993	C	T	juvenile6_21040	juvenile6_21040.p1	-	Yes	missense_variant	MODERATE	PF00012	XP_015512272.1 PREDICTED: heat shock 70 kDa protein cog-te 3 [Neodiprion lecontei]
21415348	A	G	juvenile4_32867	juvenile4_32867.p1	-	Yes	synonymous_variant	LOW	PF00415;PF00632	XP_021933596.1 probable E3 ubiquitin-protein ligase HERC1 isoform X3 [Zootermopsis nevadensis]
21423290	A	G	juvenile2_23538	juvenile2_23538.p3	Yes	-	3_prime_UTR_variant	MODIFIER	PF00226;PF14259	PSN46905.1 D-J subfamily C member 17 [Blattella germanica]
21460326	A	T	juvenile6_23006	juvenile6_23006.p2	Yes	-	3_prime_UTR_variant	MODIFIER	PF00076	ACO12537.1 tR- selenocysteine-associated protein 1 [Lepeophtheirus salmonis]<>ADD24564.1 tR- selenocysteine 1-associated protein 1 [Lepeophtheirus salmonis]
21477650	C	T	juvenile2_20223	-	-	Yes	intergenic_region	MODIFIER	-	-
21500935	G	T	juvenile4_57658	juvenile4_57658.p1	-	Yes	missense_variant	MODERATE	-	-
21517626	G	T	male6_23661	male6_23661.p1	Yes	-	5_prime_UTR_premature_start_codon_gain_variant	LOW	PF00995	KXJ69336.1 hypothetical protein RP20_CCG027645, partial [Aedes albopictus]
21564170	C	T	male3_28012	male3_28012.p1	Yes	-	synonymous_variant	LOW	-	XP_023326744.1 KH domain-containing, R--binding, sig-l transduction-associated protein 3-like [Eurytemora affinis]
21567107	A	C	-	-	-	Yes	-	-	-	-
21572566	A	G	male3_63434	male3_63434.p1	Yes	-	synonymous_variant	LOW	PF06990	XP_023347053.1 galactosylceramide sulfotransferase-like isoform X3 [Eurytemora affinis]
21625294	G	T	male6_27389	male6_27389.p1	-	Yes	synonymous_variant	LOW	PF07679	XP_023338993.1 titin-like isoform X3 [Eurytemora affinis]
21648836	A	G	juvenile3_31956	juvenile3_31956.p1	-	Yes	3_prime_UTR_variant	MODIFIER	PF00013;PF16544	XP_023323333.1 protein held out wings-like isoform X1 [Eurytemora affinis]<>XP_023323334.1 protein held out wings-like isoform X1 [Eurytemora affinis]
21666693	C	T	juvenile6_29587	juvenile6_29587.p1	Yes	Yes	synonymous_variant	LOW	-	-
21675589	A	G	juvenile3_30510	juvenile3_30510.p1	Yes	-	missense_variant	MODERATE	PF01369;PF15410	XP_013794671.1 PH and SEC7 domain-containing protein 2-like [Limulus polyphemus]<>XP_022238005.1 PH and SEC7 domain-containing protein 2-like [Limulus polyphemus]<>XP_022238006.1 PH and SEC7 domain-containing protein 2-like [Limulus polyphemus]<>XP_022238007.1 PH and SEC7 domain-containing protein 2-like [Limulus polyphemus]
21697640	C	T	male6_25617	male6_25617.p1	-	Yes	3_prime_UTR_variant	MODIFIER	PF03630	XP_025154301.1 pantothe-te ki-se 3 isoform X2 [Harpeg-thos saltator]
21705360	A	G	juvenile3_24888	juvenile3_24888.p2	-	Yes	3_prime_UTR_variant	MODIFIER	PF02469	XP_023346423.1 transforming growth factor-beta-induced protein ig-h3-like [Eurytemora affinis]
21707246	C	T	male3_19083	male3_19083.p1	Yes	-	synonymous_variant	LOW	-	XP_023319785.1 hillarin-like isoform X3 [Eurytemora affinis]
21720326	C	G	juvenile6_22661	juvenile6_22661.p1	Yes	-	missense_variant	MODERATE	PF02176	XP_023348208.1 TNF receptor-associated factor 4-like [Eurytemora affinis]
21722059	G	T	juvenile4_43799	juvenile4_43799.p1	-	Yes	missense_variant	MODERATE	PF14722	KDR15059.1 hypothetical protein L798_11134 [Zootermopsis nevadensis]
21728241	C	T	juvenile3_25925	juvenile3_25925.p1	Yes	Yes	missense_variant	MODERATE	PF06079	XP_015918944.1 soluble calcium-activated nucleotidase 1-like [Parasteatoda tepidariorum]
21728614	C	T	juvenile2_69205	-	-	Yes	intergenic_region	MODIFIER	-	-
21762499	C	G	juvenile3_28401	juvenile3_28401.p1	Yes	-	missense_variant	MODERATE	PF06920	XP_023323981.1 dedicator of cytokinesis protein 1-like [Eurytemora affinis]
21815868	A	T	male6_24724	male6_24724.p2	Yes	-	3_prime_UTR_variant	MODIFIER	PF02171	XP_023321025.1 uncharacterized protein LOC111695814 [Eurytemora affinis]
21839358	A	G	male6_29826	male6_29826.p1	Yes	-	synonymous_variant	LOW	PF12738	XP_019544236.1 PREDICTED: uncharacterized protein LOC109414843 isoform X2 [Aedes albopictus]
21840077	C	T	juvenile2_26553	juvenile2_26553.p1	Yes	-	missense_variant	MODERATE	PF12796	XP_023326147.1 microtubule-associated protein futsch-like [Eurytemora affinis]
21853682	G	T	male3_25718	male3_25718.p1	-	Yes	synonymous_variant	LOW	PF01363;PF12796;PF13606	XP_023334642.1 rabankyrin-5-like [Eurytemora affinis]
21861703	A	G	juvenile3_29561	juvenile3_29561.p1	-	Yes	5_prime_UTR_variant	MODIFIER	PF09732;PF10312	XP_023723637.1 cactin [Cryptotermes secundus]<>PNF41374.1 Cactin [Cryptotermes secundus]
21896978	A	C	male3_28758	male3_28758.p1	Yes	-	5_prime_UTR_variant	MODIFIER	PF02460	XP_023335603.1 Niemann-Pick C1 protein-like [Eurytemora affinis]
21925026	A	G	juvenile3_30	juvenile3_30.p1	Yes	-	missense_variant	MODERATE	-	-
21929107	A	G	male6_29476	male6_29476.p2	Yes	-	3_prime_UTR_variant	MODIFIER	PF00432	XP_023242730.1 protein farnesyltransferase subunit beta-like [Centruroides sculpturatus]
21962163	C	T	juvenile3_20239	juvenile3_20239.p1	Yes	-	3_prime_UTR_variant	MODIFIER	-	XP_023326872.1 uncharacterized protein LOC111700237 [Eurytemora affinis]
21978241	G	T	male2_39319	male2_39319.p1	-	Yes	synonymous_variant	LOW	-	XP_023334561.1 E3 ubiquitin-protein ligase UBR2-like isoform X1 [Eurytemora affinis]
22052686	A	G	juvenile4_43355	juvenile4_43355.p1	-	Yes	synonymous_variant	LOW	PF03493;PF07885	XP_012347523.1 PREDICTED: calcium-activated potassium channel slowpoke isoform X38 [Apis florea]
22057049	A	T	male2_26384	male2_26384.p1	Yes	-	missense_variant	MODERATE	PF14997	EFX84980.1 hypothetical protein DAPPUDRAFT_314558 [Daphnia pulex]
22070078	A	G	male3_23716	male3_23716.p1	Yes	Yes	3_prime_UTR_variant	MODIFIER	PF01909;PF03828	XP_023328132.1 poly(A) R- polymerase, mitochondrial-like [Eurytemora affinis]
22070181	A	G	juvenile6_22283	juvenile6_22283.p1	Yes	-	5_prime_UTR_variant	MODIFIER	PF13086;PF13087	XP_022251493.1 D- replication ATP-dependent helicase/nuclease D-2-like isoform X1 [Limulus polyphemus]<>XP_022251494.1 D- replication ATP-dependent helicase/nuclease D-2-like isoform X1 [Limulus polyphemus]
22082797	C	T	juvenile6_20359	juvenile6_20359.p1	Yes	Yes	synonymous_variant	LOW	-	XP_023327876.1 uncharacterized protein LOC111701003 [Eurytemora affinis]
22091707	A	G	male4_38157	male4_38157.p2	-	Yes	5_prime_UTR_variant	MODIFIER	PF00041;PF07679	XP_012548622.1 Down syndrome cell adhesion molecule-like protein Dscam2 isoform X19 [Bombyx mori]
22097592	A	G	juvenile3_29857	juvenile3_29857.p1	-	Yes	synonymous_variant	LOW	PF09789	PNF15347.1 hypothetical protein B7P43_G00990 [Cryptotermes secundus]
22102751	A	G	male2_92155	-	-	Yes	intergenic_region	MODIFIER	-	-
22224588	C	T	male3_26889	male3_26889.p1	Yes	-	synonymous_variant	LOW	PF04818;PF16566	XP_023329973.1 uncharacterized protein LOC111702485 isoform X2 [Eurytemora affinis]
22358728	A	G	male6_27944	male6_27944.p1	Yes	-	synonymous_variant	LOW	PF00069;PF03607	XP_023339826.1 serine/threonine-protein ki-se DCLK2-like [Eurytemora affinis]
22358823	A	G	male3_20771	male3_20771.p1	Yes	-	3_prime_UTR_variant	MODIFIER	PF00773	KZS03035.1 putative Dis3 [Daphnia mag-]
22369388	C	T	juvenile3_293	juvenile3_293.p1	Yes	-	synonymous_variant	LOW	-	-
22412496	A	C	juvenile2_22548	juvenile2_22548.p1	Yes	-	5_prime_UTR_variant	MODIFIER	PF00076;PF00098	XP_023338477.1 R--binding protein lark-like isoform X4 [Eurytemora affinis]
22418481	G	T	juvenile4_41696	juvenile4_41696.p1	-	Yes	3_prime_UTR_variant	MODIFIER	PF00176;PF00271	XP_023346017.1 lymphocyte-specific helicase-like [Eurytemora affinis]
22421880	A	G	male2_40594	male2_40594.p2	-	Yes	5_prime_UTR_variant	MODIFIER	PF13881	XP_023219954.1 homocysteine-responsive endoplasmic reticulum-resident ubiquitin-like domain member 2 protein [Centruroides sculpturatus]<>XP_023219955.1 homocysteine-responsive endoplasmic reticulum-resident ubiquitin-like domain member 2 protein [Centruroides sculpturatus]
22430163	C	G	juvenile4_44531	juvenile4_44531.p1	Yes	-	5_prime_UTR_variant	MODIFIER	PF00201	XP_023349729.1 2-hydroxyacylsphingosine 1-beta-galactosyltransferase-like [Eurytemora affinis]
22436685	A	G	juvenile6_42499	juvenile6_42499.p1	-	Yes	synonymous_variant	LOW	-	-
22444482	A	G	juvenile2_28579	juvenile2_28579.p1	Yes	-	5_prime_UTR_variant	MODIFIER	PF00076	XP_023329972.1 uncharacterized protein LOC111702496 [Eurytemora affinis]
22448666	G	T	male6_27592	male6_27592.p1	-	Yes	5_prime_UTR_variant	MODIFIER	PF00019;PF00688	XP_002424542.1 Growth/differentiation factor 8 precursor, putative [Pediculus humanus corporis]<>EEB11804.1 Growth/differentiation factor 8 precursor, putative [Pediculus humanus corporis]
22448971	A	C	juvenile3_30866	juvenile3_30866.p1	-	Yes	synonymous_variant	LOW	PF03171	PRD27800.1 Prolyl 4-hydroxylase subunit alpha-1 [Nephila clavipes]
22464476	A	T	juvenile6_28337	juvenile6_28337.p1	Yes	-	synonymous_variant	LOW	PF03178;PF10433	XP_023725340.1 cleavage and polyadenylation specificity factor subunit 1 isoform X1 [Cryptotermes secundus]<>XP_023725341.1 cleavage and polyadenylation specificity factor subunit 1 isoform X1 [Cryptotermes secundus]<>XP_023725342.1 cleavage and polyadenylation specificity factor subunit 1 isoform X1 [Cryptotermes secundus]<>XP_023725343.1 cleavage and polyadenylation specificity factor subunit 1…
22465993	C	T	male6_18706	male6_18706.p1	-	Yes	3_prime_UTR_variant	MODIFIER	PF01694	XP_023328942.1 rhomboid-related protein 3-like [Eurytemora affinis]
22466362	A	T	juvenile3_25449	juvenile3_25449.p6	Yes	-	3_prime_UTR_variant	MODIFIER	-	XP_022913503.1 zinc finger protein 1 homolog isoform X1 [Onthophagus taurus]<>XP_022913505.1 zinc finger protein 1 homolog isoform X2 [Onthophagus taurus]
22476060	A	G	juvenile4_44840	juvenile4_44840.p1	Yes	-	3_prime_UTR_variant	MODIFIER	PF15997	XP_023322678.1 zinc finger protein 704-like isoform X1 [Eurytemora affinis]
22479091	A	G	juvenile4_41267	juvenile4_41267.p1	Yes	-	5_prime_UTR_variant	MODIFIER	PF00326;PF00930	XP_023019960.1 dipeptidyl peptidase 9 [Leptinotarsa decemlineata]
22505315	C	T	male6_14486	male6_14486.p1	-	Yes	synonymous_variant	LOW	PF03221	XP_018575724.1 zinc finger protein 271-like [Anoplophora glabripennis]
22506176	C	T	male4_31100	male4_31100.p1	-	Yes	synonymous_variant	LOW	PF00628;PF12269	XP_012278329.1 CXXC-type zinc finger protein 1 [Orussus abietinus]
22518676	A	C	juvenile3_30426	juvenile3_30426.p1	Yes	-	3_prime_UTR_variant	MODIFIER	PF09815;PF12796	-
22574444	A	G	juvenile3_53685	-	-	Yes	intergenic_region	MODIFIER	-	-
22576245	C	T	male6_24050	male6_24050.p1	Yes	Yes	missense_variant	MODERATE	PF00004	XP_023321780.1 chromosome transmission fidelity protein 18 homolog [Eurytemora affinis]
22640021	A	G	juvenile3_21471	juvenile3_21471.p1	-	Yes	3_prime_UTR_variant	MODIFIER	PF04960;PF12796	XP_012251168.1 glutami-se liver isoform, mitochondrial isoform X1 [Athalia rosae]
22700838	A	G	juvenile3_30414	juvenile3_30414.p3	Yes	Yes	5_prime_UTR_variant	MODIFIER	PF00505	KPI93083.1 High mobility group-T protein [Papilio xuthus]
22705246	C	T	juvenile2_30509	juvenile2_30509.p4	-	Yes	3_prime_UTR_variant	MODIFIER	-	-
22726178	A	G	juvenile6_26426	juvenile6_26426.p1	Yes	-	missense_variant	MODERATE	PF00651;PF07707	XP_023709022.1 BTB/POZ domain-containing protein 17 isoform X1 [Cryptotermes secundus]<>PNF32185.1 hypothetical protein B7P43_G00710 [Cryptotermes secundus]
22733368	A	C	juvenile2_29703	juvenile2_29703.p1	Yes	-	missense_variant	MODERATE	PF00008;PF00066;PF06816;PF07645;PF07684;PF11936;PF12661;PF12796	XP_023339923.1 neurogenic locus Notch protein-like [Eurytemora affinis]
22743060	A	T	juvenile4_39399	juvenile4_39399.p1	Yes	-	3_prime_UTR_variant	MODIFIER	PF00071	XP_015436915.1 PREDICTED: uncharacterized protein LOC107192219 [Dufourea novaeangliae]<>KZC14148.1 GTP-binding protein REM 1 [Dufourea novaeangliae]
22861673	A	G	juvenile2_23117	juvenile2_23117.p1	-	Yes	5_prime_UTR_variant	MODIFIER	-	-
22865411	A	C	juvenile4_42669	juvenile4_42669.p2	-	Yes	3_prime_UTR_variant	MODIFIER	PF00118	XP_023347101.1 T-complex protein 1 subunit theta-like [Eurytemora affinis]
22865479	C	T	juvenile3_25799	juvenile3_25799.p1	Yes	Yes	3_prime_UTR_variant	MODIFIER	PF12937	XP_015518055.1 PREDICTED: F-box only protein 9 [Neodiprion lecontei]
22906279	G	T	juvenile2_21342	juvenile2_21342.p1	Yes	-	synonymous_variant	LOW	PF13688	-
22906306	A	G	juvenile3_18535	juvenile3_18535.p1	Yes	-	synonymous_variant	LOW	PF00046;PF00412	XP_023325529.1 LIM/homeobox protein Lhx3-like [Eurytemora affinis]
22920947	A	T	-	-	Yes	-	-	-	-	-
22926694	A	G	male3_18666	male3_18666.p1	Yes	-	missense_variant	MODERATE	PF11559	XP_023320542.1 afadin- and alpha-actinin-binding protein-like [Eurytemora affinis]<>XP_023320543.1 afadin- and alpha-actinin-binding protein-like [Eurytemora affinis]
23046113	A	G	male4_61051	male4_61051.p1	-	Yes	missense_variant	MODERATE	-	OXU19972.1 hypothetical protein TSAR_004768 [Trichomalopsis sarcophagae]
23051870	A	G	juvenile6_19365	juvenile6_19365.p1	Yes	-	missense_variant	MODERATE	-	-
23059025	C	T	male3_19709	male3_19709.p1	-	Yes	synonymous_variant	LOW	PF00999	XP_023323140.1 sodium/hydrogen exchanger 9B2-like [Eurytemora affinis]
23067012	A	G	juvenile2_3436	juvenile2_3436.p1	Yes	Yes	synonymous_variant	LOW	-	XP_023331499.1 uncharacterized protein LOC111703703 isoform X1 [Eurytemora affinis]
23086380	A	G	male3_26101	male3_26101.p3	-	Yes	5_prime_UTR_variant	MODIFIER	-	-
23102167	A	G	male6_17803	male6_17803.p1	Yes	Yes	5_prime_UTR_variant	MODIFIER	PF03221	XP_025408304.1 jerky protein homolog-like [Sipha flava]<>XP_025408312.1 jerky protein homolog-like [Sipha flava]<>XP_025408319.1 jerky protein homolog-like [Sipha flava]<>XP_025408325.1 jerky protein homolog-like [Sipha flava]
23117278	A	G	juvenile3_31858	juvenile3_31858.p1	Yes	-	synonymous_variant	LOW	PF00520;PF12796	XP_023341191.1 transient receptor potential cation channel subfamily A member 1-like [Eurytemora affinis]
23131613	A	C	male4_40035	male4_40035.p1	-	Yes	missense_variant	MODERATE	PF00173;PF00174	PRD20352.1 sulfite oxidase [Nephila clavipes]
23159259	A	G	juvenile4_44309	juvenile4_44309.p1	Yes	-	5_prime_UTR_variant	MODIFIER	PF00454;PF02259;PF02260;PF08771	ACH47049.1 target of rapamycin [Blattella germanica]
23174687	A	G	male2_39694	male2_39694.p2	-	Yes	5_prime_UTR_variant	MODIFIER	PF03194	ACO11516.1 Cisplatin resistance-associated overexpressed protein [Caligus rogercresseyi]
23174866	A	C	male6_22846	male6_22846.p2	-	Yes	5_prime_UTR_variant	MODIFIER	PF10504	ACO15459.1 C1orf50 [Caligus clemensi]
23184440	C	T	male3_20807	male3_20807.p1	Yes	-	synonymous_variant	LOW	PF00909	XP_023339891.1 putative ammonium transporter 1 [Eurytemora affinis]<>XP_023339892.1 putative ammonium transporter 1 [Eurytemora affinis]
23209200	C	T	juvenile2_24748	juvenile2_24748.p1	-	Yes	synonymous_variant	LOW	PF07034	XP_019873282.1 PREDICTED: origin recognition complex subunit 3 [Aethi- tumida]
23214589	A	C	male3_20387	male3_20387.p1	-	Yes	3_prime_UTR_variant	MODIFIER	-	-
23219781	A	C	juvenile4_42504	juvenile4_42504.p1	Yes	Yes	missense_variant	MODERATE	PF01532	XP_023343569.1 endoplasmic reticulum mannosyl-oligosaccharide 1,2-alpha-mannosidase-like [Eurytemora affinis]<>XP_023343575.1 endoplasmic reticulum mannosyl-oligosaccharide 1,2-alpha-mannosidase-like [Eurytemora affinis]<>XP_023343581.1 endoplasmic reticulum mannosyl-oligosaccharide 1,2-alpha-mannosidase-like [Eurytemora affinis]<>XP_023343589.1 endoplasmic reticulum mannosyl-oligosaccharide 1,2-…
23251566	C	T	male2_6546	male2_6546.p1	Yes	-	synonymous_variant	LOW	PF00860	EFX82255.1 hypothetical protein DAPPUDRAFT_302649 [Daphnia pulex]
23257065	G	T	juvenile2_28958	juvenile2_28958.p1	Yes	-	5_prime_UTR_variant	MODIFIER	PF00076	XP_021918512.1 heterogeneous nuclear ribonucleoprotein A1, A2/B1 homolog [Zootermopsis nevadensis]<>KDR20164.1 Heterogeneous nuclear ribonucleoprotein A1, A2/B1-like protein [Zootermopsis nevadensis]
23308649	A	T	juvenile6_29850	juvenile6_29850.p1	-	Yes	missense_variant	MODERATE	PF00595;PF00625	XP_023322295.1 disks large homolog 5-like [Eurytemora affinis]
23311082	A	T	male3_25545	male3_25545.p1	-	Yes	missense_variant	MODERATE	-	-
23316227	C	T	juvenile3_29400	juvenile3_29400.p1	-	Yes	3_prime_UTR_variant	MODIFIER	PF00175;PF00258;PF00667	XP_013780689.1 -DPH--cytochrome P450 reductase-like [Limulus polyphemus]
23344979	A	C	juvenile2_28536	juvenile2_28536.p1	-	Yes	3_prime_UTR_variant	MODIFIER	PF10280;PF16516	XP_023333839.1 optineurin-like [Eurytemora affinis]
23356091	C	T	juvenile4_36381	juvenile4_36381.p1	Yes	-	synonymous_variant	LOW	PF06419	XP_012268169.1 conserved oligomeric Golgi complex subunit 6 isoform X1 [Athalia rosae]
23447601	A	T	juvenile6_28810	juvenile6_28810.p1	-	Yes	missense_variant	MODERATE	PF00059;PF00431;PF01400	XP_011632701.1 zinc metalloprotei-se -s-4-like [Pogonomyrmex barbatus]
23468662	A	T	male6_25067	male6_25067.p1	-	Yes	3_prime_UTR_variant	MODIFIER	PF04515	XP_023321403.1 choline transporter-like protein 4 [Eurytemora affinis]<>XP_023321405.1 choline transporter-like protein 4 [Eurytemora affinis]
23496796	A	G	male2_43020	male2_43020.p1	Yes	-	synonymous_variant	LOW	-	XP_023347162.1 RB1-inducible coiled-coil protein 1-like isoform X2 [Eurytemora affinis]
23498985	A	C	juvenile4_38793	juvenile4_38793.p2	Yes	-	3_prime_UTR_variant	MODIFIER	PF00610	XP_014289626.1 regulator of G-protein sig-ling 7 isoform X1 [Halyomorpha halys]
23510601	A	G	juvenile6_28118	juvenile6_28118.p1	-	Yes	synonymous_variant	LOW	PF03359	XP_023341508.1 disks large-associated protein 4-like [Eurytemora affinis]
23519821	C	T	juvenile3_19585	juvenile3_19585.p1	-	Yes	synonymous_variant	LOW	PF12874;PF13894	KPJ15679.1 Zinc finger protein 112 [Papilio machaon]
23533863	A	T	juvenile6_26909	juvenile6_26909.p1	Yes	-	3_prime_UTR_variant	MODIFIER	-	XP_023321856.1 uncharacterized protein LOC111696477 [Eurytemora affinis]
23552435	A	G	male4_38091	male4_38091.p1	-	Yes	synonymous_variant	LOW	PF00365	XP_023346274.1 ATP-dependent 6-phosphofructoki-se-like isoform X6 [Eurytemora affinis]
23554031	C	T	male3_11339	male3_11339.p1	-	Yes	missense_variant	MODERATE	-	-
23568978	C	T	male2_37813	male2_37813.p1	Yes	-	synonymous_variant	LOW	PF00994;PF03453;PF03454	XP_023335132.1 gephyrin-like [Eurytemora affinis]<>XP_023335141.1 gephyrin-like [Eurytemora affinis]
23577380	A	C	juvenile4_32867	juvenile4_32867.p1	-	Yes	synonymous_variant	LOW	PF00415;PF00632	XP_021933596.1 probable E3 ubiquitin-protein ligase HERC1 isoform X3 [Zootermopsis nevadensis]
23583641	C	T	male2_33470	male2_33470.p1	-	Yes	synonymous_variant	LOW	PF00005	AHK05629.1 ATP-binding cassette transporter sub-family A member 1 [Tigriopus japonicus]
23599520	A	G	juvenile4_42339	juvenile4_42339.p1	Yes	-	synonymous_variant	LOW	PF03074	KZS07939.1 Glutamate--cysteine ligase catalytic subunit [Daphnia mag-]
23604858	G	T	juvenile4_44752	juvenile4_44752.p1	Yes	-	3_prime_UTR_variant	MODIFIER	PF13646;PF14538	AVV65611.1 Raptor [Lepeophtheirus salmonis salmonis]
23623394	C	G	juvenile3_20177	juvenile3_20177.p1	Yes	Yes	synonymous_variant	LOW	PF10506	XP_013779012.1 colorectal mutant cancer protein-like isoform X3 [Limulus polyphemus]
23627105	A	G	juvenile2_29994	juvenile2_29994.p1	Yes	-	3_prime_UTR_variant	MODIFIER	-	-
23676759	A	G	male6_23171	male6_23171.p1	-	Yes	synonymous_variant	LOW	PF00536;PF07647	XP_023345573.1 liprin-beta-1-like [Eurytemora affinis]
23677102	A	G	juvenile3_27453	juvenile3_27453.p1	Yes	-	3_prime_UTR_variant	MODIFIER	PF14228	XP_023323902.1 protein furry-like isoform X1 [Eurytemora affinis]
23685869	A	T	juvenile3_18938	juvenile3_18938.p1	Yes	Yes	synonymous_variant	LOW	-	-
23686637	A	G	juvenile2_26931	juvenile2_26931.p1	Yes	-	synonymous_variant	LOW	-	XP_014289280.1 uncharacterized protein LOC106689044 [Halyomorpha halys]
23719370	C	T	juvenile2_24225	juvenile2_24225.p1	Yes	-	synonymous_variant	LOW	PF01825;PF16489	XP_023322925.1 LOW QUALITY PROTEIN: latrophilin Cirl-like [Eurytemora affinis]
23752954	C	T	male4_43092	male4_43092.p1	Yes	-	synonymous_variant	LOW	PF02759	XP_023221438.1 sorting nexin-29-like isoform X2 [Centruroides sculpturatus]
23780216	C	T	juvenile2_24444	juvenile2_24444.p2	-	Yes	5_prime_UTR_premature_start_codon_gain_variant	LOW	PF00285	ALS04690.1 putative citrate synthase mitochondrial [Pseudodiaptomus poplesia]
23789771	A	T	juvenile2_30864	juvenile2_30864.p2	-	Yes	3_prime_UTR_variant	MODIFIER	PF02931	XP_022258930.1 acetylcholine receptor subunit alpha-like 1 isoform X1 [Limulus polyphemus]
23793814	C	T	juvenile6_27531	juvenile6_27531.p1	Yes	-	synonymous_variant	LOW	PF10191	XP_023342815.1 conserved oligomeric Golgi complex subunit 7-like [Eurytemora affinis]<>XP_023342816.1 conserved oligomeric Golgi complex subunit 7-like [Eurytemora affinis]<>XP_023342817.1 conserved oligomeric Golgi complex subunit 7-like [Eurytemora affinis]<>XP_023342818.1 conserved oligomeric Golgi complex subunit 7-like [Eurytemora affinis]
23795359	A	T	male3_28189	male3_28189.p1	Yes	Yes	synonymous_variant	LOW	PF06638	XP_023326054.1 vang-like protein 2-B [Eurytemora affinis]<>XP_023326055.1 vang-like protein 2-B [Eurytemora affinis]<>XP_023326057.1 vang-like protein 2-B [Eurytemora affinis]
23803330	G	T	juvenile4_41245	juvenile4_41245.p3	Yes	-	3_prime_UTR_variant	MODIFIER	-	XP_023338915.1 uncharacterized protein LOC111709480 [Eurytemora affinis]
23812224	A	G	juvenile6_19868	juvenile6_19868.p1	-	Yes	synonymous_variant	LOW	PF07690	XP_023322825.1 putative inorganic phosphate cotransporter isoform X2 [Eurytemora affinis]
23816056	A	G	male4_38354	male4_38354.p1	-	Yes	synonymous_variant	LOW	PF01490	XP_023336957.1 sodium-coupled neutral amino acid transporter 9-like [Eurytemora affinis]
23817673	A	T	male3_23276	male3_23276.p1	Yes	-	5_prime_UTR_variant	MODIFIER	PF07065	XP_023334114.1 cell division cycle protein 123 homolog [Eurytemora affinis]
23833559	A	G	juvenile4_41421	juvenile4_41421.p1	Yes	-	5_prime_UTR_variant	MODIFIER	-	XP_023346167.1 uncharacterized protein LOC111715132 [Eurytemora affinis]
23842794	C	T	juvenile6_21934	juvenile6_21934.p2	-	Yes	synonymous_variant	LOW	PF00058	XP_014229515.1 low-density lipoprotein receptor-related protein 6 [Trichogramma pretiosum]
23851323	A	G	juvenile6_23104	juvenile6_23104.p1	Yes	-	5_prime_UTR_variant	MODIFIER	PF06419	XP_012268169.1 conserved oligomeric Golgi complex subunit 6 isoform X1 [Athalia rosae]
23878386	A	G	male6_11281	male6_11281.p1	Yes	-	synonymous_variant	LOW	-	XP_011179132.1 PREDICTED: uncharacterized protein LOC105210089 [Zeugodacus cucurbitae]
23884342	A	G	juvenile4_36026	juvenile4_36026.p1	Yes	-	3_prime_UTR_variant	MODIFIER	PF01139	XP_023329182.1 tR--splicing ligase RtcB homolog [Eurytemora affinis]
23898512	A	G	-	-	-	Yes	-	-	-	-
23904103	C	T	male4_41663	male4_41663.p3	-	Yes	synonymous_variant	LOW	-	-
23913530	C	T	male2_45411	male2_45411.p1	-	Yes	synonymous_variant	LOW	PF00194;PF13418	XP_015919113.1 carbonic anhydrase 2-like [Parasteatoda tepidariorum]
23942319	C	T	juvenile3_26427	juvenile3_26427.p1	Yes	-	5_prime_UTR_variant	MODIFIER	PF01853	XP_023326268.1 histone acetyltransferase KAT7-like [Eurytemora affinis]
23942626	A	G	juvenile3_23801	juvenile3_23801.p1	-	Yes	synonymous_variant	LOW	PF00200;PF13574	XP_015785243.1 disintegrin and metalloprotei-se domain-containing protein 10 [Tetranychus urticae]
23948951	C	T	juvenile3_27686	juvenile3_27686.p1	Yes	Yes	synonymous_variant	LOW	PF03194	ACO11516.1 Cisplatin resistance-associated overexpressed protein [Caligus rogercresseyi]
23969070	G	T	male6_26431	male6_26431.p1	-	Yes	5_prime_UTR_premature_start_codon_gain_variant	LOW	-	XP_013774883.1 bromodomain-containing protein 8-like isoform X1 [Limulus polyphemus]
23977629	A	G	juvenile6_28585	juvenile6_28585.p1	Yes	-	synonymous_variant	LOW	PF11977	XP_011493802.1 PREDICTED: NEDD4-binding protein 1 [Ceratosolen solmsi marchali]
23978816	C	T	juvenile6_27789	juvenile6_27789.p1	Yes	-	synonymous_variant	LOW	PF03571	XP_008549924.1 PREDICTED: dipeptidyl peptidase 3 isoform X1 [Microplitis demolitor]
24002063	A	C	juvenile2_24133	juvenile2_24133.p1	-	Yes	5_prime_UTR_variant	MODIFIER	PF00439;PF00628;PF00856;PF01426	KDR13022.1 hypothetical protein L798_13230, partial [Zootermopsis nevadensis]
24008658	C	T	male4_37051	male4_37051.p1	Yes	-	3_prime_UTR_variant	MODIFIER	PF02862	XP_021934126.1 protein reti-l degeneration B isoform X2 [Zootermopsis nevadensis]<>XP_021934127.1 protein reti-l degeneration B isoform X2 [Zootermopsis nevadensis]<>KDR11738.1 Protein reti-l degeneration B [Zootermopsis nevadensis]
24018699	A	T	male6_15996	-	Yes	-	intergenic_region	MODIFIER	-	-
24024275	C	T	juvenile2_15908	juvenile2_15908.p1	-	Yes	synonymous_variant	LOW	PF05835	-
24042313	A	G	juvenile3_25491	juvenile3_25491.p1	Yes	-	5_prime_UTR_variant	MODIFIER	-	XP_023347253.1 uncharacterized protein LOC111716077 [Eurytemora affinis]
24048493	A	T	male3_15372	male3_15372.p1	Yes	Yes	synonymous_variant	LOW	-	-
24050075	A	G	juvenile4_32687	juvenile4_32687.p1	-	Yes	synonymous_variant	LOW	PF12146	XP_023344040.1 mycophenolic acid acyl-glucuronide esterase, mitochondrial-like [Eurytemora affinis]
24061682	A	T	juvenile6_23370	juvenile6_23370.p1	-	Yes	synonymous_variant	LOW	PF04114	XP_023339993.1 glycosylphosphatidylinositol anchor attachment 1 protein-like [Eurytemora affinis]
24076332	A	G	juvenile2_26851	juvenile2_26851.p1	-	Yes	5_prime_UTR_variant	MODIFIER	-	-
24086112	C	T	juvenile4_40982	juvenile4_40982.p1	Yes	-	5_prime_UTR_variant	MODIFIER	PF02902	EDX15975.1 GD20914 [Drosophila simulans]
24099938	A	T	juvenile4_38640	juvenile4_38640.p1	-	Yes	3_prime_UTR_variant	MODIFIER	PF00514;PF05923	XP_023332205.1 adenomatous polyposis coli protein-like [Eurytemora affinis]
24120355	A	G	juvenile3_26820	juvenile3_26820.p1	Yes	-	synonymous_variant	LOW	PF00566	XP_018018089.1 PREDICTED: small G protein sig-ling modulator 2-like [Hyalella azteca]
24122678	C	T	male6_32832	male6_32832.p1	Yes	Yes	synonymous_variant	LOW	PF05199	XP_019880962.1 PREDICTED: uncharacterized protein LOC109608849 [Aethi- tumida]
24136189	A	C	juvenile3_1102	-	Yes	-	intergenic_region	MODIFIER	-	-
24160450	A	C	male6_39868	-	Yes	-	intergenic_region	MODIFIER	-	-
24176315	G	T	male4_64156	-	-	Yes	intergenic_region	MODIFIER	-	-
24216854	C	T	male3_31964	-	Yes	-	intergenic_region	MODIFIER	-	-
24228672	A	T	juvenile3_26947	juvenile3_26947.p2	Yes	-	5_prime_UTR_variant	MODIFIER	PF00431	XP_023321599.1 uncharacterized protein LOC111696274 [Eurytemora affinis]
24251634	A	T	male3_28465	male3_28465.p1	-	Yes	synonymous_variant	LOW	PF00531;PF00791;PF12796;PF13637	XP_023322570.1 uncharacterized protein LOC111696970 isoform X8 [Eurytemora affinis]
24303785	C	T	male4_42105	male4_42105.p2	Yes	-	5_prime_UTR_variant	MODIFIER	-	-
24329418	A	C	juvenile4_45620	juvenile4_45620.p1	-	Yes	synonymous_variant	LOW	-	XP_023326686.1 uncharacterized protein LOC111700101 [Eurytemora affinis]
24334188	G	T	juvenile2_27584	juvenile2_27584.p2	-	Yes	5_prime_UTR_variant	MODIFIER	-	XP_023339081.1 uncharacterized protein LOC111709580 [Eurytemora affinis]
24349459	A	T	juvenile6_22752	juvenile6_22752.p1	Yes	Yes	synonymous_variant	LOW	PF00651;PF12874	XP_023339374.1 zinc finger protein 629-like [Eurytemora affinis]
24360444	A	G	juvenile2_21221	juvenile2_21221.p1	-	Yes	missense_variant	MODERATE	PF00520;PF12796	XP_023328517.1 uncharacterized protein LOC111701458 isoform X2 [Eurytemora affinis]
24372353	A	C	juvenile4_44669	juvenile4_44669.p2	-	Yes	synonymous_variant	LOW	-	XP_023334329.1 uncharacterized protein LOC111705865 [Eurytemora affinis]
24389225	A	C	juvenile2_25594	juvenile2_25594.p1	-	Yes	synonymous_variant	LOW	PF11715	XP_021925828.1 nuclear pore complex protein Nup160 homolog [Zootermopsis nevadensis]<>KDR23845.1 Nuclear pore complex protein Nup160-like protein [Zootermopsis nevadensis]
24427572	A	G	juvenile3_28168	juvenile3_28168.p1	-	Yes	synonymous_variant	LOW	PF00587	KZS16017.1 putative Proline--tR- ligase, mitochondrial [Daphnia mag-]
24467177	A	G	juvenile3_29787	juvenile3_29787.p1	-	Yes	synonymous_variant	LOW	PF01388	XP_023341344.1 AT-rich interactive domain-containing protein 2-like isoform X2 [Eurytemora affinis]
24504608	C	T	male2_41971	male2_41971.p1	-	Yes	missense_variant	MODERATE	-	XP_015523848.1 PREDICTED: uncharacterized protein LOC107227262 [Neodiprion lecontei]
24518021	C	T	juvenile2_25147	juvenile2_25147.p1	Yes	-	synonymous_variant	LOW	PF00168;PF00614	XP_023324728.1 phospholipase D alpha 1-like [Eurytemora affinis]
24552426	A	C	male6_29625	male6_29625.p1	-	Yes	synonymous_variant	LOW	PF00122;PF00403;PF00702	XP_023727625.1 copper-transporting ATPase 1 isoform X4 [Cryptotermes secundus]<>XP_023727626.1 copper-transporting ATPase 1 isoform X4 [Cryptotermes secundus]<>PNF40516.1 hypothetical protein B7P43_G08197 [Cryptotermes secundus]<>PNF40517.1 hypothetical protein B7P43_G08197 [Cryptotermes secundus]
24566502	A	T	male3_18265	male3_18265.p1	-	Yes	synonymous_variant	LOW	PF01980	XP_014220258.1 tR- (adenine(37)-N6)-methyltransferase [Trichogramma pretiosum]
24576242	A	C	juvenile3_32042	juvenile3_32042.p1	-	Yes	synonymous_variant	LOW	PF00060;PF01094;PF10613	AHN49642.1 ionotropic glutamate kai-te receptor 2 [Caligus rogercresseyi]
